# Supplementary material for: Crystal structure and Hirshfeld surface analysis of (E)-1-(4-chloro­phen­yl)-2-[2,2-di­chloro-1-(4-fluoro­phen­yl)ethen­yl]diazene
Source: Acta Crystallogr E Crystallogr Commun. 2019 Mar 26;75(Pt 4):465–9. doi: 10.1107/S2056989019003657 (PMC6509676; doi:10.1107/S2056989019003657)
Supplement: Supplementary file 1 [file e-75-00465-sup1.cif]

##############################################################################
#                                                                            #
# This CIF contains the data in a paper accepted for publication in          #
# Acta Crystallographica Section E. It conforms to the requirements of       #
# Notes for Authors for Acta Crystallographica Section E, and has been       #
# peer reviewed under the auspices of the IUCr Commission on Journals.       #
#                                                                            #
# Full details of the Crystallographic Information File format               #
# are given in the paper "The Crystallographic Information File (CIF):       #
# a New Standard Archive File for Crystallography" by S. R. Hall, F. H.      #
# Allen and I. D. Brown [Acta Cryst. (1991), A47, 655-685].                  #
#                                                                            #
# The current version of the core CIF dictionary is obtainable from          #
# ftp://ftp.iucr.org/pub/cif_core.dic.                                       #
#                                                                            #
# Software is freely available for graphical display of the structure(s)     #
# in this CIF. For information consult the CIF software page                 #
# http://www.iucr.org/resources/cif/software.                                #
#                                                                            #
# This file may be used for bona fide research purposes within the           #
# scientific community so long as proper attribution is given to the journal # 
# article from which it was obtained.                                        #
#                                                                            #
##############################################################################
data_I
_database_code_depnum_ccdc_archive 'CCDC 1882554'
_audit_creation_method     SHELXL-2013
_journal_date_recd_electronic     2019-03-04
_journal_date_accepted     2019-03-15
_journal_name_full     'Acta Crystallographica, Section E'
_journal_year     2019
_journal_volume     75
_journal_issue      4
_journal_page_first     465
_journal_page_last     469
_journal_paper_category     GO
_journal_paper_doi     10.1107/S2056989019003657
_journal_coeditor_code     IS5510
_publ_contact_author_name     'Flavien A. A. Toze'
_publ_contact_author_address
;
Department of Chemistry,
Faculty of Sciences,
University of Douala,
PO Box 24157, Douala
Republic of Cameroon
;
_publ_contact_author_email     'toflavien@yahoo.fr'
_publ_contact_author_fax     ?
_publ_contact_author_phone     ?
_publ_section_title
;\
Crystal structure and Hirshfeld surface analysis of
(<i>E</i>)-1-(4-chlorophenyl)-2-[2,2-dichloro-1-(4-fluorophenyl)ethenyl]\
diazene
;
loop_
    _publ_author_name
    _publ_author_address
    'Namiq Q. Shikhaliyev'
;
Organic Chemistry Department,
Baku State University,
Z. Xalilov str. 23, Az,
1148 Baku
Azerbaijan
;
    'Sevim T\"urktekin \,Celikesir'
;
Department of Physics,
Faculty of Sciences,
Erciyes University,
38039 Kayseri,
Turkey
;
    'Akkurt, Mehmet'
;
Department of Physics,
Faculty of Sciences,
Erciyes University,
38039 Kayseri,
Turkey
;
    'Khanim N.Bagirova'
;
Organic Chemistry Department,
Baku State University,
Z. Xalilov str. 23, Az,
1148 Baku
Azerbaijan
;
    'Gulnar T. Suleymanova'
;
Organic Chemistry Department,
Baku State University,
Z. Xalilov str. 23, Az,
1148 Baku
Azerbaijan
;
    'Flavien A. A. Toze'
;
Department of Chemistry,
Faculty of Sciences,
University of Douala,
PO Box 24157, Douala
Republic of Cameroon
;
_publ_section_synopsis
;
The dihedral angle between the 4-fluorophenyl ring and the 4-chlorophenyl ring
is 56.13(13)\%. In the crystal, molecules are linked by C---H...Cl hydrogen
bonds stacking in a column along the <i>a</i> axis. The crystal packing is
further stabilized by face-to-face \p--\p stacking interactions between the
centres of the similar aromatic rings of the adjacent molecules.
;
_chemical_name_systematic
;
(<i>E</i>)-1-(4-Chlorophenyl)-2-[2,2-dichloro-1-(4-fluorophenyl)ethenyl]\
diazene
;
_chemical_name_common     ?
_chemical_formula_moiety     'C14 H8 Cl3 F N2'
_chemical_formula_sum     'C14 H8 Cl3 F N2'
_chemical_formula_iupac     'C14 H8 Cl3 F N2'
_chemical_formula_weight     329.57
_chemical_melting_point     ?
_space_group_crystal_system     monoclinic
_space_group_name_H-M_alt     'P 21/c'
_space_group_name_Hall     '-P 2ybc'
loop_
    _space_group_symop_operation_xyz
    'x, y, z'
    '-x, y+1/2, -z+1/2'
    '-x, -y, -z'
    'x, -y-1/2, z-1/2'
_cell_length_a     3.8617(8)
_cell_length_b     24.249(5)
_cell_length_c     14.724(3)
_cell_angle_alpha     90
_cell_angle_beta     94.30(3)
_cell_angle_gamma     90
_cell_volume     1374.9(5)
_cell_formula_units_Z     4
_cell_measurement_reflns_used     600
_cell_measurement_theta_min     3.3
_cell_measurement_theta_max     30.0
_cell_measurement_temperature     100(2)
_exptl_crystal_description     plate
_exptl_crystal_colour     orange
_exptl_crystal_size_max     0.20
_exptl_crystal_size_mid     0.10
_exptl_crystal_size_min     0.02
_exptl_crystal_density_diffrn     1.592
_exptl_crystal_density_meas     ?
_exptl_crystal_density_method     ?
_exptl_crystal_F_000     664
_exptl_absorpt_coefficient_mu     0.927
_exptl_absorpt_correction_type     multi-scan
_exptl_absorpt_process_details
;
(<i>Scala</i>; Evans, 2006)
;
_exptl_absorpt_correction_T_min     0.840
_exptl_absorpt_correction_T_max     0.970
_exptl_special_details     ?
_diffrn_ambient_temperature     100(2)
_diffrn_source     ?
_diffrn_radiation_type     synchrotron
_diffrn_radiation_wavelength     0.80246
_diffrn_measurement_device_type     'Rayonix SX165 CCD'
_diffrn_measurement_method     '/f scan'
_diffrn_detector_area_resol_mean     ?
_diffrn_reflns_number     20761
_diffrn_reflns_av_R_equivalents     0.1145
_diffrn_reflns_av_unetI/netI     0.0850
_diffrn_reflns_theta_min     3.248
_diffrn_reflns_theta_max     30.925
_diffrn_reflns_theta_full     28.782
_diffrn_measured_fraction_theta_max     0.993
_diffrn_measured_fraction_theta_full     0.996
_diffrn_reflns_limit_h_min     -4
_diffrn_reflns_limit_h_max     4
_diffrn_reflns_limit_k_min     -30
_diffrn_reflns_limit_k_max     31
_diffrn_reflns_limit_l_min     -18
_diffrn_reflns_limit_l_max     18
_refine_special_details     ?
_reflns_number_total     2984
_reflns_number_gt     2719
_reflns_threshold_expression     'I > 2\s(I)'
_refine_ls_structure_factor_coef     Fsqd
_refine_ls_matrix_type     full
_refine_ls_R_factor_all     0.0563
_refine_ls_R_factor_gt     0.0528
_refine_ls_wR_factor_gt     0.1385
_refine_ls_wR_factor_ref     0.1419
_refine_ls_goodness_of_fit_ref     1.054
_refine_ls_restrained_S_all     1.054
_refine_ls_number_reflns     2984
_refine_ls_number_parameters     182
_refine_ls_number_restraints     0
_refine_ls_hydrogen_treatment     constr
_refine_ls_weighting_scheme     calc
_refine_ls_weighting_details
               'w=1/[\s^2^(Fo^2^)+(0.0557P)^2^+1.092P] where P=(Fo^2^+2Fc^2^)/3'
_atom_sites_solution_hydrogens     geom
_atom_sites_solution_primary     difmap
_atom_sites_solution_secondary     difmap
_refine_ls_shift/su_max     0.001
_refine_ls_shift/su_mean     0.000
_refine_diff_density_max     0.585
_refine_diff_density_min     -0.723
_refine_ls_extinction_method
;
SHELXL2018 (Sheldrick, 2015)
;
_refine_ls_extinction_coef     0.026(3)
_refine_ls_extinction_expression
                                  'Fc^*^=kFc[1+0.001xFc^2^\l^3^/sin(2\q)]^-1/4^'
loop_
    _atom_type_symbol
    _atom_type_description
    _atom_type_scat_dispersion_real
    _atom_type_scat_dispersion_imag
    _atom_type_scat_source
    'C' 'C' 0.0050 0.0020
                         'International Tables Vol C Tables 4.2.6.8 and 6.1.1.4'
    'H' 'H' 0.0000 0.0000
                         'International Tables Vol C Tables 4.2.6.8 and 6.1.1.4'
    'N' 'N' 0.0090 0.0040
                         'International Tables Vol C Tables 4.2.6.8 and 6.1.1.4'
    'F' 'F' 0.0230 0.0140
                         'International Tables Vol C Tables 4.2.6.8 and 6.1.1.4'
    'Cl' 'Cl' 0.1780 0.2030
                         'International Tables Vol C Tables 4.2.6.8 and 6.1.1.4'
_computing_data_collection
;
<i>Marccd</i> (Doyle, 2011)
;
_computing_cell_refinement
;
<i>iMosflm</i> (Battye <i>et al.</i>,  2011)
;
_computing_data_reduction     '<i>iMosflm</i>'
_computing_structure_solution
;
SHELXS97 (Sheldrick, 2008)
;
_computing_structure_refinement
;
SHELXL2018 (Sheldrick, 2015)
;
_computing_molecular_graphics
;
ORTEP-3 for Windows (Farrugia, 2012)
;
_computing_publication_material
;
PLATON (Spek, 2009)
;
loop_
    _atom_site_type_symbol
    _atom_site_label
    _atom_site_fract_x
    _atom_site_fract_y
    _atom_site_fract_z
    _atom_site_U_iso_or_equiv
    _atom_site_adp_type
    _atom_site_calc_flag
    _atom_site_occupancy
    _atom_site_disorder_assembly
    _atom_site_disorder_group
    Cl Cl1 0.68912(17) 0.12097(2) 0.17209(4) 0.0265(2) Uani d 1 . .
    Cl Cl2 0.48467(18) 0.22728(2) 0.10431(4) 0.0283(2) Uani d 1 . .
    Cl Cl3 -0.18247(18) 0.50802(2) 0.35787(5) 0.0318(2) Uani d 1 . .
    F F1 0.5868(5) 0.06509(7) 0.58998(10) 0.0386(4) Uani d 1 . .
    N N1 0.3562(6) 0.25699(8) 0.28387(14) 0.0246(5) Uani d 1 . .
    N N2 0.2435(6) 0.27366(8) 0.35685(14) 0.0230(4) Uani d 1 . .
    C C1 0.4622(7) 0.20110(9) 0.28183(16) 0.0225(5) Uani d 1 . .
    C C2 0.5361(7) 0.18506(9) 0.19760(16) 0.0237(5) Uani d 1 . .
    C C3 0.4936(7) 0.16469(9) 0.36354(16) 0.0232(5) Uani d 1 . .
    C C4 0.6716(7) 0.18329(10) 0.44378(16) 0.0249(5) Uani d 1 . .
    H H4 0.7714 0.2191 0.4459 0.030 Uiso calc 1 . .
    C C5 0.7036(7) 0.14978(10) 0.52038(16) 0.0283(6) Uani d 1 . .
    H H5 0.8242 0.1622 0.5752 0.034 Uiso calc 1 . .
    C C6 0.5558(8) 0.09804(10) 0.51483(17) 0.0287(6) Uani d 1 . .
    C C7 0.3803(7) 0.07791(10) 0.43694(17) 0.0280(5) Uani d 1 . .
    H H7 0.2840 0.0418 0.4352 0.034 Uiso calc 1 . .
    C C8 0.3485(7) 0.11196(10) 0.36103(17) 0.0243(5) Uani d 1 . .
    H H8 0.2264 0.0992 0.3067 0.029 Uiso calc 1 . .
    C C9 0.1482(7) 0.33066(9) 0.35229(16) 0.0225(5) Uani d 1 . .
    C C10 0.1990(7) 0.36475(10) 0.27784(16) 0.0251(5) Uani d 1 . .
    H H10 0.3012 0.3504 0.2261 0.030 Uiso calc 1 . .
    C C11 0.1000(7) 0.41943(10) 0.27997(16) 0.0257(5) Uani d 1 . .
    H H11 0.1332 0.4430 0.2298 0.031 Uiso calc 1 . .
    C C12 -0.0490(7) 0.43956(10) 0.35640(17) 0.0246(5) Uani d 1 . .
    C C13 -0.0997(7) 0.40658(10) 0.43064(17) 0.0255(5) Uani d 1 . .
    H H13 -0.2002 0.4212 0.4824 0.031 Uiso calc 1 . .
    C C14 -0.0012(7) 0.35157(10) 0.42818(16) 0.0248(5) Uani d 1 . .
    H H14 -0.0358 0.3282 0.4784 0.030 Uiso calc 1 . .
loop_
    _atom_site_aniso_label
    _atom_site_aniso_U_11
    _atom_site_aniso_U_22
    _atom_site_aniso_U_33
    _atom_site_aniso_U_12
    _atom_site_aniso_U_13
    _atom_site_aniso_U_23
    Cl1 0.0363(4) 0.0157(3) 0.0273(3) 0.0018(2) 0.0006(2) -0.0038(2)
    Cl2 0.0408(4) 0.0196(3) 0.0243(3) 0.0022(2) 0.0017(2) 0.0020(2)
    Cl3 0.0384(4) 0.0125(3) 0.0442(4) 0.0020(2) 0.0011(3) 0.0002(2)
    F1 0.0622(12) 0.0241(8) 0.0290(8) 0.0040(8) -0.0004(7) 0.0087(6)
    N1 0.0333(12) 0.0135(9) 0.0266(10) -0.0008(8) 0.0000(8) -0.0019(7)
    N2 0.0292(11) 0.0128(9) 0.0269(10) 0.0004(8) 0.0008(8) -0.0015(7)
    C1 0.0273(13) 0.0123(10) 0.0272(11) -0.0027(9) -0.0017(9) -0.0010(8)
    C2 0.0286(13) 0.0146(10) 0.0272(11) -0.0032(9) -0.0019(9) -0.0014(8)
    C3 0.0301(13) 0.0143(11) 0.0253(11) 0.0017(9) 0.0013(9) -0.0013(8)
    C4 0.0316(14) 0.0149(11) 0.0279(11) 0.0016(9) 0.0007(10) -0.0005(9)
    C5 0.0361(15) 0.0214(12) 0.0267(11) 0.0039(10) -0.0023(10) -0.0023(9)
    C6 0.0407(15) 0.0175(11) 0.0280(11) 0.0064(10) 0.0037(10) 0.0060(9)
    C7 0.0376(15) 0.0143(11) 0.0321(12) 0.0007(10) 0.0037(10) 0.0016(9)
    C8 0.0291(13) 0.0153(11) 0.0285(11) 0.0000(9) 0.0013(10) -0.0017(9)
    C9 0.0288(13) 0.0112(10) 0.0269(11) 0.0003(9) -0.0025(9) -0.0011(8)
    C10 0.0315(14) 0.0176(11) 0.0259(11) -0.0001(9) -0.0004(9) 0.0001(9)
    C11 0.0332(14) 0.0157(11) 0.0277(11) -0.0010(9) -0.0020(10) 0.0022(9)
    C12 0.0286(13) 0.0132(11) 0.0312(12) -0.0020(9) -0.0037(10) -0.0005(9)
    C13 0.0302(13) 0.0165(11) 0.0292(11) -0.0012(9) -0.0009(9) -0.0037(9)
    C14 0.0319(14) 0.0175(11) 0.0243(11) -0.0007(9) -0.0019(9) 0.0013(9)
_geom_special_details
;
 All esds (except the esd in the dihedral angle between two l.s. planes)
 are estimated using the full covariance matrix.  The cell esds are taken
 into account individually in the estimation of esds in distances, angles
 and torsion angles; correlations between esds in cell parameters are only
 used when they are defined by crystal symmetry.  An approximate (isotropic)
 treatment of cell esds is used for estimating esds involving l.s. planes.
;
loop_
    _geom_bond_atom_site_label_1
    _geom_bond_atom_site_label_2
    _geom_bond_site_symmetry_2
    _geom_bond_distance
    _geom_bond_publ_flag
    Cl1 C2 . 1.714(2) ?
    Cl2 C2 . 1.713(2) ?
    Cl3 C12 . 1.739(2) ?
    F1 C6 . 1.363(3) ?
    N1 N2 . 1.256(3) ?
    N1 C1 . 1.417(3) ?
    N2 C9 . 1.431(3) ?
    C1 C2 . 1.351(3) ?
    C1 C3 . 1.490(3) ?
    C3 C8 . 1.395(3) ?
    C3 C4 . 1.396(3) ?
    C4 C5 . 1.388(3) ?
    C4 H4 . 0.9500 ?
    C5 C6 . 1.378(4) ?
    C5 H5 . 0.9500 ?
    C6 C7 . 1.377(4) ?
    C7 C8 . 1.388(3) ?
    C7 H7 . 0.9500 ?
    C8 H8 . 0.9500 ?
    C9 C14 . 1.391(3) ?
    C9 C10 . 1.399(3) ?
    C10 C11 . 1.381(3) ?
    C10 H10 . 0.9500 ?
    C11 C12 . 1.390(4) ?
    C11 H11 . 0.9500 ?
    C12 C13 . 1.380(3) ?
    C13 C14 . 1.389(3) ?
    C13 H13 . 0.9500 ?
    C14 H14 . 0.9500 ?
loop_
    _geom_angle_atom_site_label_1
    _geom_angle_atom_site_label_2
    _geom_angle_atom_site_label_3
    _geom_angle_site_symmetry_1
    _geom_angle_site_symmetry_3
    _geom_angle
    _geom_angle_publ_flag
    N2 N1 C1 . . 116.43(19) ?
    N1 N2 C9 . . 112.0(2) ?
    C2 C1 N1 . . 112.1(2) ?
    C2 C1 C3 . . 124.1(2) ?
    N1 C1 C3 . . 123.8(2) ?
    C1 C2 Cl2 . . 122.99(19) ?
    C1 C2 Cl1 . . 124.22(18) ?
    Cl2 C2 Cl1 . . 112.79(14) ?
    C8 C3 C4 . . 119.3(2) ?
    C8 C3 C1 . . 120.9(2) ?
    C4 C3 C1 . . 119.8(2) ?
    C5 C4 C3 . . 120.4(2) ?
    C5 C4 H4 . . 119.8 ?
    C3 C4 H4 . . 119.8 ?
    C6 C5 C4 . . 118.3(2) ?
    C6 C5 H5 . . 120.9 ?
    C4 C5 H5 . . 120.9 ?
    F1 C6 C7 . . 118.4(2) ?
    F1 C6 C5 . . 118.3(2) ?
    C7 C6 C5 . . 123.2(2) ?
    C6 C7 C8 . . 117.9(2) ?
    C6 C7 H7 . . 121.0 ?
    C8 C7 H7 . . 121.0 ?
    C7 C8 C3 . . 120.9(2) ?
    C7 C8 H8 . . 119.6 ?
    C3 C8 H8 . . 119.6 ?
    C14 C9 C10 . . 120.4(2) ?
    C14 C9 N2 . . 115.8(2) ?
    C10 C9 N2 . . 123.9(2) ?
    C11 C10 C9 . . 119.6(2) ?
    C11 C10 H10 . . 120.2 ?
    C9 C10 H10 . . 120.2 ?
    C10 C11 C12 . . 119.2(2) ?
    C10 C11 H11 . . 120.4 ?
    C12 C11 H11 . . 120.4 ?
    C13 C12 C11 . . 122.0(2) ?
    C13 C12 Cl3 . . 118.9(2) ?
    C11 C12 Cl3 . . 119.10(18) ?
    C12 C13 C14 . . 118.7(2) ?
    C12 C13 H13 . . 120.6 ?
    C14 C13 H13 . . 120.6 ?
    C13 C14 C9 . . 120.1(2) ?
    C13 C14 H14 . . 119.9 ?
    C9 C14 H14 . . 119.9 ?
loop_
    _geom_torsion_atom_site_label_1
    _geom_torsion_atom_site_label_2
    _geom_torsion_atom_site_label_3
    _geom_torsion_atom_site_label_4
    _geom_torsion_site_symmetry_1
    _geom_torsion_site_symmetry_2
    _geom_torsion_site_symmetry_3
    _geom_torsion_site_symmetry_4
    _geom_torsion
    _geom_torsion_publ_flag
    C1 N1 N2 C9 . . . . 179.2(2) ?
    N2 N1 C1 C2 . . . . 171.9(2) ?
    N2 N1 C1 C3 . . . . -9.0(4) ?
    N1 C1 C2 Cl2 . . . . -3.0(3) ?
    C3 C1 C2 Cl2 . . . . 177.94(19) ?
    N1 C1 C2 Cl1 . . . . 177.14(18) ?
    C3 C1 C2 Cl1 . . . . -1.9(4) ?
    C2 C1 C3 C8 . . . . -49.2(4) ?
    N1 C1 C3 C8 . . . . 131.8(3) ?
    C2 C1 C3 C4 . . . . 130.5(3) ?
    N1 C1 C3 C4 . . . . -48.4(4) ?
    C8 C3 C4 C5 . . . . -0.1(4) ?
    C1 C3 C4 C5 . . . . -179.9(2) ?
    C3 C4 C5 C6 . . . . 0.0(4) ?
    C4 C5 C6 F1 . . . . -180.0(2) ?
    C4 C5 C6 C7 . . . . 0.4(4) ?
    F1 C6 C7 C8 . . . . 179.6(2) ?
    C5 C6 C7 C8 . . . . -0.8(4) ?
    C6 C7 C8 C3 . . . . 0.7(4) ?
    C4 C3 C8 C7 . . . . -0.3(4) ?
    C1 C3 C8 C7 . . . . 179.5(2) ?
    N1 N2 C9 C14 . . . . 175.9(2) ?
    N1 N2 C9 C10 . . . . -4.5(4) ?
    C14 C9 C10 C11 . . . . 0.0(4) ?
    N2 C9 C10 C11 . . . . -179.6(2) ?
    C9 C10 C11 C12 . . . . 0.0(4) ?
    C10 C11 C12 C13 . . . . 0.3(4) ?
    C10 C11 C12 Cl3 . . . . -178.57(19) ?
    C11 C12 C13 C14 . . . . -0.6(4) ?
    Cl3 C12 C13 C14 . . . . 178.31(19) ?
    C12 C13 C14 C9 . . . . 0.5(4) ?
    C10 C9 C14 C13 . . . . -0.2(4) ?
    N2 C9 C14 C13 . . . . 179.4(2) ?
loop_
    _geom_hbond_atom_site_label_D
    _geom_hbond_atom_site_label_H
    _geom_hbond_atom_site_label_A
    _geom_hbond_site_symmetry_A
    _geom_hbond_distance_DH
    _geom_hbond_distance_HA
    _geom_hbond_distance_DA
    _geom_hbond_angle_DHA
    _geom_hbond_publ_flag
    C8 H8 Cl1 1_455 0.95 2.81 3.634(3) 146 yes
_shelx_space_group_comment
;
The symmetry employed for this shelxl refinement is uniquely defined
by the following loop, which should always be used as a source of
symmetry information in preference to the above space-group names.
They are only intended as comments.
;
_shelx_estimated_absorpt_T_min     0.834
_shelx_estimated_absorpt_T_max     0.981
_shelx_hkl_file
;
  -4   0   1    3.60    4.81
   4   0  -1    2.57    4.31
  -4   0   2  140.27   35.87
   4   0  -2  103.33   35.72
  -4   0   3    1.50    5.09
   4   0  -3    3.73    5.75
  -4   0   4   19.13    6.55
   4   0  -4    9.94    6.40
  -4   0   5   -0.12    4.57
   4   0  -5    3.53    8.21
  -4   0   6   94.69   26.53
   4   0  -6   89.58   27.41
  -4   0   7    1.71    3.46
   4   0  -7    3.28    7.77
  -4   0   8    8.30    4.55
   4   0  -8   15.13    8.04
  -4   0   9    5.98    7.22
   4   0  -9    7.54    8.01
  -4   0  10  126.71   29.65
   4   0 -10   66.67   29.68
  -4   0  11   -2.15    5.73
   4   0 -11   -5.57    9.80
  -4   0  12    3.45    6.13
   4   0 -12   13.67    9.45
  -4   1   1  104.30   30.08
   4  -1  -1  101.66   29.89
   4   1  -1  101.20   29.90
  -4  -1   1  105.83   30.12
  -4   1   2   44.47   11.71
   4  -1  -2   34.90   12.11
   4   1  -2   32.37   11.50
  -4  -1   2   51.35   11.71
  -4   1   3   20.05    6.43
   4  -1  -3   16.32    6.83
   4   1  -3   23.43    6.87
  -4  -1   3   20.33    6.22
  -4   1   4    6.74    6.12
   4  -1  -4    4.85    5.99
   4   1  -4    1.94    7.62
  -4  -1   4   14.53    6.20
  -4   1   5   40.38    9.97
   4  -1  -5   48.01   10.73
   4   1  -5   27.95   10.71
  -4  -1   5   24.33    9.80
  -4   1   6    9.19    3.72
   4  -1  -6    7.60    6.65
   4   1  -6    5.43    6.36
  -4  -1   6    8.73    3.79
  -4   1   7   49.23    9.83
   4  -1  -7   27.94   10.89
   4   1  -7   27.22   10.90
  -4  -1   7   38.74    9.64
  -4   1   8   98.31   22.44
   4   1  -8   57.62   22.56
  -4  -1   8   74.32   22.19
  -4   1   9   14.02    6.02
   4  -1  -9    8.85   10.20
   4   1  -9    3.00   10.29
  -4  -1   9   10.00    7.29
  -4   1  10   -6.01    7.57
   4  -1 -10    4.54   10.73
   4   1 -10   18.59   10.88
  -4  -1  10    2.13    7.51
  -4   1  11   15.03    6.86
   4  -1 -11   19.70    9.49
   4   1 -11   13.52    9.68
  -4  -1  11    8.06    5.04
  -4   1  12   32.06   21.24
  -4   1  12   34.51   11.39
   4  -1 -12   58.63   13.96
   4   1 -12   30.20   13.86
  -4  -1  12   35.64   11.53
  -4   2   1  305.08   73.01
   4  -2  -1  215.87   72.92
   4   2  -1  196.29   72.81
  -4  -2   1  253.71   73.00
  -4   2   2  125.45   33.59
   4  -2  -2  126.21   33.43
   4   2  -2   97.22   33.48
  -4  -2   2  110.16   33.59
  -4   2   3  354.10   96.85
   4  -2  -3  308.16   96.79
   4   2  -3  309.30   96.78
  -4  -2   3  312.27   96.83
  -4   2   4  487.77  148.91
   4  -2  -4  545.36  148.89
   4   2  -4  485.30  148.90
  -4  -2   4  449.04  148.98
  -4   2   5    1.43    6.37
   4  -2  -5    1.29    8.00
   4   2  -5    0.03    6.56
  -4  -2   5    6.11    5.02
  -4   2   6   51.30   11.72
   4  -2  -6   38.33   13.78
   4   2  -6   43.31   12.70
  -4  -2   6   38.15   11.66
  -4   2   7   13.68    4.08
   4  -2  -7    6.89    6.34
   4   2  -7    3.27    6.28
  -4  -2   7   11.32    3.45
  -4   2   8  115.01   30.85
   4  -2  -8  120.32   31.54
   4   2  -8   81.99   31.05
  -4   2   9   79.78   16.09
   4  -2  -9   38.74   17.34
   4   2  -9   49.25   17.72
  -4   2  10   47.04   11.94
   4  -2 -10   24.90   12.43
   4   2 -10   29.11   12.56
  -4  -2  10   40.77   11.07
  -4   2  11   45.92   19.93
  -4   2  11   57.90   13.59
   4  -2 -11   32.20   13.67
   4   2 -11   39.15   13.85
  -4  -2  11   25.53   11.11
  -4   2  12   12.01   18.30
  -4   2  12   31.17    7.30
   4  -2 -12   24.38   13.86
   4  -2 -12   30.17   11.35
   4   2 -12   17.74   11.25
  -4   3   1   38.28   13.85
   4  -3  -1   55.43   13.67
   4   3  -1   41.88   13.60
  -4  -3   1   60.86   14.53
  -4   3   2  152.47   43.91
   4  -3  -2  164.56   43.83
   4   3  -2  132.71   43.87
  -4  -3   2  145.64   43.97
  -4   3   3    1.24    5.28
   4  -3  -3    3.93    7.16
   4   3  -3    5.10    5.70
  -4  -3   3    3.75    4.80
  -4   3   4   26.41    6.04
   4  -3  -4   20.56    6.69
   4   3  -4   10.36    7.04
  -4  -3   4   13.03    5.30
  -4   3   5   97.83   22.00
   4  -3  -5   72.75   22.25
   4   3  -5   60.25   22.20
  -4  -3   5   73.08   21.71
  -4   3   6  214.65   55.79
   4  -3  -6  212.72   55.92
   4   3  -6  172.61   55.98
  -4  -3   6  152.20   55.72
  -4   3   7   74.68   14.52
   4  -3  -7   52.70   15.14
   4   3  -7   28.59   15.86
  -4  -3   7   49.44   14.26
  -4   3   8    2.28    4.46
   4  -3  -8    5.22    7.86
   4   3  -8   -0.86    6.82
  -4  -3   8    1.46    5.85
  -4   3   9   67.27   17.55
   4  -3  -9   58.37   18.50
   4   3  -9   56.56   18.82
  -4   3  10   49.73    9.94
   4  -3 -10   24.17   10.61
   4   3 -10    4.69   12.85
  -4  -3  10   23.13    7.57
  -4   3  11   17.69   13.95
  -4   3  11    8.76    7.95
   4  -3 -11    2.25    9.98
   4  -3 -11   17.05    9.15
   4   3 -11   -0.68    9.63
  -4  -3  11   15.45    4.91
  -4   3  12   -2.30    5.13
   4  -3 -12    7.14    9.68
   4   3 -12   -5.00   10.43
  -4  -3  12   13.30    6.32
  -4   4   1    7.29    4.80
   4  -4  -1    8.46    4.30
   4   4  -1   11.94    5.78
  -4  -4   1    5.59    4.96
  -4   4   2    2.39    5.17
   4  -4  -2    1.92    4.75
   4   4  -2    3.54    5.73
  -4  -4   2    0.69    6.17
  -4   4   3   19.71    7.64
   4  -4  -3   31.42    6.89
   4   4  -3    8.30    6.37
  -4  -4   3   16.84    7.04
  -4   4   4  367.05  101.22
   4  -4  -4  308.81  101.17
   4   4  -4  329.24  101.24
  -4   4   5  106.58   28.20
   4  -4  -5  113.73   28.47
   4   4  -5   70.95   28.83
  -4  -4   5   96.13   28.22
  -4   4   6    9.88    4.04
   4  -4  -6    8.19    6.73
   4   4  -6   -5.57    6.18
  -4  -4   6    9.09    3.22
  -4   4   7   10.02    6.49
   4  -4  -7    6.74    7.37
  -4  -4   7    3.51    4.26
  -4   4   8   86.90   20.33
   4  -4  -8   78.28   22.18
   4   4  -8   38.84   20.73
  -4  -4   8   77.96   21.22
  -4   4   9   17.71    4.49
   4  -4  -9    8.27    8.14
   4   4  -9    0.42   10.92
  -4  -4   9   14.89    7.51
   4  -4 -10   41.07   14.11
   4   4 -10   43.64   13.26
  -4  -4  10   26.63   10.16
  -4   4  11    0.59   13.97
  -4   4  11   19.55    8.04
   4  -4 -11    8.93    9.19
   4   4 -11    6.85   11.74
  -4  -4  11   12.67    8.36
  -4   5   1    4.73    5.08
   4  -5  -1    1.89    4.58
   4   5  -1   -0.37    7.21
  -4  -5   1    3.47    6.47
  -4   5   2   82.67   19.28
   4  -5  -2   64.40   19.02
   4   5  -2   59.97   19.36
  -4  -5   2   62.41   19.21
  -4   5   3   69.53   16.12
   4  -5  -3   65.83   16.27
   4   5  -3   41.23   15.98
  -4  -5   3   49.08   15.98
  -4   5   4   -2.27    5.49
   4  -5  -4   -0.91    6.01
   4   5  -4    8.42    6.94
  -4  -5   4    0.88    4.93
  -4   5   5    9.61    6.42
   4  -5  -5    5.07    6.38
   4   5  -5    3.28    8.59
  -4   5   6   -3.32    5.00
   4  -5  -6    6.10    8.44
   4   5  -6   -3.95    5.62
  -4  -5   6    4.39    5.75
  -4   5   7   36.59    9.57
   4  -5  -7   30.77   11.07
   4   5  -7   17.72    9.56
  -4  -5   7   44.77   10.91
  -4   5   8   23.86    7.21
   4  -5  -8   27.17    9.72
   4   5  -8   20.42    9.08
  -4  -5   8   32.11   11.08
  -4   5   9    9.91    4.59
   4  -5  -9    6.42    8.33
   4   5  -9    9.57    8.91
  -4  -5   9   23.58    7.74
  -4   5  10   -1.26   10.50
  -4   5  10    2.16    7.92
   4  -5 -10    0.96    6.84
   4  -5 -10   -6.71    8.62
   4   5 -10   -2.83    9.24
  -4  -5  10    7.05    8.16
  -4   5  11   30.35   14.72
   4  -5 -11   17.30   11.70
   4  -5 -11   11.36    9.23
   4   5 -11   -1.09    9.60
  -4   6   1   28.20    7.18
   4  -6  -1   25.82    7.80
   4   6  -1   23.26    7.67
  -4  -6   1   16.40    7.02
  -4   6   2   47.63   10.75
   4  -6  -2   36.93   10.50
   4   6  -2   32.48   11.89
  -4  -6   2   34.50   10.63
  -4   6   3  157.56   40.91
   4  -6  -3  157.97   40.74
   4   6  -3   98.34   40.56
  -4   6   4   32.41    8.93
   4  -6  -4   36.62    9.33
   4   6  -4   33.17    9.84
  -4  -6   4   19.31    9.39
  -4   6   5  138.81   39.58
   4  -6  -5  169.90   39.80
   4   6  -5  109.78   40.13
  -4  -6   5  120.51   39.53
  -4   6   6   28.10    5.81
   4  -6  -6   14.61    7.49
   4   6  -6    6.26    6.02
  -4  -6   6   19.29    5.43
  -4   6   7   -1.85    7.04
   4  -6  -7   -4.83    9.77
   4   6  -7    0.47    6.07
  -4  -6   7    2.99    9.22
  -4   6   8  323.03   70.20
   4  -6  -8  247.07   70.39
   4   6  -8  119.26   70.07
  -4   6   9    1.70    4.35
   4  -6  -9    7.00    7.79
   4   6  -9    6.86    8.56
  -4  -6   9    5.10    7.67
  -4   6  10   13.72   12.79
   4  -6 -10    2.20    8.60
   4  -6 -10    2.71    8.16
   4   6 -10   -0.94    9.18
  -4   6  11   43.22   15.76
  -4   6  11   23.75    8.28
   4  -6 -11    4.71   11.94
   4  -6 -11   -1.31   10.61
   4   6 -11    4.77    9.43
  -4  -6  11   12.54    9.30
  -4   7   1  274.51   74.77
   4  -7  -1  293.46   74.79
   4   7  -1  239.99   74.96
  -4  -7   1  193.82   74.77
  -4   7   2    8.02    6.69
   4  -7  -2   16.43    6.05
   4   7  -2   12.28    6.18
  -4  -7   2   17.01    6.34
  -4   7   3    2.80    5.46
   4  -7  -3    0.46    5.24
   4   7  -3    9.71    6.71
  -4  -7   3    5.13    6.02
  -4   7   4    0.81    5.89
   4  -7  -4    1.83    6.27
   4   7  -4   -5.45    8.28
  -4  -7   4    1.82    6.28
  -4   7   5 1034.95  276.18
   4  -7  -5 1054.64  276.17
   4   7  -5  609.66  276.02
  -4   7   6    7.88    5.60
   4  -7  -6  -10.82    8.01
   4   7  -6   -0.42    5.97
  -4   7   7  301.60   75.05
   4  -7  -7  253.81   75.48
   4   7  -7  107.94   74.69
  -4  -7   7  317.08   75.98
  -4   7   8  299.75   95.21
   4  -7  -8  237.83   95.31
   4   7  -8  103.75   95.02
  -4  -7   8  299.81   95.88
  -4   7   9   62.94   15.38
   4  -7  -9   96.20   20.88
   4  -7  -9   35.85   16.66
   4   7  -9   33.70   17.06
  -4  -7   9   52.89   16.18
  -4   7  10  146.09   23.89
  -4   7  10   63.47   20.76
   4  -7 -10   48.60   21.32
   4   7 -10   33.31   21.67
  -4   7  11  103.63   21.54
  -4   7  11   48.31   15.51
   4  -7 -11   49.76   19.29
   4  -7 -11   23.95   16.74
   4   7 -11   16.59   16.08
  -4  -7  11   57.68   17.54
  -4   8   1  127.92   30.58
   4  -8  -1  110.54   30.63
   4   8  -1   94.49   30.68
  -4  -8   1   88.63   30.53
  -4   8   2  534.18  144.06
   4  -8  -2  462.94  144.01
   4   8  -2  497.15  144.16
  -4  -8   2  410.82  144.15
  -4   8   3  116.91   26.36
   4  -8  -3  109.42   26.17
   4   8  -3   58.17   26.18
  -4  -8   3   79.47   26.52
  -4   8   4   72.04   21.01
   4  -8  -4   99.46   20.79
   4   8  -4   54.67   20.71
  -4  -8   4   60.05   20.58
  -4   8   5   57.75   13.40
   4  -8  -5   54.25   14.45
   4   8  -5   30.21   14.26
  -4  -8   5   46.12   13.21
  -4   8   6    1.80    4.89
   4  -8  -6   15.58    7.25
   4   8  -6    8.85    7.57
  -4   8   7   28.14   10.09
   4  -8  -7   45.94   16.02
   4  -8  -7   33.99   12.60
  -4   8   8  156.73   32.02
   4  -8  -8  136.47   32.53
   4   8  -8   54.37   32.02
  -4  -8   8   86.07   32.25
  -4   8   9  165.61   26.16
  -4   8   9   69.86   26.54
   4  -8  -9  174.14   27.55
   4  -8  -9   57.99   27.37
   4   8  -9   35.52   27.58
  -4  -8   9   77.28   27.16
  -4   8  10   47.78   13.65
  -4   8  10    8.68    7.06
   4  -8 -10   17.67   11.91
   4  -8 -10   -0.74    8.70
   4   8 -10    3.65    9.79
  -4  -8  10   19.95    9.48
  -4   8  11  203.34   30.35
  -4   8  11   96.94   33.37
   4  -8 -11   60.62   33.29
  -4  -8  11   99.19   33.87
  -4   9   1  144.80   36.00
   4  -9  -1  127.21   36.31
   4   9  -1  120.90   36.23
  -4  -9   1  100.54   36.00
  -4   9   2   56.72   14.82
   4  -9  -2   58.79   14.58
   4   9  -2   47.95   15.07
  -4  -9   2   45.02   14.70
  -4   9   3  192.29   38.36
   4  -9  -3  112.57   38.08
   4   9  -3   87.53   38.38
  -4   9   4   54.40   10.92
   4  -9  -4   49.88   12.98
   4   9  -4    4.35   11.94
  -4  -9   4   40.04   10.90
  -4   9   5   79.40   17.81
   4  -9  -5   68.11   18.63
   4   9  -5   38.88   19.13
  -4   9   6   31.42    7.56
   4  -9  -6   42.47    9.38
   4   9  -6    3.01    8.35
  -4  -9   6   22.63   10.75
  -4   9   7   10.97    7.08
   4  -9  -7    7.72    7.72
   4   9  -7   -4.50    7.24
  -4  -9   7    8.10    7.49
  -4   9   8   10.91   11.04
  -4   9   8    0.00    6.14
   4  -9  -8   -4.03   10.15
   4  -9  -8   -1.28    8.09
   4   9  -8   -5.75    6.68
  -4  -9   8   -5.25    7.28
  -4   9   9    0.11   12.07
  -4   9   9    2.42    4.50
   4  -9  -9    5.12    7.92
   4   9  -9    6.47    9.13
  -4  -9   9    5.86    9.11
  -4   9  10   73.51   16.60
  -4   9  10   17.26    9.70
   4  -9 -10   32.27   15.38
   4  -9 -10   12.66   10.23
   4   9 -10    4.56   11.30
  -4  -9  10   27.49   11.20
  -4  10   1   70.94   15.26
   4 -10  -1   53.45   15.25
   4  10  -1   44.81   16.37
  -4 -10   1   46.49   15.56
  -4  10   2  340.78   82.68
   4 -10  -2  268.09   82.61
   4  10  -2  253.93   82.74
  -4 -10   2  243.31   82.80
  -4  10   3  110.02   24.95
   4 -10  -3   92.08   24.92
  -4 -10   3   56.95   24.42
  -4  10   4  244.46   70.43
   4 -10  -4  389.30   46.74
   4 -10  -4  250.17   70.83
   4  10  -4  104.33   70.31
  -4  10   5  157.40   43.94
   4 -10  -5  177.90   44.41
   4  10  -5  106.27   44.22
  -4 -10   5  152.66   45.37
  -4  10   6  250.26   78.76
   4 -10  -6  502.78   50.77
   4 -10  -6  248.95   78.93
   4  10  -6  111.61   78.55
  -4  10   7   24.81   15.54
  -4  10   7   16.30   10.80
   4 -10  -7   12.52   13.10
   4  10  -7    2.22   10.73
  -4 -10   7    5.52   10.80
  -4  10   8  103.33   20.62
  -4  10   8   49.53   15.92
   4 -10  -8  143.44   22.25
   4 -10  -8   32.05   16.85
   4  10  -8   -0.36   15.75
  -4 -10   8   32.98   16.51
  -4  10   9  256.86   33.47
  -4  10   9  103.16   40.17
   4 -10  -9  323.97   34.69
   4 -10  -9   39.72   40.49
   4  10  -9   48.42   41.26
  -4 -10   9  101.11   41.58
  -4  10  10   41.90   15.37
  -4  10  10   16.63    5.66
   4 -10 -10   23.64   14.16
   4 -10 -10   -6.23    9.00
   4  10 -10   10.61   10.18
  -4 -10  10   22.64   12.00
  -4  11   1  245.64   55.70
   4 -11  -1  207.42   55.77
   4  11  -1  158.32   55.81
  -4 -11   1  144.25   55.70
  -4  11   2  104.35   21.91
  -4  11   2   76.06   18.19
   4 -11  -2   71.64   18.22
   4  11  -2   43.78   18.07
  -4 -11   2   34.03   17.52
  -4  11   3   66.78   17.00
  -4  11   3   69.13   14.95
   4 -11  -3   53.88   14.78
   4  11  -3   31.38   14.27
  -4 -11   3   33.07   14.36
  -4  11   4   -7.67    4.83
  -4  11   4   -0.46    6.12
   4 -11  -4   -1.68    6.13
   4 -11  -4    7.41    8.44
   4  11  -4   -0.34    7.58
  -4 -11   4   -2.70   11.26
  -4  11   5   88.58   27.48
   4 -11  -5  173.13   27.44
   4 -11  -5   91.90   28.03
   4  11  -5   49.54   28.45
  -4  11   6   15.24    6.63
   4 -11  -6   35.05   12.00
   4 -11  -6    5.62    7.38
   4  11  -6   -1.46    9.01
  -4 -11   6    2.60    5.29
  -4  11   7    8.56    6.98
  -4  11   7    7.49    5.96
   4 -11  -7   -0.33    8.74
   4 -11  -7    0.77    9.54
   4  11  -7  -10.32    7.74
  -4 -11   7    1.44    7.08
  -4  11   8   19.78   10.62
  -4  11   8   13.77    5.97
   4 -11  -8   35.89   13.32
   4 -11  -8   12.25    8.02
   4  11  -8    6.51    8.03
  -4 -11   8   -2.73    7.26
  -4  11   9  529.11   52.63
  -4  11   9  220.24   87.69
   4 -11  -9  122.34   87.84
   4  11  -9   99.47   87.85
  -4 -11   9  174.57   88.53
  -4  12   1   -6.29    6.77
  -4  12   1    1.72    8.04
  -4  12   1    0.07    6.63
   4 -12  -1   -2.05    6.02
   4  12  -1   32.58    8.46
  -4 -12   1    2.21    5.74
  -4  12   2   49.13   14.89
  -4  12   2   42.54    9.39
   4 -12  -2   19.55    9.23
   4  12  -2   18.66    8.99
  -4 -12   2   22.79    8.62
  -4  12   3   50.48   13.74
  -4  12   3   28.09    8.57
   4 -12  -3   23.64    8.10
   4  12  -3   12.45    7.74
  -4 -12   3   14.43   10.88
  -4  12   4    2.20    7.74
  -4  12   4   15.94    9.27
  -4  12   4    2.07    5.52
   4 -12  -4   10.47    9.54
   4 -12  -4   13.58    6.45
   4  12  -4    5.75    7.16
  -4 -12   4   -0.64    8.91
  -4  12   5   63.46   16.45
  -4  12   5   42.25   12.62
   4 -12  -5  101.57   19.20
   4 -12  -5   42.56   13.69
   4  12  -5   14.73   14.79
  -4 -12   5   22.69   14.21
  -4  12   6   42.61   13.38
  -4  12   6   25.31    9.14
   4 -12  -6   87.22   15.74
   4 -12  -6   15.44    9.65
   4  12  -6    1.98   11.64
  -4 -12   6   10.61    9.18
  -4  12   7  518.04   69.76
  -4  12   7  387.57  134.86
   4 -12  -7  731.40   74.09
   4 -12  -7  234.04  135.06
  -4  12   8  103.92   20.73
  -4  12   8   81.08   18.82
   4 -12  -8  139.36   23.67
   4 -12  -8   35.51   20.34
   4  12  -8   13.66   18.55
  -4 -12   8   38.34   19.38
  -4  12   9   25.27   10.44
  -4  12   9    7.27    4.84
   4 -12  -9   43.37   14.75
   4 -12  -9   -2.83    8.14
   4  12  -9    6.87    9.66
  -4 -12   9    3.65   11.61
  -4  13   1   32.15   11.52
  -4  13   1   31.10   13.26
  -4  13   1   23.50    8.07
   4 -13  -1   20.55    7.68
   4  13  -1   16.76    9.49
  -4 -13   1   12.51    7.18
  -4  13   2  138.92   28.57
  -4  13   2  120.98   29.52
   4 -13  -2  106.91   29.56
   4  13  -2   54.30   29.86
  -4  13   3   15.97   10.52
  -4  13   3   14.18    6.46
   4 -13  -3   38.42   12.12
   4 -13  -3    7.47    6.97
   4  13  -3   18.89    8.65
  -4 -13   3   15.05   11.64
  -4  13   4   86.47   20.23
  -4  13   4  111.72   24.08
  -4  13   4   67.94   19.38
   4 -13  -4  128.81   23.22
   4 -13  -4   60.81   19.83
   4  13  -4   11.59   19.92
  -4 -13   4   49.42   21.36
  -4  13   5   79.82   18.44
  -4  13   5   67.11   16.20
   4 -13  -5  141.73   21.94
   4 -13  -5   49.92   16.86
   4  13  -5   11.95   17.61
  -4 -13   5   21.43   16.19
  -4  13   6    8.05    8.23
  -4  13   6   11.70    6.94
   4 -13  -6   17.03   11.00
   4 -13  -6    4.30    7.55
   4  13  -6   -4.54   10.12
  -4 -13   6    9.50    6.91
  -4  13   7   76.47   17.28
  -4  13   7   61.93   13.81
   4 -13  -7  117.13   20.38
   4 -13  -7   18.31   14.69
   4  13  -7   -0.76   14.46
  -4 -13   7   32.82   14.52
  -4  13   8   -7.82    7.57
  -4  13   8   -4.51    6.34
   4 -13  -8    8.64    9.77
   4 -13  -8    6.92    8.24
   4  13  -8    5.67    8.45
  -4 -13   8    0.08    6.18
  -4  14   1   46.94   17.72
  -4  14   1   67.65   20.16
  -4  14   1   64.16   15.74
   4 -14  -1   43.38   15.60
   4  14  -1   51.67   16.47
  -4  14   2   24.20   10.26
  -4  14   2   23.70   12.30
  -4  14   2   19.69    8.86
   4 -14  -2    8.03    6.97
   4  14  -2    8.97   10.45
  -4 -14   2   14.28   11.42
  -4  14   3  106.41   23.13
  -4  14   3  143.88   27.64
  -4  14   3   95.17   25.59
   4 -14  -3  142.89   26.42
   4 -14  -3   82.20   25.92
   4  14  -3   42.88   26.31
  -4 -14   3   53.61   27.09
  -4  14   4   83.46   20.06
  -4  14   4   98.26   23.54
  -4  14   4   71.41   18.63
   4 -14  -4  154.43   23.12
   4 -14  -4   47.14   18.40
   4  14  -4   23.18   18.61
  -4 -14   4   16.47   18.38
  -4  14   5  117.25   22.76
  -4  14   5   89.53   23.64
   4 -14  -5  200.75   26.52
   4 -14  -5   73.97   24.10
   4  14  -5   16.56   24.44
  -4 -14   5   38.05   24.11
  -4  14   6    3.13    7.75
  -4  14   6    3.65    5.49
   4 -14  -6   10.87   10.77
   4 -14  -6   -0.08    9.38
   4  14  -6   10.53   10.29
  -4  14   7   55.30   14.79
  -4  14   7   43.82   10.20
   4 -14  -7  103.41   18.01
   4 -14  -7   13.44   11.45
   4  14  -7    6.92   11.98
  -4 -14   7    3.92   10.08
  -4  14   8   23.05    9.45
  -4  14   8   -1.67    6.06
   4 -14  -8    4.59   11.73
   4 -14  -8    3.52    8.05
  -4 -14   8    4.15    8.49
  -4  15   1   34.89   15.10
  -4  15   1   58.26   17.33
  -4  15   1   51.11   12.95
   4 -15  -1   33.37   11.18
   4  15  -1   21.52   11.97
  -4  15   2   -4.08    5.95
  -4  15   2    5.11    6.93
  -4  15   2    0.31    7.31
   4 -15  -2    5.51    6.56
   4  15  -2   -1.51    8.90
  -4 -15   2    1.73    8.50
  -4  15   3    7.51    8.12
  -4  15   3   -0.64    7.77
  -4  15   3    2.29    6.05
   4 -15  -3    4.42    9.35
   4 -15  -3    0.36    6.54
   4  15  -3    2.89    9.38
  -4 -15   3    6.22    5.98
  -4  15   4    6.35    9.80
  -4  15   4    8.64    9.66
  -4  15   4    9.98    6.10
   4 -15  -4   15.57   12.28
   4 -15  -4    3.46    6.61
  -4 -15   4   11.35    6.37
  -4  15   5  212.74   29.39
  -4  15   5  138.75   36.89
   4 -15  -5  320.45   33.94
   4 -15  -5   82.15   37.15
   4  15  -5   12.10   37.34
  -4 -15   5   59.99   36.94
  -4  15   6   14.65    9.66
  -4  15   6   21.40    6.06
   4 -15  -6    6.28    7.39
   4  15  -6    8.69   12.03
  -4 -15   6    6.01    7.45
  -4  15   7   13.56   10.00
  -4  15   7   17.21    7.76
   4 -15  -7   30.20   13.28
   4 -15  -7    4.66    8.06
   4  15  -7   -0.53   11.60
  -4  16   1   34.26   13.18
  -4  16   1   41.84   14.62
  -4  16   1   39.00    9.39
   4 -16  -1   26.16    8.33
   4  16  -1   24.91   10.57
  -4 -16   1    1.01    8.05
  -4  16   2   96.47   21.08
  -4  16   2  148.73   25.29
  -4  16   2  107.81   21.57
   4 -16  -2   71.72   21.44
   4  16  -2   40.73   22.84
  -4 -16   2   17.48   20.98
  -4  16   3   92.44   19.19
  -4  16   3   68.61   21.79
  -4  16   3   74.93   16.61
   4 -16  -3  112.27   21.72
   4 -16  -3   47.07   16.21
   4  16  -3   15.55   17.43
  -4 -16   3    8.93   16.01
  -4  16   4  322.17   39.87
  -4  16   4  305.53   46.31
  -4  16   4  218.93   61.11
   4 -16  -4  441.43   44.80
   4 -16  -4  150.74   61.52
   4  16  -4   99.38   61.89
  -4 -16   4   51.80   61.39
  -4  16   5    4.42   10.05
  -4  16   5   14.92    7.34
   4 -16  -5   21.76   13.16
   4 -16  -5    8.32    6.84
   4  16  -5    3.03    8.93
  -4 -16   5    2.68    7.18
  -4  16   6   24.41   11.73
  -4  16   6   18.33    6.74
   4 -16  -6   71.67   15.11
   4 -16  -6   12.89    7.75
   4  16  -6    7.08   12.89
  -4 -16   6   -4.74   10.55
  -4  17   1   18.04    8.01
  -4  17   1    4.65    8.52
  -4  17   1    5.92    9.23
   4 -17  -1   11.19    5.67
   4  17  -1    7.20    8.15
  -4 -17   1  -13.02    7.12
  -4  17   2    4.39    9.02
  -4  17   2   22.74   11.25
  -4  17   2   20.77    8.95
   4 -17  -2   10.73    6.67
  -4 -17   2   -0.22    7.77
  -4  17   3  109.50   19.41
  -4  17   3   79.34   22.41
  -4  17   3   75.59   16.34
   4 -17  -3  102.54   22.33
   4 -17  -3   33.89   17.30
   4  17  -3   25.36   17.90
  -4 -17   3    5.02   17.00
  -4  17   4   46.13   14.52
  -4  17   4   55.35   16.93
  -4  17   4   27.38   10.20
   4 -17  -4   66.33   17.89
   4 -17  -4   13.32    9.70
   4  17  -4   17.86   13.67
  -4 -17   4    8.03   11.12
  -4  17   5   -1.32    6.76
   4 -17  -5   -2.92    7.71
  -4  18   1   75.46   19.14
  -4  18   1   75.25   22.10
  -4  18   1  122.41   17.74
   4 -18  -1   42.68   17.22
   4  18  -1   50.38   17.32
  -4 -18   1    4.41   17.09
  -4  18   2   41.24   13.71
  -4  18   2   52.85   16.84
  -4  18   2   41.78    9.95
   4 -18  -2   34.98    9.25
   4  18  -2    9.99   11.46
  -4 -18   2   11.27   11.73
  -3   0   1    1.42    4.51
   3   0  -1    7.31    4.07
  -3   0   2   75.78   25.28
   3   0  -2  100.32   25.21
  -3   0   3    6.71    5.05
   3   0  -3   -0.23    4.55
  -3   0   4  408.85  153.43
   3   0  -4  610.99  153.40
  -3   0   5    3.20    3.92
   3   0  -5    4.22    7.10
  -3   0   6   -3.58    4.13
   3   0  -6   -1.79    6.59
  -3   0   7    1.69    3.38
   3   0  -7    2.09    4.69
   3   0  -7    5.41    5.83
  -3   0   8  555.17   78.94
  -3   0   8  298.92  158.15
   3   0  -8  560.49   77.83
   3   0  -8  708.59  158.21
  -3   0   9   -2.26    5.77
  -3   0   9   -1.37    4.86
   3   0  -9    4.01    4.94
   3   0  -9   10.46    7.42
  -3   0  10  315.78   55.79
  -3   0  10  256.58   98.22
   3   0 -10  348.48   54.39
   3   0 -10  392.91   98.28
  -3   0  11    4.12    6.67
  -3   0  11    1.40    3.08
   3   0 -11    4.51    6.55
   3   0 -11    1.68    5.79
  -3   0  12  380.80   56.48
  -3   0  12  279.46   97.53
   3   0 -12  339.16   54.45
   3   0 -12  312.42   97.50
  -3   0  13   15.33    9.25
  -3   0  13   -2.01    3.88
   3   0 -13    3.55    7.47
   3   0 -13    5.50    8.66
  -3   0  14   28.38   13.13
  -3   0  14    3.93    7.76
   3   0 -14   15.23   10.56
   3   0 -14   22.36    9.59
  -3   0  15    8.04    7.06
   3   0 -15   -2.95    5.76
   3   0 -15   -6.89    9.01
  -3   1   1   11.84    5.02
   3  -1  -1   17.93    4.70
   3   1  -1   14.18    4.64
  -3  -1   1   12.98    4.97
  -3   1   2   30.65    8.82
   3  -1  -2   28.57    9.19
   3   1  -2   43.60    9.78
  -3  -1   2   29.25    8.85
  -3   1   3  377.24  127.25
   3  -1  -3  507.32  127.14
   3   1  -3  453.89  127.19
  -3  -1   3  353.83  127.21
  -3   1   4  736.22  260.35
   3  -1  -4 1055.13  260.29
   3   1  -4 1017.48  260.27
  -3  -1   4  635.93  260.33
  -3   1   5  187.20   65.84
   3  -1  -5  283.39   65.91
   3   1  -5  255.51   65.88
  -3  -1   5  164.78   65.77
  -3   1   6   27.98   11.15
   3  -1  -6   55.90   12.28
   3   1  -6   54.71   12.20
  -3  -1   6   32.09   11.43
  -3   1   7   38.37   13.08
  -3   1   7   25.99    7.93
   3   1  -7   37.45    9.03
  -3  -1   7   20.79    7.51
  -3   1   8  697.31   86.77
  -3   1   8  343.10  178.70
   3  -1  -8  694.18   85.91
   3  -1  -8  699.67  178.72
   3   1  -8  783.28  178.74
  -3  -1   8  393.85  178.76
  -3   1   9  207.62   38.61
  -3   1   9  158.00   58.04
   3  -1  -9  212.88   37.72
   3  -1  -9  263.40   58.10
   3   1  -9  219.17   58.00
  -3  -1   9  150.06   38.89
  -3  -1   9  158.18   58.03
  -3   1  10   74.16   19.60
  -3   1  10   51.26   16.86
   3  -1 -10   70.37   18.66
   3  -1 -10   51.97   16.83
   3   1 -10   62.78   16.86
  -3  -1  10   79.84   19.93
  -3  -1  10   35.33   16.31
  -3   1  11  161.04   30.18
  -3   1  11   75.37   37.53
   3  -1 -11  185.93   29.27
   3  -1 -11  150.31   37.79
   3   1 -11  117.44   37.73
  -3  -1  11  155.62   30.96
  -3  -1  11   82.76   37.57
  -3   1  12   55.97   18.46
   3  -1 -12   54.38   17.67
   3  -1 -12   47.90   14.93
   3   1 -12   52.08   14.89
  -3  -1  12   50.14   14.48
  -3   1  13   -0.94    7.78
  -3   1  13    2.26    4.01
   3  -1 -13    9.86    7.34
   3  -1 -13    0.91    8.75
   3   1 -13   11.16    8.64
  -3  -1  13    6.41    9.24
  -3  -1  13    1.15    3.91
  -3   1  14  176.71   33.49
  -3   1  14   89.56   40.94
   3  -1 -14  149.60   31.25
   3  -1 -14  149.33   41.42
   3   1 -14  128.54   41.19
  -3  -1  14  157.78   33.83
  -3   1  15   30.79   17.69
  -3   1  15   27.31   11.11
   3  -1 -15   50.50   15.37
   3  -1 -15   44.00   12.96
   3   1 -15   27.95   11.70
  -3  -1  15   31.47   11.02
  -3   2   1  242.51   68.26
   3  -2  -1  247.41   68.15
   3   2  -1  232.52   68.22
  -3  -2   1  191.64   68.17
  -3   2   2   91.60   39.65
   3  -2  -2  160.85   39.61
   3   2  -2  151.34   39.57
  -3  -2   2  138.03   39.58
  -3   2   3   -0.82    5.42
   3  -2  -3   -2.70    5.23
   3   2  -3    5.11    4.53
  -3  -2   3    2.72    4.21
  -3   2   4  277.09   88.27
   3  -2  -4  333.86   88.24
   3   2  -4  336.65   88.30
  -3  -2   4  233.82   88.28
  -3   2   5  111.17   39.49
   3  -2  -5  181.65   39.61
   3   2  -5  157.61   39.65
  -3  -2   5   95.00   39.41
  -3   2   6   -1.98    3.86
   3  -2  -6    1.36    7.82
   3   2  -6   -2.56    7.69
  -3  -2   6   -1.92    3.51
  -3   2   7  164.98   72.60
   3  -2  -7  270.59   43.96
   3  -2  -7  316.48   72.71
   3   2  -7  339.48   72.69
  -3  -2   7  147.87   72.56
  -3   2   8    4.29    5.21
  -3   2   8   -1.52    3.17
   3  -2  -8   -0.83    4.05
   3  -2  -8   -6.90    7.85
   3   2  -8    2.62    7.72
  -3  -2   8    8.54    4.07
  -3  -2   8    0.14    5.97
  -3   2   9    5.27    5.61
  -3   2   9    1.00    5.04
   3  -2  -9    2.61    4.52
   3  -2  -9   -7.39    6.47
   3   2  -9   -1.57    5.53
  -3  -2   9    4.59    4.87
  -3  -2   9    3.79    5.01
  -3   2  10  400.87   51.09
  -3   2  10  227.94   86.62
   3  -2 -10  390.98   49.93
   3  -2 -10  285.97   86.53
   3   2 -10  316.65   86.52
  -3  -2  10  298.48   51.74
  -3  -2  10  149.09   86.49
  -3   2  11  899.34   94.71
  -3   2  11  281.01  196.40
   3  -2 -11  959.64   93.35
   3  -2 -11  737.69  196.48
   3   2 -11  675.40  196.39
  -3  -2  11  757.13   95.76
  -3  -2  11  378.89  196.46
  -3   2  12    5.78    6.63
  -3   2  12    0.22    3.98
   3  -2 -12   -8.07    5.66
   3  -2 -12   -2.57    6.52
   3   2 -12   -1.83    6.59
  -3  -2  12    1.94    6.91
  -3  -2  12   -2.64    4.89
  -3   2  13   30.13   14.53
  -3   2  13   26.08    8.20
   3  -2 -13   43.53   14.08
   3  -2 -13   30.60   11.31
   3   2 -13   33.42   10.64
  -3  -2  13   20.84    8.25
  -3   2  14  314.14   48.17
  -3   2  14  173.73   75.51
   3  -2 -14  295.70   46.33
   3  -2 -14  279.61   75.92
   3   2 -14  206.23   75.61
  -3  -2  14  298.65   49.52
  -3  -2  14  235.51   75.96
  -3   2  15   22.85   14.37
  -3   2  15   14.83    8.01
   3  -2 -15   22.80   12.71
   3  -2 -15   19.29   10.44
   3   2 -15   30.43    6.22
   3   2 -15   17.40    8.83
  -3  -2  15   15.89    9.39
  -3   3   1  352.43  100.49
   3  -3  -1  379.58  100.52
   3   3  -1  275.93  100.37
  -3  -3   1  323.75  100.56
  -3   3   2  787.53  271.35
   3  -3  -2  993.55  271.33
   3   3  -2  959.68  271.32
  -3  -3   2  823.68  271.38
  -3   3   3  420.90  135.86
   3  -3  -3  558.51  135.82
   3   3  -3  474.43  135.79
  -3  -3   3  350.02  135.84
  -3   3   4   72.12   23.10
   3  -3  -4  100.69   22.88
   3   3  -4   89.02   22.81
  -3  -3   4   60.37   22.79
  -3   3   5   18.04    5.45
   3  -3  -5   17.85    5.88
   3   3  -5   30.70    6.82
  -3  -3   5   10.71    4.62
  -3   3   6  134.76   25.04
  -3   3   6   68.40   29.60
   3  -3  -6  117.54   30.34
   3   3  -6  151.62   30.00
  -3  -3   6   54.98   29.58
  -3   3   7  248.44   39.06
  -3   3   7  132.84   60.72
   3  -3  -7  232.83   39.08
   3  -3  -7  248.56   60.88
   3   3  -7  269.24   60.82
  -3  -3   7  120.51   60.68
  -3   3   8  113.48   26.45
  -3   3   8   64.57   31.74
   3  -3  -8  118.80   26.16
   3  -3  -8  140.07   32.51
   3   3  -8  145.81   32.17
  -3  -3   8   86.97   32.07
  -3   3   9  120.32   24.21
  -3   3   9   57.86   26.79
   3  -3  -9   95.87   23.75
   3  -3  -9  108.41   27.16
   3   3  -9  117.66   27.26
  -3  -3   9   70.42   26.84
  -3   3  10   32.42   13.12
  -3   3  10   21.31    7.23
   3  -3 -10   35.89   12.05
   3  -3 -10   29.74    8.27
   3   3 -10   15.92   11.48
   3   3 -10   22.87    7.55
  -3  -3  10   22.84   12.46
  -3  -3  10   14.11    6.38
  -3   3  11   67.53   17.33
  -3   3  11   15.04   11.36
   3  -3 -11   63.76   16.23
   3  -3 -11   37.75   12.42
   3   3 -11   36.34   15.75
   3   3 -11   40.93   12.41
  -3  -3  11   48.79   17.63
  -3   3  12  492.24   53.30
  -3   3  12  165.40   90.05
   3  -3 -12  433.31   51.94
   3  -3 -12  331.69   90.15
   3   3 -12  169.29   51.28
   3   3 -12  278.66   90.17
  -3  -3  12  353.80   54.53
  -3  -3  12  245.80   90.22
  -3   3  13   57.30   17.58
  -3   3  13   34.47   11.31
   3  -3 -13   59.83   16.05
   3  -3 -13   53.36   13.66
   3   3 -13   23.49   15.59
   3   3 -13   30.27   14.19
  -3  -3  13   34.78   11.83
  -3   3  14   40.77   15.08
  -3   3  14   14.60    8.51
   3  -3 -14   41.95   14.93
   3  -3 -14   37.78   11.81
   3   3 -14   18.16   13.90
   3   3 -14   33.71   10.59
  -3  -3  14   35.61   11.10
  -3   3  15   14.30   11.51
  -3   3  15    3.32    8.90
   3  -3 -15   17.84   11.60
   3  -3 -15   20.07   11.83
   3   3 -15   14.76    9.87
   3   3 -15   20.70    4.89
   3   3 -15   15.18    8.13
  -3  -3  15    6.81    8.21
  -3   4   1  106.47   25.59
   3  -4  -1  102.10   25.62
   3   4  -1   69.37   25.71
  -3  -4   1   78.29   25.52
  -3   4   2   38.51   17.55
   3  -4  -2   85.25   18.12
   3   4  -2   69.68   17.68
  -3  -4   2   58.87   17.88
  -3   4   3   28.20    7.86
   3  -4  -3   38.90    8.38
   3   4  -3   30.32    8.55
  -3  -4   3   18.86    8.13
  -3   4   4 2088.59  697.10
   3  -4  -4 2871.45  697.08
   3   4  -4 2549.00  697.00
  -3  -4   4 1673.99  697.14
  -3   4   5   28.24    8.25
   3  -4  -5   40.80    7.97
   3   4  -5   27.73    8.51
  -3  -4   5   16.20    7.40
  -3   4   6  774.59   86.00
  -3   4   6  385.60  179.14
   3  -4  -6  802.51  179.29
   3   4  -6  750.76  179.22
  -3  -4   6  310.48  179.18
  -3   4   7    4.55    5.88
  -3   4   7    1.66    3.33
   3  -4  -7   -0.45    4.82
   3  -4  -7    3.53    6.29
   3   4  -7    5.01    5.82
  -3   4   8   37.16   11.80
  -3   4   8   14.90    5.61
   3  -4  -8   25.60   11.23
   3  -4  -8   29.02    9.15
   3   4  -8   28.71    7.39
  -3  -4   8   16.16   12.23
  -3  -4   8   12.86    7.52
  -3   4   9  584.06   61.55
  -3   4   9  258.25  114.44
   3  -4  -9  524.81   61.14
   3  -4  -9  490.33  114.50
   3   4  -9  205.32   60.43
   3   4  -9  476.19  114.40
  -3  -4   9  350.70   63.26
  -3  -4   9  205.53  114.42
  -3   4  10  167.34   27.83
  -3   4  10   90.35   33.42
   3  -4 -10  177.96   27.12
   3  -4 -10  147.52   33.37
   3   4 -10   59.87   26.62
   3   4 -10  114.09   33.11
  -3  -4  10  112.44   28.70
  -3  -4  10   59.55   32.91
  -3   4  11  165.30   25.22
  -3   4  11   48.18   26.75
   3  -4 -11  133.64   24.24
   3  -4 -11   94.24   26.94
   3   4 -11   64.24   23.66
   3   4 -11   87.29   26.80
  -3  -4  11   73.92   26.69
  -3   4  12   78.28   19.00
  -3   4  12   29.62   13.56
   3  -4 -12   77.68   17.78
   3  -4 -12   47.07   14.40
   3   4 -12   38.73   17.08
   3   4 -12   47.84   14.31
  -3  -4  12   68.80   19.40
  -3  -4  12   29.13   13.92
  -3   4  13   29.64   14.10
  -3   4  13   20.20    5.98
   3  -4 -13   39.37   12.46
   3  -4 -13   16.03    9.70
   3   4 -13    5.12   11.42
   3   4 -13   17.46    8.36
  -3   4  14   87.91   20.55
  -3   4  14   34.63   15.55
   3  -4 -14   60.53   19.09
   3  -4 -14   55.90   17.17
   3   4 -14   40.61   18.22
   3   4 -14   49.74   16.36
  -3  -4  14   58.96   16.82
  -3   4  15    8.77    9.68
  -3   4  15   -0.41    6.96
   3  -4 -15    3.06    9.56
   3   4 -15    7.42    6.41
   3   4 -15    3.59    4.09
   3   4 -15   -2.87    8.15
  -3  -4  15    2.27    5.94
  -3   5   1 1260.44  388.37
   3  -5  -1 1398.05  388.42
   3   5  -1 1123.93  388.41
  -3  -5   1 1296.05  388.45
  -3   5   2  708.71  224.04
   3  -5  -2  877.13  224.04
   3   5  -2  699.85  223.97
  -3  -5   2  662.17  224.12
  -3   5   3  224.63   84.23
   3  -5  -3  383.61   84.29
   3   5  -3  303.12   84.25
  -3  -5   3  220.23   84.32
  -3   5   4    0.26    4.34
   3  -5  -4   19.45    6.98
   3  -5  -4    4.43    4.93
   3   5  -4   13.66    6.01
  -3  -5   4    2.19    3.32
  -3   5   5   67.26   18.16
  -3   5   5   44.81   16.98
   3  -5  -5   60.57   18.71
   3  -5  -5   79.79   17.20
   3   5  -5   78.66   17.40
  -3  -5   5   37.15   16.71
  -3   5   6  738.79   90.03
  -3   5   6  468.76  190.02
   3  -5  -6  729.08   91.01
   3  -5  -6  814.41  190.09
   3   5  -6  746.15  189.97
  -3  -5   6  333.49  190.02
  -3   5   7 1150.82  131.01
  -3   5   7  641.23  296.09
   3  -5  -7 1048.91  131.63
   3  -5  -7 1241.82  296.14
   3   5  -7 1138.60  296.08
  -3  -5   7  699.96  296.22
  -3   5   8    0.60    5.52
  -3   5   8   -1.40    4.07
   3  -5  -8    4.53    3.95
   3  -5  -8    5.49    7.96
   3   5  -8   -0.75    5.96
  -3  -5   8    3.12    3.98
  -3  -5   8   -4.10    4.76
  -3   5   9  209.85   28.52
  -3   5   9   88.78   35.45
   3  -5  -9  188.61   28.30
   3  -5  -9  150.38   35.87
   3   5  -9   54.03   27.53
   3   5  -9  140.40   35.92
  -3  -5   9  105.02   30.01
  -3  -5   9   59.82   35.49
  -3   5  10  480.41   55.12
  -3   5  10  252.31   97.79
   3  -5 -10  418.61   54.69
   3  -5 -10  355.07   97.78
   3   5 -10  161.28   54.00
   3   5 -10  313.69   97.75
  -3  -5  10  311.61   57.26
  -3   5  11   15.79    8.09
  -3   5  11    5.29    4.33
   3  -5 -11    2.52    7.11
   3  -5 -11    7.64    8.42
   3   5 -11   -4.91    6.46
   3   5 -11    3.82    5.86
  -3  -5  11    1.38    7.79
  -3  -5  11    4.53    4.02
  -3   5  12   -1.12    9.81
  -3   5  12    4.94    4.14
   3  -5 -12   12.70    7.89
   3  -5 -12   -1.97    6.46
   3   5 -12    3.64    7.16
   3   5 -12    9.57    7.09
  -3  -5  12    8.19    8.07
  -3  -5  12    8.92    5.91
  -3   5  13    7.36    9.21
   3  -5 -13    3.56    8.08
   3  -5 -13    8.17    8.55
   3   5 -13    1.50    7.21
   3   5 -13   12.04    9.11
  -3  -5  13    5.89    8.37
  -3  -5  13   -2.40    6.21
  -3   5  14   70.59   17.47
  -3   5  14   21.13   10.83
   3  -5 -14   59.41   16.51
   3  -5 -14   37.37   13.61
   3   5 -14   19.41   15.63
   3   5 -14   55.69   11.17
   3   5 -14   15.48   12.44
  -3  -5  14   48.58   17.95
  -3  -5  14   31.85   12.01
  -3   5  15   28.78   15.36
  -3   5  15   14.00    9.38
   3  -5 -15   37.67   13.57
   3  -5 -15   19.33   10.91
   3   5 -15    9.96   12.22
   3   5 -15   39.79    6.89
   3   5 -15   25.10    9.58
  -3  -5  15   18.94   14.90
  -3  -5  15   11.43    7.64
  -3   6   1 1375.94  387.70
   3  -6  -1 1262.85  387.66
   3   6  -1 1165.72  387.68
  -3  -6   1 1264.51  387.75
  -3   6   2  235.35   78.63
   3  -6  -2  290.32   47.00
   3  -6  -2  325.14   78.66
   3   6  -2  256.47   78.59
  -3  -6   2  214.61   78.71
  -3   6   3  198.73   71.20
   3  -6  -3  281.18   71.26
   3   6  -3  226.69   71.21
  -3  -6   3  245.83   71.33
  -3   6   4  595.13   88.46
  -3   6   4  526.54  187.38
   3  -6  -4  827.35   90.42
   3  -6  -4  758.02  187.37
   3   6  -4  637.61  187.33
  -3  -6   4  422.53  187.41
  -3   6   5 1606.84  176.22
  -3   6   5 1130.93  416.19
   3  -6  -5 1688.11  177.99
   3  -6  -5 1473.03  416.17
   3   6  -5 1689.68  416.16
  -3  -6   5  758.93  416.24
  -3   6   6  104.06   20.87
  -3   6   6   50.85   21.87
   3  -6  -6   91.75   21.51
   3  -6  -6   68.42   21.95
   3   6  -6   74.65   22.09
  -3   6   7  135.50   26.91
  -3   6   7   67.47   33.92
   3  -6  -7  135.95   27.38
   3  -6  -7  161.66   34.63
   3   6  -7  135.57   34.38
  -3  -6   7   77.81   34.06
  -3   6   8  302.92   41.86
  -3   6   8  162.32   67.37
   3  -6  -8  351.37   42.32
   3  -6  -8  351.83   67.71
   3   6  -8  236.63   43.63
   3   6  -8   98.93   41.28
   3   6  -8  213.45   67.57
  -3  -6   8  129.38   67.44
  -3   6   9   63.65   15.99
  -3   6   9   38.89   11.17
   3  -6  -9   56.18   15.53
   3  -6  -9   64.46   12.48
   3   6  -9   15.79   14.84
   3   6  -9   44.96   11.94
  -3  -6   9   27.30   16.82
  -3  -6   9   25.89   11.39
  -3   6  10  806.06   80.77
   3  -6 -10  779.33   80.74
   3  -6 -10  594.17  163.28
   3   6 -10  323.80   79.83
   3   6 -10  494.12  163.15
  -3  -6  10  397.89   83.88
  -3  -6  10  386.46  163.34
  -3   6  11   67.06   17.03
  -3   6  11   39.26   12.27
   3  -6 -11   61.13   16.18
   3  -6 -11   43.98   12.87
   3   6 -11   24.34   15.57
   3   6 -11   41.36   13.03
  -3  -6  11   32.60   17.59
  -3  -6  11   33.85   12.23
  -3   6  12  182.29   28.74
  -3   6  12   63.66   33.98
   3  -6 -12  209.03   28.11
   3  -6 -12  125.95   34.56
   3   6 -12   80.04   27.53
   3   6 -12   77.07   34.14
  -3  -6  12   94.53   30.65
  -3  -6  12  115.28   34.56
  -3   6  13  105.87   18.62
  -3   6  13   30.00   12.65
   3  -6 -13   70.25   17.23
   3  -6 -13   44.73   14.73
   3   6 -13   26.99   16.62
   3   6 -13   26.68   13.95
  -3  -6  13   37.29   19.33
  -3  -6  13   34.49   13.67
  -3   6  14  200.77   26.57
  -3   6  14   38.32   27.68
   3  -6 -14  119.62   25.27
   3  -6 -14   96.97   28.66
   3   6 -14   61.84   24.81
   3   6 -14  129.30   27.93
   3   6 -14   56.13   28.69
  -3  -6  14   80.09   28.53
  -3  -6  14   77.76   27.97
  -3   6  15   16.37   13.75
  -3   6  15    0.38    5.83
   3  -6 -15    7.27    9.14
   3  -6 -15   12.89   11.95
   3   6 -15    5.76    8.02
   3   6 -15    7.20    4.11
   3   6 -15    0.88    8.17
  -3  -6  15    9.08   10.43
  -3  -6  15    5.31    5.72
  -3   7   1    5.05    5.15
  -3   7   1    1.60    4.34
   3  -7  -1    0.61    5.78
   3  -7  -1    5.57    3.56
   3   7  -1    8.09    3.80
  -3  -7   1    1.95    4.12
  -3   7   2  159.18   33.21
  -3   7   2  160.09   49.93
   3  -7  -2  191.74   34.89
   3  -7  -2  218.13   49.87
   3   7  -2  152.34   49.77
  -3  -7   2  136.20   49.81
  -3   7   3  576.60   78.94
  -3   7   3  474.05  163.52
   3  -7  -3  691.17   81.18
   3  -7  -3  720.93  163.57
   3   7  -3  460.41  163.47
  -3  -7   3  363.54  163.55
  -3   7   4   16.73    9.03
  -3   7   4   19.92    5.33
   3  -7  -4   19.29    9.93
   3  -7  -4   13.85    5.73
   3   7  -4   11.27    6.36
  -3   7   5  181.23   31.61
  -3   7   5  125.79   45.10
   3  -7  -5  188.65   32.83
   3  -7  -5  183.17   45.17
   3   7  -5  170.72   45.43
  -3  -7   5   88.23   45.08
  -3   7   6  168.50   30.08
  -3   7   6  103.04   41.35
   3  -7  -6  162.29   30.99
   3  -7  -6  172.53   41.30
  -3  -7   6  107.79   41.34
  -3   7   7  175.49   30.26
  -3   7   7   83.04   41.02
   3  -7  -7  168.60   30.87
   3  -7  -7  195.38   41.43
   3   7  -7  138.25   41.23
  -3  -7   7   97.28   41.28
  -3   7   8  417.09   50.36
   3  -7  -8  397.91   51.08
   3  -7  -8  473.62   88.65
   3   7  -8  269.90   52.30
   3   7  -8  143.19   49.93
   3   7  -8  232.39   88.34
  -3  -7   8  155.81   88.48
  -3   7   9  121.65   23.79
  -3   7   9   75.76   26.27
   3  -7  -9  151.71   24.12
   3  -7  -9  120.92   27.43
   3   7  -9   79.18   25.24
   3   7  -9   36.78   23.22
   3   7  -9   96.29   26.58
  -3  -7   9   39.90   25.73
  -3   7  10  846.39   83.54
  -3   7  10  501.83  170.77
   3  -7 -10  837.28   83.80
   3  -7 -10  625.59  170.79
   3   7 -10  356.80   82.80
   3   7 -10  507.76  170.58
  -3  -7  10  403.01   87.45
  -3  -7  10  429.47  170.80
  -3   7  11  865.83   82.66
  -3   7  11  458.29  167.47
   3  -7 -11  877.80   82.67
   3  -7 -11  569.05  167.40
   3   7 -11  390.57   81.74
   3   7 -11  443.26  167.25
  -3  -7  11  461.56   86.59
  -3  -7  11  393.46  167.49
  -3   7  12   14.86    9.35
  -3   7  12    4.35    4.28
   3  -7 -12   18.47    7.62
   3  -7 -12    1.80    7.74
   3   7 -12   -4.14    7.17
   3   7 -12    4.82    5.74
  -3  -7  12    0.05    8.46
  -3  -7  12   -3.43    7.32
  -3   7  13   97.45   18.97
   3  -7 -13   64.21   18.00
   3  -7 -13   58.12   16.10
   3   7 -13   29.69   17.67
   3   7 -13   59.29   14.59
   3   7 -13   29.63   15.36
  -3  -7  13   30.23   20.20
  -3  -7  13   39.12   15.83
  -3   7  14   16.98   10.36
  -3   7  14    7.03    4.26
   3  -7 -14   14.22    8.46
   3  -7 -14    4.33    9.34
   3   7 -14   -1.47    8.50
   3   7 -14   11.94    5.14
   3   7 -14   12.71    7.92
  -3  -7  14   -6.34   10.80
  -3  -7  14    1.76    7.03
  -3   7  15  238.68   28.42
  -3   7  15   24.31   29.25
   3  -7 -15  165.12   26.68
   3  -7 -15  102.24   31.18
   3   7 -15   49.18   25.78
   3   7 -15  151.32   29.73
   3   7 -15   47.99   29.57
  -3  -7  15   77.50   30.43
  -3  -7  15   49.02   29.35
  -3   8   1   -0.56    4.26
  -3   8   1    1.21    4.30
  -3   8   1    1.88    4.32
   3  -8  -1    1.45    5.12
   3  -8  -1    3.93    3.80
   3   8  -1    5.33    3.82
  -3  -8   1    3.21    3.84
  -3   8   2   44.00   14.90
  -3   8   2   42.24   12.31
   3  -8  -2   52.13   16.15
   3  -8  -2   52.81   12.47
   3   8  -2   48.58   12.74
  -3  -8   2   31.34   12.25
  -3   8   3    0.98    4.47
   3  -8  -3   -2.36    4.53
   3  -8  -3    5.28    5.22
   3   8  -3   -2.43    5.30
  -3  -8   3    4.07    3.47
  -3   8   4  126.34   24.01
  -3   8   4   82.35   28.87
   3  -8  -4  142.91   25.47
   3  -8  -4  126.73   29.03
   3   8  -4   89.83   29.07
  -3  -8   4   47.91   28.66
  -3   8   5  183.77   33.65
  -3   8   5  125.61   50.09
   3  -8  -5  204.16   35.14
   3  -8  -5  174.36   50.18
   3   8  -5  165.67   50.24
  -3   8   6  884.49  102.12
  -3   8   6  512.38  222.20
   3  -8  -6  894.15  103.88
   3  -8  -6  889.62  222.24
   3   8  -6  728.77  222.20
  -3  -8   6  543.84  222.35
  -3   8   7  330.72   44.60
  -3   8   7  171.03   74.99
   3  -8  -7  345.23   45.69
   3  -8  -7  316.15   75.12
   3   8  -7  263.23   75.02
  -3  -8   7  123.33   75.01
  -3   8   8  890.71   85.75
  -3   8   8  454.26  178.47
   3  -8  -8  905.71   86.88
   3  -8  -8  856.86  178.62
   3   8  -8  526.86   88.10
   3   8  -8  339.12   85.47
   3   8  -8  450.65  178.35
  -3  -8   8  352.21  178.57
  -3   8   9   -3.06    5.30
  -3   8   9    2.06    3.38
   3  -8  -9    0.37    5.64
   3  -8  -9   -0.21    6.92
   3   8  -9   10.64    5.70
   3   8  -9   -4.19    4.20
  -3  -8   9    3.88    4.98
  -3   8  10   -1.24    5.21
  -3   8  10    1.58    6.90
   3  -8 -10    0.82    5.74
   3  -8 -10    0.32    7.14
   3   8 -10    3.58    6.81
   3   8 -10    8.68    5.79
   3   8 -10   -1.78    7.55
  -3  -8  10   -2.30    6.82
  -3  -8  10   -2.49    4.32
  -3   8  11  435.01   49.71
  -3   8  11  222.60   84.84
   3  -8 -11  416.20   49.93
   3  -8 -11  271.75   84.74
   3   8 -11  339.71   52.27
   3   8 -11  194.19   49.08
   3   8 -11  215.58   84.52
  -3  -8  11  233.04   53.73
  -3  -8  11  237.37   84.87
  -3   8  12  238.83   32.40
  -3   8  12   99.72   42.85
   3  -8 -12  241.08   32.50
   3  -8 -12  174.17   43.46
   3   8 -12  165.86   34.45
   3   8 -12   91.59   31.70
   3   8 -12   76.59   42.99
  -3  -8  12  104.80   35.71
  -3  -8  12  128.31   43.20
  -3   8  13   22.57   11.03
  -3   8  13    9.20    4.55
   3  -8 -13   21.00    9.73
   3  -8 -13    0.90   10.64
   3   8 -13   12.44    9.88
   3   8 -13    9.53    4.27
   3   8 -13    7.23    9.47
  -3  -8  13   22.84   11.96
  -3  -8  13    9.54    6.13
  -3   8  14   -3.63   10.48
  -3   8  14    0.66    4.55
   3  -8 -14   15.93    7.49
   3  -8 -14    9.87   11.16
   3   8 -14    0.57    7.85
   3   8 -14    4.20    4.03
   3   8 -14    2.10    7.99
  -3  -8  14   -4.13    9.94
  -3  -8  14    6.07    7.15
  -3   9   1   46.87   14.54
  -3   9   1   41.23   15.82
  -3   9   1   44.22   11.49
   3  -9  -1   53.56   15.84
   3  -9  -1   57.24   11.32
   3   9  -1   23.77   11.23
  -3  -9   1   30.33   11.06
  -3   9   2  151.65   29.26
  -3   9   2  132.58   40.47
   3  -9  -2  169.53   30.99
   3  -9  -2  191.61   40.60
   3   9  -2  100.84   40.45
  -3  -9   2   93.99   40.54
  -3   9   3  153.15   29.88
  -3   9   3  101.57   41.88
   3  -9  -3  194.36   31.71
   3  -9  -3  173.83   41.99
   3   9  -3  102.13   41.72
  -3   9   4    4.52    4.45
  -3   9   4   -1.05    5.94
   3  -9  -4    1.44    5.34
   3  -9  -4    5.00    5.45
   3   9  -4    0.56    4.69
  -3  -9   4    3.01    3.05
  -3   9   5 1451.72  170.10
  -3   9   5 1005.26  400.99
   3  -9  -5 1628.29  172.64
   3  -9  -5 1576.53  401.04
   3   9  -5 1118.27  400.88
  -3  -9   5 1176.66  401.25
  -3   9   6   40.12   12.20
  -3   9   6   21.77    8.01
   3  -9  -6   43.59   12.99
   3  -9  -6   26.35    9.04
   3   9  -6   24.77    9.39
  -3  -9   6   19.78   10.07
  -3   9   7   97.52   18.62
  -3   9   7   45.43   17.00
   3  -9  -7   72.31   19.11
   3  -9  -7   70.27   17.89
   3   9  -7   43.84   19.30
   3   9  -7   68.32   17.55
  -3  -9   7   36.28   17.26
  -3   9   8  301.68   43.31
  -3   9   8  150.06   71.44
   3  -9  -8  352.15   44.35
   3  -9  -8  312.85   71.70
   3   9  -8  175.85   45.24
   3   9  -8  266.76   72.05
  -3  -9   8  144.23   71.61
  -3   9   9  502.77   60.78
  -3   9   9  255.41  114.36
   3  -9  -9  550.12   61.90
   3  -9  -9  536.41  114.60
   3   9  -9  319.49   63.32
   3   9  -9  190.52   60.61
   3   9  -9  476.91  115.07
  -3  -9   9  244.83  114.59
  -3   9  10  268.12   38.58
  -3   9  10  174.70   59.23
   3  -9 -10  296.44   39.36
   3  -9 -10  200.28   59.32
   3   9 -10  193.26   41.11
   3   9 -10  128.09   38.43
   3   9 -10  232.80   60.45
  -3  -9  10  124.58   59.34
  -3   9  11  303.79   41.17
  -3   9  11  209.28   64.56
   3  -9 -11  307.04   41.67
   3   9 -11  258.12   43.86
   3   9 -11  161.90   40.91
   3   9 -11  170.61   64.76
  -3  -9  11  158.34   45.70
  -3  -9  11  166.93   64.64
  -3   9  12   -1.24    6.97
  -3   9  12   -2.42    4.59
   3  -9 -12   13.35    6.68
   3  -9 -12    0.51    8.74
   3   9 -12    1.32    8.60
   3   9 -12   -1.48    6.38
   3   9 -12    0.04    4.16
   3   9 -12   -4.65    7.85
  -3  -9  12   15.84    8.05
  -3  -9  12   -1.99    6.06
  -3   9  13   41.44   13.52
  -3   9  13   20.86    6.80
   3  -9 -13   43.25   12.81
   3  -9 -13   20.23   10.12
   3   9 -13   12.58   14.67
   3   9 -13   23.54   12.89
   3   9 -13   24.70    7.53
   3   9 -13   14.16   10.70
  -3  -9  13   31.97   15.67
  -3  -9  13   13.22   10.19
  -3   9  14   27.45   14.55
  -3   9  14   11.16    7.33
   3  -9 -14   34.82   12.66
   3  -9 -14   17.80   10.35
   3   9 -14   36.56   15.71
   3   9 -14   21.53   12.83
   3   9 -14   24.53    8.19
   3   9 -14    3.76    8.98
  -3  -9  14   34.92   15.94
  -3  10   1    7.62    5.89
  -3  10   1    4.85    6.46
  -3  10   1    3.91    4.35
   3 -10  -1    9.81    7.36
   3 -10  -1    9.78    3.65
   3  10  -1    6.61    3.40
  -3 -10   1    3.11    3.65
  -3  10   2   22.54    9.69
  -3  10   2   19.67    5.55
   3 -10  -2   22.53   10.67
   3 -10  -2   28.80    6.66
   3  10  -2    8.48    4.64
  -3 -10   2   11.02    5.36
  -3  10   3  619.47   79.92
  -3  10   3  499.35  165.86
   3 -10  -3  748.76   82.63
   3 -10  -3  734.15  165.99
   3  10  -3  412.73  165.80
  -3 -10   3  338.83  165.93
  -3  10   4   25.78   11.63
  -3  10   4   18.94    7.71
   3 -10  -4   44.08   12.91
   3 -10  -4   35.41    8.16
   3  10  -4   15.54    6.95
  -3  10   5  222.10   38.38
  -3  10   5  153.81   61.16
   3 -10  -5  297.28   40.41
   3 -10  -5  220.71   61.25
   3  10  -5  152.28   61.00
  -3  10   6   18.03    9.02
  -3  10   6   13.56    6.05
   3 -10  -6   28.13    9.56
   3 -10  -6    8.54    5.46
   3  10  -6   14.12    5.72
  -3 -10   6    6.80    4.28
  -3  10   7  927.96   96.81
  -3  10   7  447.12  208.04
   3 -10  -7 1082.42   98.73
   3 -10  -7  746.18  208.09
   3  10  -7  543.35   98.97
   3  10  -7  693.56  208.06
  -3 -10   7  445.09  208.22
  -3  10   8  145.44   25.00
  -3  10   8   75.52   29.64
   3 -10  -8  148.39   25.95
   3 -10  -8  103.46   29.92
   3  10  -8   74.81   26.41
   3  10  -8  121.75   30.95
  -3 -10   8   59.96   29.71
  -3  10   9   67.70   15.76
  -3  10   9   34.52   11.61
   3 -10  -9   86.59   16.53
   3 -10  -9   47.10   13.22
   3  10  -9   36.40   16.83
   3  10  -9   18.76   15.49
   3  10  -9   42.82   17.33
  -3 -10   9   22.45   12.53
  -3  10  10  162.33   28.59
  -3  10  10  102.03   36.66
   3 -10 -10  174.12   29.47
   3 -10 -10  140.38   36.89
   3  10 -10  121.76   31.30
   3  10 -10   67.37   28.45
   3  10 -10  153.70   38.74
  -3 -10  10   91.74   36.97
  -3  10  11  449.43   50.29
  -3  10  11  258.02   86.80
   3 -10 -11  288.06   86.84
   3  10 -11  341.97   53.40
   3  10 -11  182.75   50.01
   3  10 -11  227.32   86.88
  -3  10  12   25.70   11.40
  -3  10  12   10.52    5.19
   3 -10 -12   43.02   11.50
   3 -10 -12   22.75    9.01
   3  10 -12   29.93   13.63
   3  10 -12    0.26   10.93
   3  10 -12   17.78    6.11
   3  10 -12    2.73    8.09
  -3 -10  12    7.91    7.00
  -3  10  13  154.82   24.55
  -3  10  13   64.00   25.77
   3 -10 -13  150.03   24.60
   3 -10 -13   79.10   26.59
   3  10 -13   96.88   26.75
   3  10 -13   55.09   24.20
   3  10 -13  104.73   25.87
   3  10 -13   64.32   26.78
  -3 -10  13   80.90   28.66
  -3 -10  13   48.84   26.23
  -3  10  14  241.00   30.04
  -3  10  14   73.49   35.55
   3 -10 -14  220.18   30.04
   3 -10 -14  104.26   36.49
   3  10 -14  106.45   32.77
   3  10 -14   63.59   29.55
   3  10 -14  186.93   36.52
   3  10 -14   46.48   35.93
  -3 -10  14   83.63   34.70
  -3 -10  14   67.34   36.22
  -3  11   1  649.41   94.52
  -3  11   1  708.21   98.27
  -3  11   1  748.62  202.59
   3 -11  -1  772.43   96.99
   3 -11  -1  927.30  202.65
   3  11  -1  469.70  202.60
  -3 -11   1  462.15  202.66
  -3  11   2   18.08    9.66
  -3  11   2   19.78    5.45
   3 -11  -2   25.31   10.67
   3 -11  -2   22.56    4.95
   3  11  -2    6.90    4.64
  -3 -11   2   17.13    4.49
  -3  11   3  385.54   53.37
  -3  11   3  285.05   97.95
   3 -11  -3  484.35   55.88
   3 -11  -3  409.38   98.05
   3  11  -3  264.28   97.95
  -3 -11   3  182.97   98.01
  -3  11   4    9.80    7.29
  -3  11   4    9.14    4.79
   3 -11  -4    7.47    8.70
   3 -11  -4    8.89    5.05
   3  11  -4    7.56    4.45
  -3 -11   4   11.98    6.03
  -3  11   5   56.17   15.85
  -3  11   5   47.85   13.33
   3 -11  -5   80.19   17.43
   3 -11  -5   55.67   14.24
   3  11  -5   27.35   13.23
  -3 -11   5   28.22   13.89
  -3  11   6  506.16   64.60
  -3  11   6  359.21  125.77
   3 -11  -6  563.41   66.77
   3 -11  -6  468.64  125.74
  -3 -11   6  242.97  125.84
  -3  11   7   10.63    5.73
  -3  11   7    5.00    3.76
   3 -11  -7    3.80    5.94
   3 -11  -7   -0.16    5.44
   3  11  -7   -5.59    7.46
  -3  11   8   49.54   12.76
  -3  11   8   24.58    7.57
   3 -11  -8   46.81   13.34
   3 -11  -8   38.46    8.61
   3  11  -8   32.43   13.48
   3  11  -8   15.99   12.47
   3  11  -8   12.33   13.04
  -3 -11   8   14.67    8.59
  -3  11   9  854.28   87.50
  -3  11   9  351.69  182.64
   3 -11  -9  958.77   89.12
   3 -11  -9  766.77  182.79
   3  11  -9  503.73   90.36
   3  11  -9  323.11   87.56
   3  11  -9  706.67  183.12
  -3 -11   9  423.56  182.89
  -3  11  10  467.52   57.53
  -3  11  10  279.05  105.94
   3 -11 -10  545.36   59.00
   3 -11 -10  343.55  105.94
   3  11 -10  363.05   60.86
   3  11 -10  215.77   57.63
   3  11 -10  407.38  106.70
  -3 -11  10  242.02  106.02
  -3  11  11  147.84   23.94
  -3  11  11   67.87   26.39
   3 -11 -11  147.75   24.64
   3 -11 -11   94.26   26.78
   3  11 -11  105.99   26.73
   3  11 -11   52.67   23.95
   3  11 -11  103.39   26.55
   3  11 -11   59.20   27.24
  -3 -11  11   52.22   26.70
  -3  11  12   -0.48    6.35
  -3  11  12   -2.06    4.72
   3 -11 -12    5.46    7.07
   3 -11 -12    3.25    8.24
   3  11 -12   -8.50    9.98
   3  11 -12    2.79    6.51
   3  11 -12    0.98    4.19
   3  11 -12    4.28    8.15
  -3 -11  12    6.44    5.96
  -3  11  13  116.83   20.30
  -3  11  13   42.96   17.76
   3 -11 -13  100.79   20.34
   3 -11 -13   49.22   20.03
   3  11 -13   64.97   22.68
   3  11 -13   24.87   19.77
   3  11 -13   92.98   18.19
   3  11 -13   44.26   19.31
  -3 -11  13   22.07   18.38
  -3  11  14  105.71   17.92
  -3  11  14   13.33   11.76
   3 -11 -14   99.10   17.60
   3 -11 -14   26.00   14.55
   3  11 -14   33.65   19.21
   3  11 -14   17.57   17.87
   3  11 -14   65.37   14.43
   3  11 -14   16.10   13.51
  -3 -11  14    9.79   14.23
  -3  12   1  130.86   25.80
  -3  12   1  118.59   31.72
   3 -12  -1  146.78   27.40
   3 -12  -1  138.32   31.72
   3  12  -1   77.02   31.66
  -3 -12   1   63.33   31.63
  -3  12   2   69.06   17.49
  -3  12   2   62.26   15.71
   3 -12  -2   80.74   19.03
   3 -12  -2   69.13   15.56
   3  12  -2   32.57   15.39
  -3 -12   2   33.22   15.38
  -3  12   3  461.46   62.06
  -3  12   3  361.43  119.43
   3 -12  -3  634.16   64.83
   3 -12  -3  530.27  119.54
   3  12  -3  222.54  119.30
  -3 -12   3  243.51  119.51
  -3  12   4 1865.55  200.29
  -3  12   4 1391.58  480.19
   3 -12  -4 2304.67  203.55
   3 -12  -4 2115.60  480.32
   3  12  -4  850.85  480.07
  -3 -12   4 1111.48  480.36
  -3  12   5   32.94   10.68
  -3  12   5   13.25    6.50
   3 -12  -5   44.67   12.11
   3 -12  -5   16.69    7.24
   3  12  -5   14.32    5.86
  -3 -12   5   17.08    6.64
  -3  12   6 1222.47  120.05
  -3  12   6  766.97  269.06
   3 -12  -6 1168.97  269.10
   3  12  -6  708.44  268.91
  -3 -12   6  589.08  269.16
  -3  12   7  577.72   62.24
  -3  12   7  269.03  119.06
   3 -12  -7  643.51   64.27
   3 -12  -7  392.74  119.13
   3  12  -7  316.19  119.10
  -3 -12   7  242.29  119.23
  -3  12   8  113.98   19.81
  -3  12   8   57.46   19.06
   3 -12  -8   95.68   20.63
   3 -12  -8   85.29   19.51
   3  12  -8   60.61   21.07
   3  12  -8   38.18   19.77
   3  12  -8   57.04   21.87
  -3 -12   8   41.39   19.41
  -3  12   9    2.37    5.16
  -3  12   9    2.42    4.63
   3 -12  -9    1.22    4.54
   3 -12  -9   -0.86    6.17
   3  12  -9   -0.36    5.82
   3  12  -9   -2.16    4.95
   3  12  -9   -5.55   11.07
  -3 -12   9    2.82    5.71
  -3  12  10  385.41   46.81
   3 -12 -10  405.97   48.24
   3 -12 -10  255.65   79.28
   3  12 -10  291.94   49.98
   3  12 -10  173.80   47.02
   3  12 -10  248.57   79.23
   3  12 -10  268.38   80.07
  -3 -12  10  132.04   79.12
  -3  12  11  106.80   19.60
  -3  12  11   56.47   19.14
   3 -12 -11  112.71   20.54
   3 -12 -11   67.94   19.27
   3  12 -11   67.24   22.98
   3  12 -11   47.70   19.83
   3  12 -11   71.74   18.62
   3  12 -11   40.68   19.83
  -3 -12  11   19.81   18.51
  -3  12  12   28.76   11.08
  -3  12  12   11.29    5.64
   3 -12 -12   25.44   11.77
   3 -12 -12   12.34    9.00
   3  12 -12   33.40   15.10
   3  12 -12    7.07   11.46
   3  12 -12   28.49    5.74
   3  12 -12    4.90    8.66
  -3  12  13   76.21   16.53
  -3  12  13   21.48   10.32
   3 -12 -13   70.42   15.51
   3 -12 -13   14.08   11.93
   3  12 -13    8.22   14.98
   3  12 -13   56.24   11.29
   3  12 -13    7.04   12.95
  -3 -12  13   17.69   11.03
  -3  13   1  656.01   88.10
  -3  13   1  616.77  184.61
   3 -13  -1  751.66   90.60
   3 -13  -1  752.92  184.77
  -3 -13   1  334.35  184.69
  -3  13   2    9.91    7.01
  -3  13   2    7.96    5.83
   3 -13  -2    5.99    8.34
   3 -13  -2    7.99    5.00
   3  13  -2    2.43    3.49
  -3  13   3 1325.83  143.96
  -3  13   3 1094.04  331.49
   3 -13  -3 1811.30  147.22
   3 -13  -3 1325.21  331.59
   3  13  -3  524.98  331.36
  -3 -13   3  681.78  331.59
  -3  13   4  371.39   48.29
  -3  13   4  287.21   84.77
   3 -13  -4  413.45   50.81
   3 -13  -4  342.23   84.76
   3  13  -4  146.20   84.49
  -3 -13   4  177.86   84.77
  -3  13   5   41.86   12.87
  -3  13   5   31.50    8.79
   3 -13  -5   50.30   14.26
   3 -13  -5   43.45   10.14
   3  13  -5   16.79    8.70
  -3 -13   5   10.59    8.78
  -3  13   6   96.62   18.73
  -3  13   6   57.00   18.38
   3 -13  -6  104.14   20.37
   3 -13  -6   72.58   18.34
   3  13  -6   31.53   18.17
  -3 -13   6   32.39   18.15
  -3  13   7  577.21   62.61
  -3  13   7  291.17  119.87
   3 -13  -7  649.19   64.84
   3  13  -7  298.78  119.89
  -3 -13   7  243.14  120.08
  -3  13   8   76.77   16.56
  -3  13   8   41.17   13.48
   3 -13  -8  104.71   17.58
   3 -13  -8   42.26   14.05
   3  13  -8   41.48   18.05
   3  13  -8   33.12   16.69
   3  13  -8   36.60   15.62
  -3 -13   8   28.83   14.64
  -3  13   9   64.19   15.39
  -3  13   9   31.48   11.53
   3 -13  -9   83.90   16.23
   3 -13  -9   38.40   12.18
   3  13  -9   33.94   17.25
   3  13  -9   27.93   15.97
  -3 -13   9   23.07   12.81
  -3  13  10   -0.53    5.98
   3 -13 -10    6.38    5.76
   3 -13 -10   -7.67    7.12
   3  13 -10    0.02    8.69
   3  13 -10    4.05    6.18
   3  13 -10    1.31    4.14
   3  13 -10   -0.39   11.82
  -3 -13  10    6.59    5.77
  -3  13  11  120.53   22.00
  -3  13  11   72.26   23.39
   3 -13 -11  154.38   23.19
   3 -13 -11   62.85   24.25
   3  13 -11   93.93   25.52
   3  13 -11   53.50   22.37
   3  13 -11   81.97   23.09
  -3 -13  11   18.89   22.65
  -3  13  12   28.52   11.95
  -3  13  12    7.44    6.11
   3 -13 -12   31.42   12.44
   3 -13 -12   26.27    9.57
   3  13 -12   44.37   16.19
   3  13 -12   13.51   12.14
   3  13 -12   31.32    7.19
   3  13 -12    5.92    7.56
  -3 -13  12    7.57    7.29
  -3  13  13   -4.72    7.64
  -3  13  13   -2.15    6.39
   3 -13 -13    0.37    5.25
   3 -13 -13    6.05   12.71
   3  13 -13   -4.00    8.15
   3  13 -13   -5.25    9.49
   3  13 -13   -1.12    7.26
   3  13 -13   -4.56    8.88
  -3 -13  13    3.06    7.43
  -3  14   1  512.16   63.27
  -3  14   1  408.88  120.38
   3 -14  -1  553.93   65.63
   3 -14  -1  525.60  120.55
   3  14  -1  228.18  120.38
  -3 -14   1  246.05  120.48
  -3  14   2  129.34   24.57
  -3  14   2   85.56   28.67
   3 -14  -2  149.53   26.29
   3 -14  -2  112.15   28.69
  -3 -14   2   43.21   28.66
  -3  14   3  368.09   51.71
  -3  14   3  289.95   92.57
   3 -14  -3  470.05   54.46
   3 -14  -3  338.85   92.62
  -3 -14   3  142.14   92.64
  -3  14   4   55.08   15.12
  -3  14   4   43.65   11.95
   3 -14  -4   87.17   16.97
   3 -14  -4   47.55   12.58
   3  14  -4   14.98   11.48
  -3 -14   4   19.25   11.68
  -3  14   5  223.71   33.21
  -3  14   5  164.79   48.44
   3 -14  -5  260.73   35.49
   3 -14  -5  195.86   48.55
   3  14  -5   88.67   48.24
  -3 -14   5   82.39   48.51
  -3  14   6   16.50    7.53
  -3  14   6    8.70    4.82
   3 -14  -6   11.84    8.99
   3 -14  -6    4.78    5.94
   3  14  -6    6.85    5.95
  -3 -14   6    7.29    5.22
  -3  14   7   85.36   17.83
  -3  14   7   43.21   15.75
   3 -14  -7  103.12   19.07
   3 -14  -7   51.52   16.50
   3  14  -7   42.28   16.37
  -3 -14   7   30.45   16.71
  -3  14   8    9.73    7.23
  -3  14   8    5.18    4.47
   3 -14  -8   11.30    7.64
   3 -14  -8    5.02    5.58
   3  14  -8    4.41    7.92
   3  14  -8    3.03    6.74
   3  14  -8    1.48   10.09
  -3 -14   8    6.35    6.49
  -3  14   9  415.47   47.65
  -3  14   9  187.12   81.37
   3 -14  -9  523.25   49.58
   3 -14  -9  188.87   81.35
   3  14  -9  257.27   50.23
   3  14  -9  219.09   48.22
   3  14  -9  304.36   81.69
   3  14  -9  315.58   82.51
  -3 -14   9   96.63   81.49
  -3  14  10  113.91   20.71
  -3  14  10   66.08   20.83
   3 -14 -10  149.08   21.85
   3 -14 -10   40.53   20.69
   3  14 -10   70.95   23.18
   3  14 -10   48.67   21.22
   3  14 -10   88.20   20.92
   3  14 -10   66.67   24.96
  -3 -14  10   18.04   20.75
  -3  14  11   20.70    9.65
  -3  14  11    9.88    7.32
   3 -14 -11   38.41   10.36
   3 -14 -11    2.22   11.41
   3  14 -11    5.83   12.49
   3  14 -11    9.94   10.47
   3  14 -11   20.63    5.85
   3  14 -11   21.82   13.76
  -3 -14  11   -2.73    5.05
  -3  14  12   84.57   16.17
  -3  14  12   11.05   10.32
   3 -14 -12   72.78   16.11
   3 -14 -12   33.79   15.39
   3  14 -12   31.39   18.20
   3  14 -12   25.01   16.14
   3  14 -12   58.63   13.22
   3  14 -12    8.82   11.31
  -3 -14  12   14.63   12.96
  -3  14  13   58.87   14.61
  -3  14  13   13.02    7.87
   3 -14 -13   37.99   13.83
   3 -14 -13   -5.45   11.78
   3  14 -13   26.19   16.22
   3  14 -13   49.26   10.72
   3  14 -13    6.86   10.07
  -3 -14  13    3.23    9.02
  -3  15   1   76.08   17.36
  -3  15   1   55.14   14.59
   3 -15  -1   79.11   18.81
   3 -15  -1   63.14   14.68
   3  15  -1   36.30   14.09
  -3 -15   1   18.64   14.24
  -3  15   2  702.96   71.99
  -3  15   2  577.34  142.61
   3 -15  -2  552.91  142.60
   3  15  -2  313.30  142.53
  -3 -15   2  266.29  142.60
  -3  15   3  136.77   22.93
  -3  15   3   94.11   25.23
   3 -15  -3  147.47   24.76
   3 -15  -3   96.62   25.37
   3  15  -3   42.23   24.88
  -3 -15   3   36.38   25.04
  -3  15   4   10.01    6.79
  -3  15   4    5.78    5.25
   3 -15  -4   11.03    8.77
   3 -15  -4    5.30    5.22
   3  15  -4    3.65    4.44
  -3 -15   4    2.90    3.44
  -3  15   5   41.40   12.07
  -3  15   5   26.81    8.75
   3 -15  -5   50.05   13.71
   3 -15  -5   29.01    8.18
   3  15  -5   19.29    7.76
  -3 -15   5    5.10    8.09
  -3  15   6  657.95   68.92
  -3  15   6  395.31  135.71
   3 -15  -6  783.33   71.70
   3 -15  -6  471.66  135.83
   3  15  -6  213.30  135.49
  -3 -15   6  262.96  135.87
  -3  15   7   17.05    7.25
  -3  15   7    8.94    3.74
   3 -15  -7   21.84    8.52
   3 -15  -7    7.04    6.07
   3  15  -7    6.75    7.43
   3  15  -7    5.59    7.47
   3  15  -7   -4.79    7.72
  -3 -15   7   -1.17    5.85
  -3  15   8   94.24   17.36
  -3  15   8   49.20   14.95
   3 -15  -8  103.47   18.56
   3 -15  -8   60.11   15.56
   3  15  -8   30.48   18.63
   3  15  -8   47.33   14.88
   3  15  -8   38.51   16.22
  -3 -15   8   14.46   15.09
  -3  15   9   30.04   10.90
  -3  15   9   15.66    5.08
   3 -15  -9   41.77   11.69
   3 -15  -9   20.62    7.18
   3  15  -9   23.09   12.45
   3  15  -9   13.79   12.10
   3  15  -9   21.09    6.57
   3  15  -9   17.77   14.88
  -3 -15   9    2.13    5.79
  -3  15  10   49.84   14.44
  -3  15  10   27.47   11.18
   3 -15 -10   72.69   15.34
   3 -15 -10   46.01   15.44
   3  15 -10   39.01   16.46
   3  15 -10   28.08   15.19
   3  15 -10   35.42   10.51
   3  15 -10   26.64   15.20
  -3 -15  10    8.71   10.40
  -3  15  11  136.92   24.20
  -3  15  11   90.76   27.09
   3 -15 -11  171.65   25.34
   3 -15 -11   99.54   29.35
   3  15 -11   84.44   26.74
   3  15 -11   49.43   24.61
   3  15 -11  105.84   27.32
   3  15 -11   78.29   29.12
  -3 -15  11   24.48   26.60
  -3  15  12    4.28    8.38
  -3  15  12    1.22    4.73
   3 -15 -12    4.08    7.73
   3 -15 -12    2.97   12.09
   3  15 -12  -10.55    9.43
   3  15 -12    2.65    8.57
   3  15 -12    4.47    8.87
   3  15 -12    0.87   11.18
  -3 -15  12    5.02    8.92
  -3  16   1    4.19    5.11
  -3  16   1    2.38    5.28
   3 -16  -1    0.72    6.91
   3 -16  -1    3.18    6.19
  -3 -16   1   -0.97    3.64
  -3  16   2  102.20   22.12
  -3  16   2   70.48   23.39
   3 -16  -2  126.30   24.16
   3 -16  -2  107.34   23.58
  -3 -16   2   24.28   23.22
  -3  16   3    5.59    5.41
  -3  16   3    1.65    5.15
   3 -16  -3    4.47    7.08
   3 -16  -3    6.48    4.41
   3  16  -3    2.49    3.86
  -3 -16   3   -5.44    4.74
  -3  16   4  363.83   45.22
  -3  16   4  268.06   76.00
   3 -16  -4  474.17   48.02
   3 -16  -4  243.64   75.97
   3  16  -4  114.05   75.64
  -3 -16   4  135.26   76.02
  -3  16   5  301.82   46.26
  -3  16   5  191.69   78.75
   3 -16  -5  372.13   48.94
   3 -16  -5  216.17   78.83
  -3  16   6   27.22    9.68
  -3  16   6   13.82    5.63
   3 -16  -6   26.35   11.63
   3 -16  -6   13.36    6.17
   3  16  -6   18.58   10.30
   3  16  -6   19.66    5.09
   3  16  -6    7.14    6.03
  -3 -16   6    0.62    5.77
  -3  16   7  399.66   45.97
  -3  16   7  193.67   77.70
   3 -16  -7  546.38   48.49
   3 -16  -7  273.02   77.96
   3  16  -7  225.71   47.68
   3  16  -7  252.76   46.94
   3  16  -7  270.46   77.98
   3  16  -7  177.81   77.76
  -3 -16   7   75.12   77.75
  -3  16   8   15.55    7.73
  -3  16   8    6.70    4.53
   3 -16  -8   11.12    8.30
   3 -16  -8   17.82    7.92
   3  16  -8   11.13    8.45
   3  16  -8    0.00    8.61
   3  16  -8   10.53    5.29
   3  16  -8   -0.82    6.76
  -3 -16   8    1.54    5.21
  -3  16   9  171.07   24.65
  -3  16   9   75.20   28.09
   3 -16  -9  195.95   26.21
   3 -16  -9   86.37   29.42
   3  16  -9   73.49   26.46
   3  16  -9   86.86   25.61
   3  16  -9  117.39   28.96
   3  16  -9   61.77   30.35
  -3 -16   9   27.52   28.40
  -3  16  10   10.47    8.77
   3 -16 -10   25.28    9.44
   3 -16 -10   15.93   15.80
   3  16 -10    6.47   10.35
   3  16 -10    7.51    9.70
   3  16 -10    3.73    6.76
   3  16 -10    7.86   15.32
  -3 -16  10    2.00    4.21
  -3  16  11  312.83   35.37
   3 -16 -11  354.12   37.19
   3 -16 -11  152.85   52.33
   3  16 -11  116.35   37.78
   3  16 -11   83.69   35.58
   3  16 -11  201.42   50.32
   3  16 -11  101.78   52.16
  -3 -16  11   37.88   49.57
  -3  16  12   91.85   16.74
  -3  16  12    7.57    9.75
   3 -16 -12  104.32   17.30
   3 -16 -12   16.02   16.87
   3  16 -12   24.10   17.75
   3  16 -12   23.27   15.78
   3  16 -12   35.55   10.05
   3  16 -12   18.45   12.82
  -3 -16  12   12.73   11.57
  -3  17   1   37.33   13.02
  -3  17   1   29.91    8.34
   3 -17  -1   38.58   14.32
   3 -17  -1   28.71    8.40
   3  17  -1   16.66    7.38
  -3  17   2   39.68   11.68
  -3  17   2   20.69    7.95
   3 -17  -2   34.89   13.08
   3 -17  -2   20.35    7.93
   3  17  -2    6.43    5.80
  -3  17   3   30.56   11.13
  -3  17   3   15.38    7.47
   3 -17  -3   21.54   12.41
   3 -17  -3   22.35    5.79
   3  17  -3    9.75    5.70
  -3  17   4   14.44    6.88
  -3  17   4    2.53    5.34
   3 -17  -4   19.11    8.66
   3 -17  -4    0.99    5.45
   3  17  -4    6.01    2.94
  -3 -17   4    1.37    5.26
  -3  17   5  173.18   26.24
  -3  17   5  117.60   31.90
   3 -17  -5  221.38   28.65
   3 -17  -5  111.83   31.99
   3  17  -5  109.88   26.95
   3  17  -5  113.64   31.99
   3  17  -5   45.00   31.63
  -3 -17   5   22.62   31.74
  -3  17   6    3.84    5.43
  -3  17   6    4.91    5.29
   3 -17  -6    8.67    7.46
   3 -17  -6    2.25    5.86
   3  17  -6   -3.28    5.43
   3  17  -6    2.67    4.54
   3  17  -6    1.07    5.78
  -3  17   7    6.68    5.70
  -3  17   7    4.25    5.57
   3 -17  -7    4.30    7.55
   3 -17  -7    1.71    7.28
   3  17  -7   -2.76    6.75
   3  17  -7    9.39    6.45
   3  17  -7    4.69    5.76
   3  17  -7   -0.19    7.82
  -3 -17   7   -4.47    6.07
  -3  17   8  124.52   18.03
  -3  17   8   47.60   15.65
   3 -17  -8   58.14   18.07
   3  17  -8   41.11   19.29
   3  17  -8   37.88   18.57
   3  17  -8   74.13   16.50
   3  17  -8   38.16   17.04
  -3 -17   8   17.24   15.77
  -3  17   9  102.19   17.76
  -3  17   9   49.13   15.90
   3 -17  -9  107.67   19.30
   3 -17  -9   54.79   17.11
   3  17  -9   25.46   19.29
   3  17  -9   34.69   18.80
   3  17  -9   68.67   16.15
   3  17  -9   30.27   19.82
  -3 -17   9   13.19   15.27
  -3  17  10    6.64    7.96
   3 -17 -10   12.84    7.94
   3 -17 -10    3.18   11.62
   3  17 -10    8.19    9.32
   3  17 -10    3.67    9.82
   3  17 -10    5.08    6.40
   3  17 -10    3.21   16.26
  -3 -17  10    6.14    5.61
  -3  17  11   92.93   16.84
  -3  17  11   16.45   13.79
   3 -17 -11  107.68   17.62
   3 -17 -11   32.85   17.55
   3  17 -11   25.06   18.21
   3  17 -11   29.66   16.79
   3  17 -11   40.52   12.09
   3  17 -11   28.89   20.18
  -3 -17  11    6.05   11.90
  -3  18   1   21.39   10.46
  -3  18   1    9.04    5.72
   3 -18  -1   15.67   11.32
   3 -18  -1   18.03    6.84
  -3  18   2   22.83   10.09
  -3  18   2   15.40    5.67
   3 -18  -2   29.89   11.61
   3 -18  -2   21.82    5.69
   3  18  -2   10.56    3.83
   3  18  -2    7.35    4.24
  -3 -18   2    3.73    4.45
  -3  18   3   10.41    7.23
  -3  18   3    6.56    5.35
   3 -18  -3   22.63    9.02
   3 -18  -3    5.18    6.22
   3  18  -3    3.88    2.98
   3  18  -3    3.17    4.07
  -3 -18   3   -1.34    4.67
  -3  18   4  166.82   25.39
  -3  18   4  108.84   29.71
   3 -18  -4  212.19   27.57
   3 -18  -4  105.65   29.45
   3  18  -4  124.17   26.31
   3  18  -4   95.32   29.58
   3  18  -4   33.73   29.21
  -3 -18   4   19.27   29.44
  -3  18   5   69.51   16.27
  -3  18   5   46.56   13.07
   3 -18  -5   88.58   18.69
   3 -18  -5   48.37   12.93
   3  18  -5   53.88   13.78
   3  18  -5   16.09   12.96
  -3 -18   5   16.81   13.11
  -3  18   6  117.29   23.85
  -3  18   6   93.11   26.94
   3 -18  -6  185.77   26.17
   3 -18  -6   84.03   27.24
   3  18  -6   75.04   25.00
   3  18  -6   87.44   27.40
   3  18  -6   29.12   27.07
  -3  18   7  756.68   68.73
  -3  18   7  370.81  133.85
   3 -18  -7  399.55  133.80
   3  18  -7  416.60   70.63
   3  18  -7  419.71   69.91
   3  18  -7  505.74  134.15
   3  18  -7  175.06  133.58
  -3 -18   7  103.43  133.72
  -3  18   8  247.33   29.83
  -3  18   8   92.51   38.81
   3 -18  -8  282.74   32.04
   3 -18  -8  135.59   39.92
   3  18  -8  111.58   31.47
   3  18  -8   82.19   30.56
   3  18  -8  154.29   39.57
   3  18  -8   91.38   39.49
  -3 -18   8   30.61   38.97
  -3  18   9   44.43   10.86
  -3  18   9    6.22    6.42
   3 -18  -9   47.45   11.76
   3 -18  -9   12.33   10.21
   3  18  -9   17.36   11.79
   3  18  -9   17.80   11.81
   3  18  -9   21.47    7.00
   3  18  -9    7.26   12.74
  -3 -18   9   -1.53    6.53
  -3  18  10    4.56    9.34
  -3  18  10    4.20    7.40
   3 -18 -10   15.58    9.18
   3 -18 -10    4.11   10.09
   3  18 -10   14.49    8.57
   3  18 -10   -1.28    9.75
   3  18 -10   10.41    5.66
   3  18 -10   -5.89   16.91
  -3 -18  10   -0.09    6.06
  -3  18  11  110.42   39.69
   3 -18 -11   90.02   41.10
   3  18 -11  114.83   33.34
   3  18 -11   96.10   39.63
   3  18 -11  129.56   42.62
  -3 -18  11   52.84   39.40
  -3  19   1   32.33   14.08
  -3  19   1   38.14   15.61
  -3  19   1   25.66    8.99
   3 -19  -1   32.53    9.10
   3  19  -1   31.65   14.89
  -3  19   2  120.72   26.36
  -3  19   2   69.83   30.93
   3 -19  -2  136.46   28.45
   3 -19  -2  109.59   31.71
  -3  19   3    6.27    5.04
  -3  19   3   -1.47    5.47
   3 -19  -3    4.53    7.05
   3 -19  -3    0.13    6.52
   3  19  -3    2.31    4.21
   3  19  -3   -8.82    4.56
  -3  19   4  172.58   25.77
  -3  19   4  117.25   30.16
   3 -19  -4  222.35   28.17
   3 -19  -4  107.91   30.14
   3  19  -4  145.28   26.98
   3  19  -4   91.83   30.30
   3  19  -4   26.05   30.01
  -3 -19   4   12.16   29.88
  -3  19   5    2.29    5.15
  -3  19   5   -4.64    6.58
   3 -19  -5    6.69    6.99
   3 -19  -5   -5.66    5.17
   3  19  -5    2.20    5.20
   3  19  -5    0.43    5.95
  -3 -19   5    2.05    4.32
  -3  19   6  212.15   33.73
  -3  19   6  125.78   47.72
   3 -19  -6  280.10   36.31
   3 -19  -6  127.75   47.78
   3  19  -6  132.91   34.92
   3  19  -6  130.11   48.12
  -3  19   7  313.68   35.54
  -3  19   7  161.67   51.69
   3 -19  -7  414.45   38.18
   3 -19  -7  127.02   51.76
   3  19  -7  171.88   37.03
   3  19  -7  166.62   36.57
   3  19  -7  174.11   52.04
   3  19  -7   66.92   51.45
  -3 -19   7   43.29   51.58
  -3  19   8  333.62   36.06
  -3  19   8  167.88   52.77
   3 -19  -8  381.06   38.67
   3 -19  -8  165.65   53.27
   3  19  -8  175.32   37.95
   3  19  -8  121.85   37.10
   3  19  -8  167.88   53.03
   3  19  -8   93.58   52.99
  -3 -19   8   50.27   52.71
  -3  19   9   16.35   10.08
  -3  19   9   11.72    7.22
   3 -19  -9   17.66   11.07
   3 -19  -9   13.72    9.83
   3  19  -9   -0.02   10.10
   3  19  -9    9.54   10.69
   3  19  -9   13.27    7.39
   3  19  -9    8.58    9.72
  -3 -19   9    6.13    6.13
  -3  19  10  240.37   72.04
   3 -19 -10   97.91   71.96
   3  19 -10  147.11   46.73
   3  19 -10  131.52   45.19
   3  19 -10  271.49   72.13
   3  19 -10  136.55   73.44
  -3 -19  10   82.34   71.57
  -3  20   1   17.51    8.63
  -3  20   1    8.23    9.74
  -3  20   1    5.71    6.69
   3 -20  -1   13.07    9.83
   3 -20  -1    6.26    5.10
  -3  20   2   -8.88    4.30
  -3  20   2    4.20    7.02
   3 -20  -2    4.52    5.76
   3 -20  -2   -3.68    7.46
  -3  20   3   92.70   22.54
  -3  20   3   56.24   23.13
   3 -20  -3  110.33   24.79
   3 -20  -3   85.06   23.70
   3  20  -3   66.46   23.81
  -3  20   4   52.71   13.97
  -3  20   4   33.43    9.35
   3 -20  -4   76.50   16.15
   3 -20  -4   34.11   10.46
   3  20  -4   16.88    8.80
  -3 -20   4    7.03    9.33
  -3  20   5    1.46    5.28
  -3  20   5    4.91    5.39
   3 -20  -5    8.16    7.64
   3 -20  -5    8.77    6.29
   3  20  -5   -7.15    6.25
   3  20  -5   -8.43    8.05
   3  20  -5    2.28    3.84
   3  20  -5    1.58    6.85
  -3  20   6  131.25   24.05
  -3  20   6   87.84   27.25
   3 -20  -6  185.62   26.88
   3 -20  -6   65.24   26.92
   3  20  -6   97.83   25.33
   3  20  -6   97.88   25.93
   3  20  -6   80.94   27.30
   3  20  -6   21.97   26.86
  -3  20   7  170.21   24.55
   3 -20  -7  229.75   27.43
   3 -20  -7   74.64   28.24
   3  20  -7   88.91   25.66
   3  20  -7   80.89   25.87
   3  20  -7  104.23   28.31
   3  20  -7   20.25   27.93
  -3 -20   7   28.95   27.87
  -3  20   8   53.45   14.57
  -3  20   8   24.74    9.37
   3 -20  -8   73.55   16.07
   3 -20  -8   32.17   12.32
   3  20  -8   22.21   14.90
   3  20  -8   26.23   15.18
   3  20  -8   35.64   10.34
   3  20  -8   10.76   12.66
  -3 -20   8   10.10    9.40
  -3  20   9   99.30   19.59
  -3  20   9   39.41   16.18
   3 -20  -9  134.91   20.95
   3 -20  -9   18.61   17.04
   3  20  -9   32.09   20.49
   3  20  -9   60.81   17.05
   3  20  -9   17.57   17.95
  -3  21   1  241.83   43.54
  -3  21   1  316.88   48.20
  -3  21   1  229.27   68.62
   3 -21  -1  270.38   46.35
   3 -21  -1  180.25   68.82
   3  21  -1  196.21   43.31
  -3  21   2   14.96    9.20
  -3  21   2    4.89    6.73
   3 -21  -2   11.69   11.31
   3 -21  -2    9.47    5.38
   3  21  -2   11.72    8.89
   3  21  -2   17.35   10.61
  -3  21   3  212.01   38.09
  -3  21   3  167.54   56.57
   3 -21  -3  287.92   40.93
   3 -21  -3  166.18   56.71
   3  21  -3  154.90   38.28
   3  21  -3  179.31   39.80
  -3  21   4   72.94   19.60
  -3  21   4   35.37   17.81
   3 -21  -4  103.56   22.06
   3 -21  -4   50.63   19.11
   3  21  -4   67.42   21.74
  -3  21   5    6.99    8.29
  -3  21   5    5.52    5.25
   3 -21  -5   15.19   10.58
   3 -21  -5    7.15    7.00
   3  21  -5   28.60   12.19
   3  21  -5    7.11    4.39
   3  21  -5    1.73    7.22
  -3  21   6   15.86   10.43
  -3  21   6   14.55    8.95
   3 -21  -6   16.59   11.75
   3 -21  -6    6.34    8.58
   3  21  -6   24.22   11.51
   3  21  -6   23.77   13.38
   3  21  -6   11.11    6.90
   3  21  -6    9.69    9.24
  -3  21   7  147.02   23.71
  -3  21   7   84.60   26.43
   3 -21  -7  182.07   25.72
   3 -21  -7   92.08   26.43
   3  21  -7   52.68   24.41
   3  21  -7   57.49   24.36
   3  21  -7   73.50   25.40
   3  21  -7    8.38   24.88
  -3  21   8  294.64   33.20
  -3  21   8  114.65   44.89
   3 -21  -8  318.14   35.77
   3 -21  -8   89.30   45.35
   3  21  -8   96.75   34.41
   3  21  -8   92.02   34.08
   3  21  -8  176.35   45.18
   3  21  -8   37.12   45.11
  -3  22   1  453.11   66.08
  -3  22   1  570.18   71.67
  -3  22   1  333.80  123.23
   3 -22  -1  506.33   69.26
   3 -22  -1  250.50  123.38
   3  22  -1  492.00   68.81
  -3  22   2  157.26   31.01
  -3  22   2   91.54   39.58
   3 -22  -2  200.39   33.42
   3 -22  -2   98.71   39.61
   3  22  -2  137.90   30.91
   3  22  -2  154.23   32.82
  -3  22   3  260.86   41.60
  -3  22   3  170.18   64.23
   3 -22  -3  331.63   44.61
   3 -22  -3  152.06   64.27
   3  22  -3  205.95   41.87
   3  22  -3  216.92   43.50
  -3  22   4  418.27   56.19
  -3  22   4  251.38   99.68
   3 -22  -4  486.26   59.34
   3 -22  -4  259.90   99.95
   3  22  -4  283.61   56.64
   3  22  -4  342.56   58.33
  -3  22   5  318.70   43.32
  -3  22   5  162.75   68.38
   3 -22  -5  351.08   46.21
   3 -22  -5  251.96   69.35
   3  22  -5  259.54   44.22
   3  22  -5  211.59   45.49
   3  22  -5  125.63   68.61
  -3  22   6   21.31   12.11
  -3  22   6   22.62    9.60
   3 -22  -6   30.68   13.07
   3 -22  -6   19.57   11.23
   3  22  -6    8.34   12.34
   3  22  -6   26.96   14.38
   3  22  -6    8.63    6.78
  -3  22   7   23.99   10.54
  -3  22   7   22.27   10.54
   3 -22  -7   34.27   11.99
   3 -22  -7    4.32   11.51
   3  22  -7   24.06   11.82
   3  22  -7   16.42   12.16
   3  22  -7    0.76    6.19
   3  22  -7   -0.04    8.64
  -3  23   1   66.56   18.88
  -3  23   1   13.48   16.54
   3 -23  -1   84.49   21.31
   3 -23  -1   36.07   15.34
   3  23  -1   62.02   18.73
   3  23  -1   79.85   21.25
  -3  23   2 1816.18  208.49
  -3  23   2 1425.92  493.80
   3 -23  -2 2265.61  212.85
   3 -23  -2 1147.57  494.05
   3  23  -2 1753.46  211.44
  -3  23   3   39.09   16.11
  -3  23   3   31.88   11.60
   3 -23  -3   39.14   17.39
   3 -23  -3   31.52   12.54
   3  23  -3   36.82   15.43
   3  23  -3   32.67   16.18
  -3  23   4   70.67   19.90
  -3  23   4   31.50   17.51
   3 -23  -4   90.71   21.65
   3 -23  -4   64.56   19.70
   3  23  -4   50.30   20.27
   3  23  -4   64.76   22.33
  -3  23   5   31.34   12.79
  -3  23   5   19.54    7.22
   3 -23  -5   29.67   14.05
   3 -23  -5   19.36   12.82
   3  23  -5   23.28   13.51
   3  23  -5   20.23   16.11
  -3  23   6  408.60   49.84
  -3  23   6  275.69   83.83
   3 -23  -6  493.69   53.05
   3 -23  -6  183.68   83.90
   3  23  -6  267.55   50.89
   3  23  -6  262.00   52.09
   3  23  -6  161.96   83.58
  -3  24   1   42.11   16.97
  -3  24   1   73.66   19.56
   3 -24  -1   47.16   18.92
   3 -24  -1   29.45   12.25
   3  24  -1   34.60   16.92
   3  24  -1   47.33   19.80
  -3  24   2   96.44   23.51
  -3  24   2   63.54   23.74
   3 -24  -2  131.84   25.76
   3 -24  -2   51.49   23.92
   3  24  -2   82.42   23.14
  -3  24   3  278.56   44.41
  -3  24   3  179.89   69.50
   3 -24  -3  344.26   47.55
   3 -24  -3  204.66   69.73
   3  24  -3  203.44   44.38
   3  24  -3  220.54   46.39
  -3  24   4    0.83    7.26
  -3  24   4   -2.35    5.86
   3 -24  -4    7.61    7.65
   3 -24  -4    2.23    7.95
   3  24  -4   -8.59    7.96
   3  24  -4   12.53   10.64
  -2   0   1   -0.92    3.57
   2   0  -1   -0.65    2.59
  -2   0   2 7793.12 2239.50
   2   0  -2 6757.22 2239.42
  -2   0   3    0.38    2.99
   2   0  -3    1.53    2.70
  -2   0   4  240.11   83.11
   2   0  -4  315.95   83.02
  -2   0   5    1.01    3.70
  -2   0   5    2.95    4.28
   2   0  -5   -0.75    3.29
   2   0  -5    4.63    2.80
  -2   0   6 2738.19  292.82
  -2   0   6 1721.32  724.25
   2   0  -6 2391.75  292.31
   2   0  -6 2727.85  724.15
  -2   0   7    4.68    5.59
   2   0  -7    6.22    5.17
   2   0  -7    5.16    3.17
  -2   0   8  624.50   93.10
  -2   0   8  637.26  198.35
   2   0  -8  550.12   92.53
   2   0  -8  772.01  198.40
  -2   0   9    4.21    2.99
  -2   0   9   -1.27    2.71
   2   0  -9   -3.01    2.38
   2   0  -9    0.91    4.56
  -2   0  10 1115.42  122.27
  -2   0  10  759.41  272.60
   2   0 -10  821.11  121.33
   2   0 -10  922.95  272.49
  -2   0  11    3.68    5.62
  -2   0  11    2.88    3.47
   2   0 -11    2.11    4.82
   2   0 -11    2.86    5.93
  -2   0  12   97.54   23.51
  -2   0  12   89.45   25.61
   2   0 -12   75.56   22.57
   2   0 -12   90.33   25.72
  -2   0  13    4.73    5.22
  -2   0  13   -0.56    5.23
   2   0 -13    4.68    5.20
  -2   0  14    0.63    6.23
   2   0 -14    3.07    3.45
   2   0 -14   -0.15    5.55
  -2   0  15   -0.46    5.08
   2   0 -15   -3.35    3.76
   2   0 -15    2.03    3.75
   2   0 -15    0.88    6.00
  -2   0  16   79.35   20.07
  -2   0  16   31.95   16.35
   2   0 -16   71.71   16.42
   2   0 -16   50.52   16.50
  -2   0  17   -3.16    6.70
  -2   0  17    0.17    5.27
   2   0 -17    0.39    4.55
   2   0 -17    2.03    6.69
  -2   1   1    5.51    2.01
   2  -1  -1    8.88    1.04
   2   1  -1    6.03    0.75
  -2  -1   1    8.52    1.76
  -2   1   2  413.41  122.10
   2  -1  -2  376.32  121.82
   2   1  -2  421.44  121.99
  -2  -1   2  398.85  121.99
  -2   1   3 1053.56  313.95
   2  -1  -3 1026.94  313.94
   2   1  -3  983.94  313.82
  -2  -1   3 1040.61  314.03
  -2   1   4  234.38   38.32
  -2   1   4  179.32   61.70
   2  -1  -4  234.74   61.57
   2   1  -4  217.02   61.50
  -2  -1   4  176.98   61.64
  -2   1   5 1863.16  210.08
  -2   1   5 1666.26  506.63
   2  -1  -5 1828.05  506.53
   2   1  -5 1356.85  209.65
   2   1  -5 1580.39  506.45
  -2  -1   5 1712.36  210.22
  -2  -1   5 1573.32  506.63
  -2   1   6 1686.29  182.02
  -2   1   6 1111.70  432.26
   2  -1  -6 1494.09  181.58
   2  -1  -6 1619.49  432.25
   2   1  -6 1241.66  181.58
   2   1  -6 1594.24  432.26
  -2  -1   6 1563.50  182.15
  -2  -1   6 1086.66  432.31
  -2   1   7   19.10    8.52
  -2   1   7    9.37    2.86
   2  -1  -7    9.63    8.18
   2  -1  -7   14.93    4.66
   2   1  -7   11.58    8.18
   2   1  -7   17.66    3.88
  -2  -1   7   19.21    8.53
  -2  -1   7   13.46    4.06
  -2   1   8  236.39   43.06
  -2   1   8  228.39   71.78
   2  -1  -8  230.63   42.63
   2  -1  -8  287.28   71.70
   2   1  -8  202.37   42.62
   2   1  -8  302.88   71.68
  -2  -1   8  241.09   43.17
  -2  -1   8  187.87   71.74
  -2   1   9  179.17   31.51
  -2   1   9  105.66   44.11
   2  -1  -9  132.97   31.01
   2  -1  -9  197.01   44.33
   2   1  -9  124.90   31.01
   2   1  -9  210.98   44.25
  -2  -1   9  151.54   31.60
  -2  -1   9  104.29   44.14
  -2   1  10  375.02   51.91
  -2   1  10  194.97   92.10
   2  -1 -10  326.57   51.29
   2  -1 -10  333.28   92.11
   2   1 -10  320.93   51.26
   2   1 -10  335.71   92.18
  -2  -1  10  352.94   52.11
  -2  -1  10  252.04   92.21
  -2   1  11  202.36   31.03
  -2   1  11  130.49   41.85
   2  -1 -11  145.75   30.30
   2  -1 -11  146.15   42.00
   2   1 -11  134.32   41.82
  -2  -1  11  147.15   31.18
  -2  -1  11  106.00   41.81
  -2   1  12    8.02    9.11
  -2   1  12   13.26    4.68
   2  -1 -12   14.38    6.27
   2   1 -12   15.92    5.93
  -2  -1  12    6.93    9.02
  -2  -1  12   14.60    5.22
  -2   1  13   55.99   16.95
   2  -1 -13   55.03   18.15
   2  -1 -13   57.56   16.76
   2   1 -13   43.37   18.04
   2   1 -13   61.72   16.52
   2   1 -13   55.27   16.60
  -2  -1  13   64.21   18.94
  -2  -1  13   75.19   17.02
  -2   1  14   18.86   10.45
  -2   1  14   12.64    5.87
   2  -1 -14   24.28    4.63
   2  -1 -14    6.44    6.03
   2   1 -14   13.47    9.67
   2   1 -14   20.22    4.60
   2   1 -14   13.46    5.74
  -2  -1  14   25.86   11.35
  -2  -1  14   16.49    6.41
  -2   1  15   14.17    7.69
  -2   1  15   -0.06    4.69
   2  -1 -15    6.08    3.22
   2  -1 -15    6.10    7.13
   2   1 -15    9.18    3.28
   2   1 -15    8.16    5.17
  -2  -1  15   10.70    8.64
  -2  -1  15    2.33    5.86
  -2   1  16   29.76   12.26
  -2   1  16   12.68    6.97
   2  -1 -16   23.25   11.35
   2  -1 -16   27.82    6.22
   2  -1 -16   25.86    7.40
   2   1 -16   25.33    6.24
   2   1 -16   15.83    6.88
  -2  -1  16   10.40    7.52
  -2   1  17    3.97    4.89
   2  -1 -17   10.37    7.06
   2  -1 -17    4.21    4.14
   2  -1 -17    1.35    6.27
   2   1 -17    4.24    4.17
   2   1 -17    5.79    5.80
  -2  -1  17    0.36    4.86
  -2   2   1   17.95    3.49
   2  -2  -1   13.77    2.91
   2   2  -1   14.18    3.23
  -2  -2   1   17.34    3.45
  -2   2   2 2619.14  792.43
   2  -2  -2 2572.57  792.30
   2   2  -2 2473.41  792.38
  -2  -2   2 2663.93  792.38
  -2   2   3 1124.77  342.14
   2  -2  -3 1192.47  342.08
   2   2  -3 1120.47  342.15
  -2  -2   3 1045.94  342.21
  -2   2   4 2049.32  248.76
  -2   2   4 1804.75  608.81
   2  -2  -4 1654.09  248.67
   2  -2  -4 2241.68  608.79
   2   2  -4 2030.82  608.78
  -2  -2   4 2094.65  608.86
  -2   2   5  303.67   44.67
  -2   2   5  239.09   76.89
   2  -2  -5  275.06   44.46
   2  -2  -5  297.95   76.80
   2   2  -5  208.10   44.41
   2   2  -5  270.41   76.79
  -2  -2   5  260.06   44.96
  -2  -2   5  204.40   76.86
  -2   2   6  428.36   60.38
  -2   2   6  381.26  115.60
   2  -2  -6  375.63   60.06
   2  -2  -6  450.73  115.52
   2   2  -6  316.71   60.09
   2   2  -6  439.66  115.57
  -2  -2   6  380.45   60.65
  -2  -2   6  293.21  115.63
  -2   2   7  816.11   97.10
  -2   2   7  444.31  209.48
   2  -2  -7  612.51   96.67
   2  -2  -7  858.34  209.49
   2   2  -7  587.63   96.71
   2   2  -7  805.43  209.48
  -2  -2   7  695.75   97.38
  -2  -2   7  693.76  209.60
  -2   2   8   59.09   16.36
  -2   2   8   52.54   13.99
   2  -2  -8   49.27   16.02
   2  -2  -8   71.66   13.91
   2   2  -8   35.89   16.01
   2   2  -8   57.04   13.92
  -2  -2   8   48.76   16.40
  -2  -2   8   28.92   13.73
  -2   2   9  416.56   58.55
   2  -2  -9  369.55   58.09
   2  -2  -9  454.08  109.61
   2   2  -9  301.91   58.05
   2   2  -9  452.45  109.60
  -2  -2   9  343.83   58.87
  -2  -2   9  215.07  109.60
  -2   2  10  609.86   71.57
  -2   2  10  278.42  141.69
   2  -2 -10  537.37   70.95
   2  -2 -10  527.63  141.70
   2   2 -10  493.99   70.91
   2   2 -10  471.36  141.64
  -2  -2  10  506.58   71.89
  -2  -2  10  387.02  141.77
  -2   2  11 1084.76  110.81
  -2   2  11  582.98  242.23
   2  -2 -11  906.77  109.98
   2  -2 -11  837.87  242.17
   2   2 -11  793.61  242.19
  -2  -2  11  860.73  111.24
  -2  -2  11  614.84  242.29
  -2   2  12   16.58    9.42
  -2   2  12   11.43    4.15
   2  -2 -12   11.85    8.68
   2  -2 -12   15.82    5.14
   2   2 -12    9.66    4.82
  -2  -2  12   23.87    9.49
  -2  -2  12    9.81    5.34
  -2   2  13  229.44   38.73
  -2   2  13  196.96   58.36
   2  -2 -13  190.41   37.70
   2  -2 -13  173.04   58.06
   2   2 -13  197.42   58.19
   2   2 -13  166.69   57.97
  -2  -2  13  244.30   39.27
  -2  -2  13  180.61   58.22
  -2   2  14   60.29   23.55
   2  -2 -14   85.21   21.98
   2  -2 -14   94.95   23.32
   2  -2 -14   73.59   23.40
   2   2 -14   90.21   23.32
   2   2 -14   63.85   23.14
  -2  -2  14  114.00   23.53
  -2  -2  14   72.45   23.60
  -2   2  15   42.78   16.45
   2  -2 -15   59.37   18.39
   2  -2 -15   69.37   16.59
   2  -2 -15   55.57   17.24
   2   2 -15   74.20   16.42
   2   2 -15   48.36   16.29
  -2  -2  15   51.14   16.91
  -2   2  16   16.02   13.73
   2  -2 -16   51.35   16.91
   2  -2 -16   74.26   13.75
   2  -2 -16   41.37   14.70
   2   2 -16   72.31   13.76
   2   2 -16   32.81   13.44
  -2  -2  16   60.50   18.88
  -2  -2  16   28.73   13.47
  -2   2  17   10.80    7.82
   2  -2 -17   39.33    7.84
   2  -2 -17   18.05    8.69
   2   2 -17   42.18    8.52
   2   2 -17   29.37    8.39
  -2  -2  17   14.99    7.74
  -2   3   1   83.79   24.19
   2  -3  -1   96.30   24.06
   2   3  -1   79.48   23.98
  -2  -3   1   80.75   24.16
  -2   3   2  537.73  162.75
   2  -3  -2  529.06  162.66
   2   3  -2  529.71  162.61
  -2  -3   2  545.14  162.74
  -2   3   3  128.78   24.87
  -2   3   3   93.98   31.38
   2  -3  -3  135.80   25.29
   2  -3  -3  120.66   31.20
   2   3  -3  103.71   31.18
  -2  -3   3   75.70   31.30
  -2   3   4   30.74   11.41
  -2   3   4   19.97    6.94
   2  -3  -4   28.02   11.43
   2  -3  -4   32.87    6.82
   2   3  -4   30.87    7.10
  -2  -3   4   23.62    7.11
  -2   3   5   11.95    5.70
  -2   3   5    3.47    2.65
   2  -3  -5    6.97    5.54
   2  -3  -5    8.40    2.47
   2   3  -5    7.18    5.56
   2   3  -5    8.40    3.36
  -2  -3   5    1.69    2.24
  -2   3   6  249.20   39.90
  -2   3   6  186.98   65.05
   2  -3  -6  210.69   39.67
   2  -3  -6  270.03   64.98
   2   3  -6  165.30   39.69
   2   3  -6  217.97   64.95
  -2  -3   6  222.09   40.34
  -2   3   7   47.10   14.71
  -2   3   7   25.11   11.24
   2  -3  -7   45.98   14.56
   2  -3  -7   55.50   11.64
   2   3  -7   32.09   14.58
   2   3  -7   60.06   11.65
  -2  -3   7   39.77   15.08
  -2  -3   7   36.74   11.68
  -2   3   8   26.06    9.91
  -2   3   8   24.43    5.38
   2  -3  -8   17.30    9.43
   2  -3  -8   23.48    5.71
   2   3  -8   15.59    9.53
   2   3  -8   19.62    5.30
  -2  -3   8   16.40    9.96
  -2  -3   8    8.08    4.13
  -2   3   9  669.74   89.96
  -2   3   9  566.74  190.10
   2  -3  -9  599.31   89.52
   2  -3  -9  796.46  190.04
   2   3  -9  433.55   89.46
   2   3  -9  703.62  189.99
  -2  -3   9  568.91   90.52
  -2   3  10  239.10   35.38
  -2   3  10  116.49   52.53
   2  -3 -10  188.90   34.94
   2  -3 -10  214.85   52.63
   2   3 -10  165.80   34.94
   2   3 -10  173.61   52.59
  -2  -3  10  177.63   35.83
  -2  -3  10  159.29   52.65
  -2   3  11   -5.11    5.48
  -2   3  11    0.04    3.79
   2  -3 -11    3.92    4.24
   2  -3 -11   -1.14    4.91
   2   3 -11    1.01    4.17
   2   3 -11    4.04    4.55
  -2  -3  11    8.99    5.91
  -2  -3  11    3.13    4.92
  -2   3  12  234.51   34.22
  -2   3  12  110.36   48.67
   2  -3 -12  170.17   48.71
   2   3 -12  145.58   33.45
   2   3 -12  149.04   48.60
  -2  -3  12  199.57   34.85
  -2  -3  12  165.73   48.88
  -2   3  13   58.95   16.99
  -2   3  13   52.37   14.36
   2  -3 -13   37.28   16.36
   2  -3 -13   47.34   13.63
   2   3 -13   36.85   16.22
   2   3 -13   48.06   13.19
   2   3 -13   49.72   13.65
  -2  -3  13   61.36   17.99
  -2  -3  13   42.82   13.95
  -2   3  14   71.35   17.88
  -2   3  14   48.51   15.12
   2  -3 -14   48.84   17.26
   2  -3 -14   56.84   14.53
   2  -3 -14   49.33   14.95
   2   3 -14   52.40   14.54
   2   3 -14   48.54   14.54
  -2  -3  14   53.69   18.77
  -2  -3  14   43.77   15.15
  -2   3  15   51.80   22.36
   2  -3 -15   79.20   21.51
   2  -3 -15   90.52   22.04
   2  -3 -15   58.03   22.62
   2   3 -15   84.30   22.03
   2   3 -15   69.25   21.87
  -2  -3  15  113.15   23.51
  -2  -3  15   74.36   22.33
  -2   3  16  945.70   84.46
  -2   3  16  291.51  166.42
   2  -3 -16  576.19   81.97
   2  -3 -16  572.29  166.72
   2  -3 -16  466.16  166.32
   2   3 -16  628.37  166.78
   2   3 -16  513.21  166.33
  -2  -3  16  682.38   85.49
  -2  -3  16  387.53  166.46
  -2   3  17   87.42   18.92
  -2   3  17   17.85   11.99
   2  -3 -17   35.68   16.38
   2  -3 -17   55.98   12.18
   2  -3 -17   25.22   12.55
   2   3 -17   44.04   16.49
   2   3 -17   57.32   12.19
   2   3 -17   33.73   11.90
  -2  -3  17   29.67   12.01
  -2   4   1 1888.39  259.57
  -2   4   1 2095.80  638.61
   2  -4  -1 2219.08  260.63
   2  -4  -1 2091.62  638.56
   2   4  -1 1985.40  638.57
  -2  -4   1 2210.43  638.69
  -2   4   2  226.37   42.82
  -2   4   2  227.39   73.29
   2  -4  -2  269.56   43.73
   2  -4  -2  275.94   73.17
   2   4  -2  219.31   73.11
  -2  -4   2  253.13   73.40
  -2   4   3  435.30   65.41
  -2   4   3  402.54  129.67
   2  -4  -3  458.31   66.22
   2  -4  -3  475.99  129.58
   2   4  -3  442.76  129.56
  -2  -4   3  365.70  129.66
  -2   4   4  132.69   26.73
  -2   4   4  116.10   35.28
   2  -4  -4  131.37   26.96
   2  -4  -4  123.54   35.28
   2   4  -4  125.43   35.13
  -2  -4   4  102.63   35.49
  -2   4   5  191.37   36.15
  -2   4   5  165.21   56.50
   2  -4  -5  233.10   36.18
   2  -4  -5  236.41   56.41
   2   4  -5  207.46   56.54
  -2  -4   5  167.51   36.92
  -2  -4   5  141.04   56.63
  -2   4   6   58.27   16.62
  -2   4   6   48.25   14.67
   2  -4  -6   59.42   16.51
   2  -4  -6   77.42   14.88
   2   4  -6   41.79   16.53
   2   4  -6   47.40   15.03
  -2  -4   6   52.20   17.08
  -2  -4   6   46.76   14.88
  -2   4   7  222.39   37.83
  -2   4   7  130.56   59.79
   2  -4  -7  213.14   37.67
   2  -4  -7  280.04   59.93
   2   4  -7  148.47   37.69
   2   4  -7  273.56   59.89
  -2  -4   7  190.02   38.49
  -2  -4   7  153.63   59.98
  -2   4   8  487.17   66.99
  -2   4   8  472.86  131.85
   2  -4  -8  434.25   66.75
   2  -4  -8  563.12  131.77
   2   4  -8  314.99   66.73
   2   4  -8  542.50  131.78
  -2  -4   8  389.07   67.76
  -2  -4   8  273.19  131.80
  -2   4   9    3.62    3.74
  -2   4   9   -3.78    4.37
   2  -4  -9    2.52    3.08
   2  -4  -9   -0.08    5.04
   2   4  -9    0.73    2.85
   2   4  -9    2.86    5.53
  -2  -4   9   -0.20    4.22
  -2  -4   9   -0.68    3.36
  -2   4  10 3016.95  287.96
  -2   4  10 1420.45  709.31
   2  -4 -10 2795.89  287.52
   2  -4 -10 2752.08  709.32
   2   4 -10 2343.94  709.26
  -2  -4  10 2403.76  288.99
  -2  -4  10 1798.88  709.39
  -2   4  11   57.67   15.44
  -2   4  11   30.84   11.44
   2  -4 -11   47.09   15.05
   2  -4 -11   43.45   11.81
   2   4 -11   31.17   14.94
   2   4 -11   47.16   11.57
  -2  -4  11   44.05   15.93
  -2  -4  11   41.90   12.03
  -2   4  12  155.45   27.79
  -2   4  12   85.38   34.60
   2  -4 -12  131.03   27.25
   2  -4 -12   97.32   34.64
   2   4 -12  121.90   34.69
   2   4 -12  105.63   34.53
  -2  -4  12  144.75   28.71
  -2  -4  12  122.47   34.88
  -2   4  13   19.17    9.69
  -2   4  13    7.47    5.77
   2  -4 -13   14.15    9.00
   2  -4 -13   12.44    6.82
   2   4 -13   13.16    3.89
   2   4 -13   11.66    4.63
  -2  -4  13   22.65   11.18
  -2  -4  13   15.86    4.96
  -2   4  14 1515.77  151.66
  -2   4  14 1023.00  345.96
   2  -4 -14 1252.30  150.42
   2  -4 -14 1043.88  345.78
   2   4 -14 1135.47  150.20
   2   4 -14 1127.94  346.09
   2   4 -14  907.98  345.73
  -2  -4  14 1370.85  153.43
  -2  -4  14  976.77  345.94
  -2   4  15  120.96   22.06
  -2   4  15   52.68   19.82
   2  -4 -15   83.70   20.41
   2  -4 -15   76.36   19.76
   2  -4 -15   52.29   19.93
   2   4 -15   57.54   20.44
   2   4 -15   89.80   19.91
   2   4 -15   56.41   19.59
  -2  -4  15   40.29   20.04
  -2   4  16   16.04   10.55
  -2   4  16   -1.41    5.71
   2  -4 -16    7.58    6.84
   2  -4 -16    2.18    5.14
   2  -4 -16    8.40    6.35
   2   4 -16   -6.60    6.69
   2   4 -16   -2.09    5.35
   2   4 -16    1.67    5.09
  -2  -4  16    0.47    8.27
  -2  -4  16    1.90    4.80
  -2   4  17   29.95   15.33
  -2   4  17    4.27    7.16
   2  -4 -17   19.59   12.59
   2  -4 -17   26.31    6.81
   2  -4 -17   19.62    8.09
   2   4 -17   27.94   13.23
   2   4 -17   27.63    6.79
   2   4 -17   15.84    6.95
  -2  -4  17   51.81   15.26
  -2  -4  17   16.61    6.88
  -2   5   1  479.58   84.27
  -2   5   1  560.98  178.11
   2  -5  -1  621.06   85.12
   2  -5  -1  652.01  177.99
   2   5  -1  555.53  178.03
  -2  -5   1  640.05  178.16
  -2   5   2  902.82  121.86
  -2   5   2  887.71  276.10
   2  -5  -2  929.20  276.08
   2   5  -2  874.57  276.03
  -2  -5   2  924.11  276.29
  -2   5   3  607.88   85.13
  -2   5   3  579.69  180.32
   2  -5  -3  643.49   86.09
   2  -5  -3  580.89  180.22
   2   5  -3  561.86  180.29
  -2  -5   3  593.43  180.49
  -2   5   4  544.02   75.78
  -2   5   4  472.99  155.99
   2  -5  -4  577.68   76.35
   2  -5  -4  616.61  155.94
   2   5  -4  530.03  155.92
  -2  -5   4  375.86  156.07
  -2   5   5   90.39   18.99
  -2   5   5   65.24   19.29
   2  -5  -5   66.92   19.05
   2  -5  -5   91.76   19.23
   2   5  -5   56.01   19.02
   2   5  -5   74.00   19.25
  -2  -5   5   53.91   19.70
  -2  -5   5   51.23   19.32
  -2   5   6   -0.03    0.60
  -2   5   6   -0.73    3.13
   2  -5  -6   -0.49    0.54
   2  -5  -6   -2.25    4.41
   2   5  -6   -0.40    0.56
   2   5  -6   -0.74    4.53
  -2  -5   6    2.45    1.99
  -2  -5   6   -1.93    3.21
  -2   5   7  790.45   95.14
  -2   5   7  468.86  204.63
   2  -5  -7  743.81   95.01
   2  -5  -7  896.74  204.70
   2   5  -7  546.79   95.02
   2   5  -7  856.62  204.61
  -2  -5   7  659.05   96.26
  -2  -5   7  466.09  204.74
  -2   5   8  276.20   41.56
  -2   5   8  168.86   68.50
   2  -5  -8  253.08   41.42
   2  -5  -8  316.90   68.59
   2   5  -8  181.40   41.43
   2   5  -8  256.64   68.43
  -2  -5   8  226.24   42.51
  -2  -5   8  168.92   68.54
  -2   5   9  491.96   59.54
  -2   5   9  312.87  112.36
   2  -5  -9  464.53   59.35
   2  -5  -9  464.56  112.31
   2   5  -9  279.61   59.21
   2   5  -9  336.98  112.22
  -2  -5   9  347.12   60.56
  -2  -5   9  300.33  112.38
  -2   5  10  134.73   23.84
  -2   5  10   54.78   27.25
   2  -5 -10  130.04   23.59
   2  -5 -10  113.05   27.44
   2   5 -10   65.96   27.27
  -2  -5  10   90.02   24.58
  -2  -5  10   89.42   27.75
  -2   5  11 1951.33  205.93
   2  -5 -11 1797.71  205.54
   2  -5 -11 1605.45  492.37
   2   5 -11 1248.29  492.30
  -2  -5  11 1648.94  207.47
  -2  -5  11 1494.32  492.52
  -2   5  12  410.12   51.98
  -2   5  12  210.42   91.39
   2  -5 -12  351.28   51.48
   2  -5 -12  350.79   91.44
   2   5 -12  261.31   51.35
   2   5 -12  301.98   91.48
   2   5 -12  242.93   91.30
  -2  -5  12  375.68   53.51
  -2  -5  12  275.26   91.48
  -2   5  13 1387.77  148.39
  -2   5  13 1032.48  339.00
   2  -5 -13 1265.18  147.65
   2  -5 -13 1082.22  338.90
   2   5 -13 1015.10  147.37
   2   5 -13 1112.44  339.15
   2   5 -13  843.97  338.82
  -2  -5  13 1393.62  150.40
  -2  -5  13  996.17  339.04
  -2   5  14   58.60   17.84
  -2   5  14   37.13   15.01
   2  -5 -14   65.53   17.20
   2  -5 -14   38.59   14.79
   2   5 -14   39.65   17.61
   2   5 -14   72.21   14.49
   2   5 -14   38.40   14.35
  -2  -5  14   79.61   19.68
  -2  -5  14   42.87   14.61
  -2   5  15  124.96   24.48
  -2   5  15   58.06   23.97
   2  -5 -15  110.76   22.91
   2  -5 -15   80.73   23.84
   2  -5 -15   62.32   23.93
   2   5 -15   79.68   22.58
   2   5 -15  111.87   24.05
   2   5 -15   67.97   23.67
  -2  -5  15   88.74   25.41
  -2  -5  15   52.54   23.79
  -2   5  16   93.78   20.27
  -2   5  16   19.36   15.58
   2  -5 -16   66.39   18.22
   2  -5 -16   64.03   14.80
   2  -5 -16   39.75   15.09
   2   5 -16   51.17   17.84
   2   5 -16   61.40   14.90
   2   5 -16   40.90   15.08
  -2  -5  16   73.63   21.08
  -2  -5  16   27.56   15.10
  -2   5  17  434.94   47.19
  -2   5  17   83.57   71.70
   2  -5 -17  287.24   44.89
   2  -5 -17  287.53   72.12
   2  -5 -17  176.16   71.70
   2   5 -17  215.66   44.81
   2   5 -17  261.63   72.09
   2   5 -17  203.88   71.58
  -2  -5  17  312.76   49.33
  -2  -5  17  193.22   71.84
  -2   6   1 2000.48  255.89
  -2   6   1 1928.43  628.08
   2  -6  -1 2126.99  256.83
   2  -6  -1 2253.66  627.97
   2   6  -1 1832.06  628.03
  -2  -6   1 2164.75  628.16
  -2   6   2  909.40  123.71
  -2   6   2  933.09  280.70
   2  -6  -2 1012.71  124.93
   2  -6  -2 1003.93  280.65
   2   6  -2  883.46  280.68
  -2  -6   2  808.26  280.84
  -2   6   3  224.86   41.20
  -2   6   3  223.05   69.21
   2  -6  -3  252.70   42.05
   2  -6  -3  258.75   68.96
   2   6  -3  213.99   68.96
  -2  -6   3  220.49   69.30
  -2   6   4   48.65   14.73
  -2   6   4   42.06   11.93
   2  -6  -4   58.43   15.06
   2  -6  -4   52.43   11.77
   2   6  -4   39.60   11.89
  -2  -6   4   29.88   11.85
  -2   6   5  368.78   51.36
  -2   6   5  254.66   93.69
   2  -6  -5  362.64   51.69
   2  -6  -5  391.01   93.63
   2   6  -5  327.97   52.65
   2   6  -5  228.32   51.48
   2   6  -5  298.59   93.59
  -2  -6   5  249.70   52.80
  -2   6   6  111.23   23.02
  -2   6   6   67.49   27.17
   2  -6  -6  108.07   23.11
   2  -6  -6  142.23   27.34
   2   6  -6   82.36   23.10
   2   6  -6  104.94   27.16
  -2  -6   6   67.05   23.97
  -2  -6   6   72.26   27.26
  -2   6   7    0.97    3.82
  -2   6   7    1.84    2.18
   2  -6  -7    4.07    3.75
   2  -6  -7    7.01    3.93
   2   6  -7    2.78    4.03
   2   6  -7   -0.37    4.70
  -2  -6   7   -1.95    4.42
  -2  -6   7    3.16    1.90
  -2   6   8  113.35   23.74
  -2   6   8   63.92   27.91
   2  -6  -8  109.22   23.63
   2  -6  -8  139.37   28.12
   2   6  -8   77.68   23.67
   2   6  -8  118.44   28.08
  -2  -6   8   81.28   24.64
  -2  -6   8   76.36   28.07
  -2   6   9  636.61   73.09
  -2   6   9  396.86  146.91
   2  -6  -9  593.63   73.02
   2  -6  -9  602.44  146.87
   2   6  -9  399.44   72.91
   2   6  -9  464.09  146.80
  -2  -6   9  458.66   74.52
  -2  -6   9  362.05  146.93
  -2   6  10  110.00   22.27
  -2   6  10   52.57   24.21
   2  -6 -10  103.43   22.19
   2  -6 -10   96.22   24.41
   2   6 -10   70.99   22.08
   2   6 -10   75.24   24.26
  -2  -6  10   84.55   23.25
  -2  -6  10   92.22   24.65
  -2   6  11  183.01   30.69
  -2   6  11   86.21   41.56
   2  -6 -11  170.18   30.46
   2  -6 -11  156.90   41.69
   2   6 -11  137.37   30.43
   2   6 -11  135.87   41.73
   2   6 -11  108.72   41.54
  -2  -6  11  160.60   32.01
  -2  -6  11  153.48   42.08
  -2   6  12    8.33    8.19
  -2   6  12   11.47    3.87
   2  -6 -12    9.71    7.90
   2  -6 -12   11.16    4.45
   2   6 -12    6.86    7.97
   2   6 -12   11.58    3.16
   2   6 -12   10.36    4.04
  -2  -6  12   15.37    9.90
  -2  -6  12    4.77    5.19
  -2   6  13  355.36   47.28
  -2   6  13  194.15   79.20
   2  -6 -13  355.91   46.83
   2  -6 -13  251.79   79.11
   2   6 -13  225.58   46.71
   2   6 -13  269.49   79.33
   2   6 -13  209.81   79.04
  -2  -6  13  299.96   49.36
  -2  -6  13  250.03   79.36
  -2   6  14   23.44   11.98
  -2   6  14   26.93    7.54
   2  -6 -14   33.81   11.42
   2  -6 -14   26.34    8.06
   2   6 -14   19.41   11.66
   2   6 -14   21.24    6.60
   2   6 -14   17.43    7.28
  -2  -6  14   27.50   13.80
  -2  -6  14   12.82    6.48
  -2   6  15  434.56   49.72
  -2   6  15  201.32   82.20
   2  -6 -15  358.68   48.58
   2  -6 -15  258.71   82.40
   2  -6 -15  283.11   82.14
   2   6 -15  235.41   48.20
   2   6 -15  287.64   82.38
   2   6 -15  223.69   81.96
  -2  -6  15  331.92   51.89
  -2  -6  15  189.10   82.17
  -2   6  16  139.47   22.71
  -2   6  16   27.54   19.53
   2  -6 -16  101.45   20.92
   2  -6 -16   73.60   19.49
   2  -6 -16   55.09   19.74
   2   6 -16   59.32   21.07
   2   6 -16   78.73   19.57
   2   6 -16   45.94   19.16
  -2  -6  16   59.46   23.74
  -2  -6  16   51.16   19.71
  -2   6  17   14.63   11.74
  -2   6  17   -1.76    7.01
   2  -6 -17    9.84    9.47
   2  -6 -17    4.45    4.25
   2  -6 -17   11.23    7.01
   2   6 -17    4.04    9.61
   2   6 -17    4.72    4.17
   2   6 -17    9.27    6.58
  -2  -6  17   -1.98   11.43
  -2  -6  17    9.26    5.68
  -2   7   1  118.80   26.13
  -2   7   1  120.55   33.68
   2  -7  -1  126.81   26.70
   2  -7  -1  140.37   33.66
   2   7  -1   83.63   33.59
  -2  -7   1  109.74   33.78
  -2   7   2  557.14   78.41
  -2   7   2  501.94  162.47
   2  -7  -2  604.17   79.52
   2  -7  -2  524.45  162.47
   2   7  -2  491.03  162.49
  -2  -7   2  544.94  162.60
  -2   7   3 3507.28  424.06
  -2   7   3 4586.40 1072.53
   2  -7  -3 3630.88  425.34
   2  -7  -3 3217.58 1072.41
   2   7  -3 3459.13 1072.43
  -2  -7   3 2634.93 1072.53
  -2   7   4    4.74    5.51
  -2   7   4   11.85    3.81
   2  -7  -4    8.06    5.73
   2  -7  -4    7.69    2.36
   2   7  -4    6.20    5.61
   2   7  -4    2.65    1.84
  -2  -7   4    3.42    1.91
  -2   7   5    5.72    5.38
  -2   7   5    7.61    2.93
   2  -7  -5    6.35    5.44
   2  -7  -5    3.15    2.31
   2   7  -5    9.79    6.02
   2   7  -5    0.14    5.63
   2   7  -5    9.13    3.67
  -2   7   6 1430.23  173.16
  -2   7   6 1012.89  409.65
   2  -7  -6 1650.06  173.53
   2  -7  -6 1908.13  409.70
   2   7  -6 1500.81  175.12
   2   7  -6 1203.49  173.40
   2   7  -6 1368.93  409.64
  -2  -7   6 1190.25  175.33
  -2  -7   6  910.52  409.77
  -2   7   7  299.05   46.56
  -2   7   7  181.36   81.09
   2  -7  -7  312.81   46.70
   2  -7  -7  370.24   81.22
   2   7  -7  213.38   46.65
   2   7  -7  328.98   81.15
  -2  -7   7  218.90   48.15
  -2  -7   7  234.43   81.30
  -2   7   8   19.39    9.03
  -2   7   8    6.93    3.81
   2  -7  -8   19.18    8.73
   2  -7  -8   22.45    4.84
   2   7  -8   14.65    8.81
   2   7  -8   17.66    5.61
  -2  -7   8   15.77    9.51
  -2  -7   8    9.26    3.79
  -2   7   9   60.44   16.49
  -2   7   9   44.09   14.44
   2  -7  -9   63.75   16.39
   2  -7  -9   62.94   14.45
   2   7  -9   36.80   16.28
   2   7  -9   43.76   14.12
  -2  -7   9   38.23   17.33
  -2  -7   9   50.91   14.19
  -2   7  10  585.70   70.39
  -2   7  10  269.13  139.46
   2  -7 -10  541.65   70.40
   2  -7 -10  572.77  139.55
   2   7 -10  465.51   70.36
   2   7 -10  344.11  139.38
  -2  -7  10  414.74   72.34
  -2  -7  10  510.64  139.67
  -2   7  11   45.50   13.06
  -2   7  11   17.98    7.78
   2  -7 -11   41.61   12.78
   2  -7 -11   30.42    8.47
   2   7 -11   38.69   13.30
   2   7 -11   33.75    8.11
   2   7 -11   19.68    8.15
  -2  -7  11   35.91   13.91
  -2  -7  11   21.39    8.61
  -2   7  12  247.29   36.60
  -2   7  12  160.58   54.69
   2  -7 -12  239.26   36.37
   2  -7 -12  125.53   54.60
   2   7 -12  178.79   36.37
   2   7 -12  199.81   54.72
   2   7 -12  164.75   54.58
  -2  -7  12  172.23   38.31
  -2  -7  12  176.59   54.72
  -2   7  13  126.44   23.84
  -2   7  13   56.05   26.04
   2  -7 -13  114.48   23.48
   2  -7 -13  101.55   26.14
   2   7 -13   67.65   23.59
   2   7 -13  100.60   26.19
   2   7 -13   79.83   25.99
  -2  -7  13   77.34   25.35
  -2  -7  13   93.40   26.28
  -2   7  14  429.16   52.11
  -2   7  14  241.94   90.21
   2  -7 -14  377.27   51.59
   2  -7 -14  313.62   90.04
   2   7 -14  275.37   51.32
   2   7 -14  351.16   90.33
   2   7 -14  214.94   89.93
  -2  -7  14  283.54   54.63
  -2  -7  14  227.94   90.15
  -2   7  15  180.60   28.44
  -2   7  15   67.77   33.60
   2  -7 -15  159.17   27.52
   2  -7 -15  116.86   33.26
   2   7 -15   91.65   27.12
   2   7 -15  134.14   33.35
   2   7 -15   88.14   32.92
  -2  -7  15  120.36   29.96
  -2  -7  15   79.46   33.14
  -2   7  16  118.02   21.84
  -2   7  16   16.68   18.97
   2  -7 -16   88.78   20.70
   2  -7 -16   69.34   19.17
   2  -7 -16   65.11   20.22
   2   7 -16   55.20   20.81
   2   7 -16   78.64   19.02
   2   7 -16   52.73   18.67
  -2  -7  16   80.89   24.12
  -2  -7  16   52.42   18.95
  -2   7  17   76.16   18.69
  -2   7  17   11.27   11.91
   2  -7 -17   50.77   16.59
   2  -7 -17   38.60   11.62
   2  -7 -17   36.66   14.15
   2   7 -17   45.28   16.90
   2   7 -17   47.28   12.13
   2   7 -17   26.89   11.43
  -2  -7  17   38.24   19.67
  -2  -7  17   44.05   12.00
  -2   8   1  478.94   77.00
  -2   8   1  559.23  158.03
   2  -8  -1  584.85   77.83
   2  -8  -1  609.85  158.13
   2   8  -1  379.74  158.01
  -2  -8   1  519.20  158.22
  -2   8   2 3883.79  480.95
  -2   8   2 3635.99 1222.08
   2  -8  -2 4282.32  482.25
   2  -8  -2 4312.34 1222.07
   2   8  -2 3535.48 1222.03
  -2  -8   2 4261.51 1222.15
  -2   8   3  313.75   50.60
  -2   8   3  261.39   91.80
   2  -8  -3  367.65   51.58
   2  -8  -3  384.00   91.74
   2   8  -3  294.07   51.03
   2   8  -3  323.14   91.77
  -2  -8   3  222.22   91.97
  -2   8   4  290.23   45.73
  -2   8   4  246.96   79.76
   2  -8  -4  319.39   46.46
   2  -8  -4  293.00   79.72
   2   8  -4  252.50   46.42
   2   8  -4  207.89   79.70
  -2  -8   4  262.10   79.95
  -2   8   5  291.83   47.82
  -2   8   5  248.22   84.81
   2  -8  -5  309.53   48.37
   2  -8  -5  369.25   84.85
   2   8  -5  259.07   49.00
   2   8  -5  233.57   48.17
   2   8  -5  261.06   84.75
  -2   8   6 1457.61  154.49
  -2   8   6  876.59  360.43
   2  -8  -6 1500.53  154.97
   2  -8  -6 1635.26  360.38
   2   8  -6 1329.84  156.39
   2   8  -6 1053.45  154.82
   2   8  -6 1119.13  360.41
  -2  -8   6 1026.84  156.98
  -2  -8   6  773.40  360.54
  -2   8   7  352.37   51.70
  -2   8   7  221.21   93.86
   2  -8  -7  333.43   51.95
   2  -8  -7  454.91   93.95
   2   8  -7  356.24   53.43
   2   8  -7  261.99   51.95
   2   8  -7  330.24   93.89
  -2  -8   7  261.74   53.68
  -2  -8   7  248.42   93.99
  -2   8   8 1079.68  112.67
  -2   8   8  534.60  249.93
   2  -8  -8 1039.19  112.87
   2  -8  -8 1052.15  249.94
   2   8  -8  700.15  112.77
   2   8  -8  824.60  249.89
  -2  -8   8  733.54  115.00
  -2  -8   8  660.53  250.07
  -2   8   9   36.30   10.94
  -2   8   9   17.48    6.45
   2  -8  -9   36.91   10.82
   2  -8  -9   28.76    6.52
   2   8  -9   23.18   10.97
   2   8  -9   13.93    5.87
  -2  -8   9   14.38   11.77
  -2  -8   9   15.30    6.62
  -2   8  10  234.56   35.50
   2  -8 -10  228.66   35.57
   2  -8 -10  197.48   53.34
   2   8 -10  164.45   35.62
   2   8 -10  160.78   53.37
   2   8 -10  120.06   53.18
  -2  -8  10  143.73   37.28
  -2  -8  10  188.92   53.54
  -2   8  11   22.42    9.30
  -2   8  11    8.26    3.31
   2  -8 -11   19.60    8.91
   2  -8 -11   19.32    6.02
   2   8 -11   15.07    9.16
   2   8 -11   11.61    3.65
   2   8 -11   13.93    4.31
  -2  -8  11    6.73    9.92
  -2  -8  11    9.63    4.42
  -2   8  12  194.52   29.02
  -2   8  12   75.63   37.48
   2  -8 -12  187.05   28.93
   2  -8 -12  111.74   37.48
   2   8 -12  130.17   28.85
   2   8 -12  142.17   37.63
   2   8 -12   78.21   37.35
  -2  -8  12  121.43   31.00
  -2  -8  12  126.99   37.68
  -2   8  13   24.31    9.84
  -2   8  13    8.16    4.72
   2  -8 -13   19.53    9.23
   2  -8 -13    7.50    5.21
   2   8 -13   10.57    9.81
   2   8 -13   21.50    4.95
   2   8 -13   10.41    4.77
  -2  -8  13   12.63   10.84
  -2  -8  13   18.80    5.78
  -2   8  14  113.22   19.68
  -2   8  14   49.07   18.67
   2  -8 -14   79.45   19.17
   2  -8 -14   46.00   17.69
   2   8 -14   56.50   19.26
   2   8 -14   75.57   17.72
   2   8 -14   49.68   17.55
  -2  -8  14   55.35   21.44
  -2  -8  14   43.88   17.69
  -2   8  15   -0.18    8.26
  -2   8  15    1.43    6.49
   2  -8 -15    3.93    6.79
   2  -8 -15    3.20    4.06
   2  -8 -15    6.60    6.99
   2   8 -15    4.32    6.01
   2   8 -15    2.30    4.24
   2   8 -15   -2.86    5.06
  -2  -8  15   -6.79    8.43
  -2  -8  15    5.86    5.82
  -2   8  16   19.89   10.05
  -2   8  16    3.35    7.16
   2  -8 -16   15.55    9.13
   2  -8 -16   10.23    4.07
   2  -8 -16    3.07    7.32
   2   8 -16    8.68    9.84
   2   8 -16    6.95    4.28
   2   8 -16    4.30    4.98
  -2  -8  16    3.85   11.57
  -2  -8  16    5.35    5.45
  -2   8  17  223.30   27.12
  -2   8  17   19.16   27.27
   2  -8 -17  142.60   25.62
   2  -8 -17   47.82   27.55
   2  -8 -17  155.32   28.94
   2   8 -17   68.50   25.92
   2   8 -17  109.96   27.65
   2   8 -17   66.59   27.17
  -2  -8  17   72.28   29.45
  -2  -8  17   79.05   27.99
  -2   9   1  322.04   49.45
  -2   9   1  293.51   87.84
   2  -9  -1  319.36   50.18
   2  -9  -1  334.30   87.92
   2   9  -1  173.61   87.83
  -2  -9   1  319.91   88.05
  -2   9   2  302.92   47.19
  -2   9   2  288.21   82.76
   2  -9  -2  326.82   48.12
   2  -9  -2  330.30   82.71
   2   9  -2  210.72   82.66
  -2  -9   2  217.83   82.86
  -2   9   3  597.71   77.14
  -2   9   3  246.91  158.81
   2  -9  -3  642.42   78.20
   2  -9  -3  637.95  158.80
   2   9  -3  454.32   77.54
   2   9  -3  552.25  158.77
  -2  -9   3  553.94  159.02
  -2   9   4  122.17   24.11
  -2   9   4   90.27   29.45
   2  -9  -4  125.63   24.69
   2  -9  -4  130.04   29.27
   2   9  -4   96.51   24.58
   2   9  -4  103.27   24.45
   2   9  -4   84.73   29.39
  -2  -9   4   76.86   29.59
  -2   9   5 2808.20  350.03
  -2   9   5 2563.93  876.24
   2  -9  -5 3697.35  350.93
   2  -9  -5 3807.40  876.23
   2   9  -5 2999.36  351.55
   2   9  -5 2650.83  350.61
   2   9  -5 2935.41  876.15
  -2  -9   5 1755.39  876.36
  -2   9   6  232.21   36.63
  -2   9   6  151.37   57.34
   2  -9  -6  240.27   37.02
   2   9  -6  201.61   37.96
   2   9  -6  179.45   36.97
   2   9  -6  166.40   57.33
  -2   9   7   45.70   14.86
  -2   9   7   26.34   11.63
   2  -9  -7   61.79   14.93
   2  -9  -7   71.30   12.16
   2   9  -7   44.75   15.82
   2   9  -7   41.91   15.03
   2   9  -7   36.46   11.66
  -2  -9   7   36.01   15.90
  -2  -9   7   28.05   11.75
  -2   9   8  410.98   56.92
  -2   9   8  199.17  106.39
   2  -9  -8  432.47   57.22
   2  -9  -8  480.58  106.52
   2   9  -8  417.87   58.86
   2   9  -8  260.73   57.21
   2   9  -8  320.26  106.33
  -2  -9   8  269.95   59.27
  -2  -9   8  384.36  106.60
  -2   9   9  847.57  101.97
   2  -9  -9  812.16  102.23
   2  -9  -9  858.30  221.56
   2   9  -9  597.93  102.16
   2   9  -9  475.63  221.44
  -2  -9   9  564.04  104.80
  -2  -9   9  866.76  221.75
  -2   9  10  917.42   99.97
  -2   9  10  436.01  215.62
   2  -9 -10  804.81  100.13
   2  -9 -10  952.27  215.65
   2   9 -10  705.46  100.02
   2   9 -10  621.61  215.73
   2   9 -10  501.50  215.52
  -2  -9  10  621.27  102.84
  -2  -9  10  837.03  215.81
  -2   9  11   22.91    9.03
  -2   9  11    2.54    4.10
   2  -9 -11   25.45    8.77
   2  -9 -11   13.40    5.19
   2   9 -11   19.38    9.72
   2   9 -11   16.04    3.74
   2   9 -11    7.04    5.27
  -2  -9  11   12.26   10.30
  -2  -9  11   10.61    4.42
  -2   9  12  202.98   29.02
  -2   9  12   85.45   37.58
   2  -9 -12  171.99   28.99
   2  -9 -12  128.93   37.63
   2   9 -12  129.13   28.98
   2   9 -12  137.62   37.80
   2   9 -12   88.99   37.45
  -2  -9  12   96.49   31.13
  -2  -9  12  119.95   37.86
  -2   9  13  136.42   24.33
  -2   9  13   60.81   27.10
   2  -9 -13  135.17   24.15
   2  -9 -13  101.89   27.16
   2   9 -13   97.35   24.17
   2   9 -13  104.27   27.24
   2   9 -13   65.48   27.21
  -2  -9  13   66.46   26.37
  -2  -9  13   81.29   27.22
  -2   9  14    4.96    6.25
  -2   9  14    3.60    7.41
   2  -9 -14   -2.85    5.53
   2  -9 -14    4.19    5.28
   2   9 -14   -0.91    6.94
   2   9 -14    1.99    3.16
   2   9 -14    6.40    6.00
  -2  -9  14    0.55    7.19
  -2  -9  14    5.74    5.30
  -2   9  15   33.03   13.10
  -2   9  15   11.85    7.86
   2  -9 -15   37.51   12.47
   2  -9 -15   20.30    6.17
   2  -9 -15   24.47    9.75
   2   9 -15   23.81   12.12
   2   9 -15   18.75    6.35
   2   9 -15   14.89    6.46
  -2  -9  15   21.01   13.69
  -2  -9  15   19.83    6.82
  -2   9  16   95.17   21.80
  -2   9  16   13.33   19.75
   2  -9 -16  100.21   21.25
   2  -9 -16   83.52   19.79
   2  -9 -16   65.36   20.09
   2   9 -16   62.86   21.23
   2   9 -16   76.58   19.88
   2   9 -16   52.14   19.21
  -2  -9  16   57.66   24.31
  -2  -9  16   71.15   19.67
  -2  10   1  237.37   40.37
  -2  10   1  233.87   65.49
   2 -10  -1  250.91   41.07
   2 -10  -1  237.18   65.54
   2  10  -1  231.37   40.92
   2  10  -1  140.44   65.41
  -2  10   2  304.04   47.82
  -2  10   2  284.67   84.05
   2 -10  -2  340.91   48.76
   2 -10  -2  339.78   84.02
   2  10  -2  252.61   48.08
   2  10  -2  166.80   83.90
  -2  10   3 1456.26  166.06
  -2  10   3  748.84  390.43
   2 -10  -3 1606.81  167.25
   2 -10  -3 1595.22  390.36
   2  10  -3 1084.05  166.44
   2  10  -3 1259.55  390.39
  -2  10   4 1057.99  123.52
  -2  10   4  935.20  279.15
   2 -10  -4 1130.77  124.54
   2 -10  -4 1158.78  279.07
   2  10  -4  897.81  124.23
   2  10  -4  868.14  124.15
   2  10  -4  819.04  279.05
  -2 -10   4  569.61  279.25
  -2  10   5  479.10   61.83
  -2  10   5  324.81  119.45
   2 -10  -5  454.45   62.54
   2 -10  -5  569.52  119.55
   2  10  -5  379.05   62.90
   2  10  -5  352.22   62.35
   2  10  -5  339.69  119.43
  -2 -10   5  292.53  119.59
  -2  10   6  232.54   39.64
  -2  10   6  160.93   64.48
   2 -10  -6  271.37   40.18
   2 -10  -6  311.80   64.65
   2  10  -6  236.90   41.00
   2  10  -6  200.44   40.13
   2  10  -6  177.02   64.39
  -2 -10   6  162.71   64.55
  -2  10   7 2741.91  290.26
  -2  10   7 1507.07  717.52
   2 -10  -7 2838.41  290.87
   2  10  -7 2501.70  292.59
   2  10  -7 2216.08  290.81
   2  10  -7 1978.49  717.44
  -2 -10   7 2729.59  717.72
  -2  10   8  174.56   30.66
  -2  10   8   75.69   42.88
   2 -10  -8  179.65   30.95
   2 -10  -8  203.92   43.33
   2  10  -8  184.02   32.31
   2  10  -8  117.45   31.08
   2  10  -8  114.30   43.03
  -2 -10   8   91.29   32.70
  -2 -10   8  170.84   43.35
  -2  10   9  133.03   27.06
   2 -10  -9  157.39   27.29
   2 -10  -9  159.29   34.78
   2  10  -9  136.45   28.72
   2  10  -9   74.16   27.26
   2  10  -9  102.39   34.72
   2  10  -9   84.02   34.60
  -2 -10   9  112.32   34.94
  -2  10  10  295.72   42.32
  -2  10  10  166.49   69.36
   2 -10 -10  291.61   42.54
   2 -10 -10  291.24   69.39
   2  10 -10  294.40   44.40
   2  10 -10  219.96   42.58
   2  10 -10  224.93   69.44
   2  10 -10  177.05   69.23
  -2 -10  10  203.58   44.99
  -2 -10  10  190.00   69.47
  -2  10  11  204.86   32.17
  -2  10  11  105.03   45.11
   2 -10 -11  198.00   32.33
   2 -10 -11  176.67   45.27
   2  10 -11  146.66   32.35
   2  10 -11  144.20   45.29
   2  10 -11  113.03   45.06
  -2 -10  11  130.07   34.68
  -2 -10  11  167.11   45.38
  -2  10  12  201.67   28.65
  -2  10  12   91.44   36.87
   2 -10 -12  158.31   28.66
   2 -10 -12  137.23   37.07
   2  10 -12  142.74   28.71
   2  10 -12  137.58   36.98
   2  10 -12   91.55   36.61
  -2 -10  12  103.03   31.10
  -2 -10  12   80.45   36.94
  -2  10  13    6.01    5.56
  -2  10  13   -1.43    5.37
   2 -10 -13    5.94    4.63
   2 -10 -13   -5.22    6.94
   2  10 -13    6.77    5.91
   2  10 -13    0.49    3.39
   2  10 -13   -1.80    5.80
  -2 -10  13    9.82    6.62
  -2 -10  13    2.99    4.12
  -2  10  14   19.43   10.24
  -2  10  14   14.24    6.55
   2 -10 -14   22.61    9.67
   2 -10 -14   15.04    7.30
   2  10 -14   10.62   10.72
   2  10 -14   18.20    4.11
   2  10 -14   16.77    5.32
  -2 -10  14   13.06   11.68
  -2 -10  14   10.78    4.93
  -2  10  15   72.21   15.94
  -2  10  15   12.78   10.45
   2 -10 -15   65.03   15.32
   2 -10 -15   38.87   10.85
   2 -10 -15   28.49   11.00
   2  10 -15   21.28   14.60
   2  10 -15   33.39   10.35
   2  10 -15   17.16   10.35
  -2 -10  15   33.43   16.93
  -2 -10  15   33.86   11.01
  -2  10  16   -2.54    7.38
  -2  10  16   -1.73    5.77
   2 -10 -16    3.35    6.44
   2 -10 -16    2.84    5.53
   2 -10 -16   -0.24   11.75
   2  10 -16  -13.92    7.63
   2  10 -16   -1.63    4.88
   2  10 -16    9.99    6.01
  -2 -10  16   -1.68    8.77
  -2 -10  16   -3.16    6.11
  -2  11   1  343.20   51.78
  -2  11   1  318.14   93.05
   2 -11  -1  337.13   52.57
   2 -11  -1  401.04   93.01
   2  11  -1  334.82   52.50
   2  11  -1  146.69   92.96
  -2  11   2   20.20    7.69
  -2  11   2    8.34    3.08
   2 -11  -2   17.71    8.08
   2 -11  -2   12.10    3.97
   2  11  -2    9.26    7.65
   2  11  -2    6.52    2.36
  -2  11   3  272.65   39.67
  -2  11   3  106.20   64.11
   2 -11  -3  274.70   40.51
   2 -11  -3  326.93   64.13
   2  11  -3  198.59   39.87
   2  11  -3  233.88   40.27
   2  11  -3  203.87   63.96
  -2 -11   3  144.75   64.22
  -2  11   4  418.40   62.51
  -2  11   4  381.53  121.00
   2 -11  -4  489.27   63.43
   2 -11  -4  532.46  120.91
   2  11  -4  387.50   63.08
   2  11  -4  395.70   63.20
   2  11  -4  307.32  120.85
  -2 -11   4  323.96  121.10
  -2  11   5 1069.63  136.13
  -2  11   5  833.02  311.85
   2 -11  -5 1270.79  137.06
   2 -11  -5 1220.84  311.78
   2  11  -5  973.96  137.31
   2  11  -5 1069.69  136.90
   2  11  -5  862.99  311.77
  -2 -11   5  942.97  312.00
  -2  11   6  503.25   66.32
  -2  11   6  305.55  130.48
   2 -11  -6  525.07   66.96
   2 -11  -6  552.30  130.54
   2  11  -6  417.16   67.81
   2  11  -6  438.66   66.96
   2  11  -6  303.84  130.37
  -2  11   7  644.41   80.39
  -2  11   7  318.07  166.26
   2 -11  -7  639.24   80.96
   2 -11  -7  699.98  166.30
   2  11  -7  554.95   82.34
   2  11  -7  523.29   80.99
   2  11  -7  447.41  166.19
  -2 -11   7  586.58  166.48
  -2  11   8  129.43   24.93
  -2  11   8   65.93   30.27
   2 -11  -8  128.47   25.23
   2 -11  -8  146.45   30.86
   2  11  -8  112.32   26.43
   2  11  -8  101.57   25.43
   2  11  -8   89.11   30.36
   2  11  -8   83.70   30.46
  -2 -11   8  100.97   30.56
  -2  11   9  374.09   51.33
  -2  11   9  236.46   91.89
   2 -11  -9  380.02   51.76
   2 -11  -9  428.27   91.91
   2  11  -9  408.07   53.70
   2  11  -9  236.26   51.67
   2  11  -9  267.67   91.89
   2  11  -9  184.95   91.73
  -2 -11   9  285.87   54.62
  -2 -11   9  294.41   91.97
  -2  11  10  459.85   57.16
  -2  11  10  252.99  105.83
   2 -11 -10  438.32   57.54
   2 -11 -10  434.39  105.92
   2  11 -10  465.36   59.66
   2  11 -10  274.91   57.38
   2  11 -10  323.62  105.95
   2  11 -10  225.85  105.66
  -2 -11  10  254.96   60.64
  -2 -11  10  395.62  106.02
  -2  11  11   13.88    7.52
  -2  11  11    1.52    2.53
   2 -11 -11   14.70    6.97
   2 -11 -11   10.69    5.03
   2  11 -11    8.03    8.88
   2  11 -11    8.90    7.92
   2  11 -11   11.15    3.07
   2  11 -11    3.20    3.83
  -2 -11  11    5.20    8.62
  -2 -11  11    5.24    3.55
  -2  11  12   59.13   15.23
  -2  11  12   23.28   11.56
   2 -11 -12   50.06   15.11
   2 -11 -12   39.41   11.67
   2  11 -12   62.36   17.38
   2  11 -12   48.53   15.83
   2  11 -12   44.65   11.13
   2  11 -12   29.39   11.54
  -2 -11  12   41.44   17.23
  -2 -11  12   24.04   11.22
  -2  11  13   13.24    7.59
  -2  11  13    2.53    5.19
   2 -11 -13    5.16    6.47
   2 -11 -13    5.56    5.69
   2  11 -13    9.73    9.08
   2  11 -13   12.23    8.28
   2  11 -13    3.67    3.79
   2  11 -13    5.06    4.40
  -2 -11  13    1.14    8.57
  -2 -11  13    6.41    5.08
  -2  11  14    7.58    6.53
  -2  11  14    1.32    4.78
   2 -11 -14    7.31    5.41
   2 -11 -14   -2.42    7.61
   2  11 -14    6.46    7.48
   2  11 -14    4.73    6.75
   2  11 -14    5.16    2.93
   2  11 -14   -0.11    4.92
  -2 -11  14    2.83    8.77
  -2 -11  14    3.12    3.97
  -2  11  15   36.59   12.43
  -2  11  15    4.08    6.76
   2 -11 -15   25.96   12.06
   2 -11 -15   27.02    7.24
   2 -11 -15    3.18    9.89
   2  11 -15    9.59   11.04
   2  11 -15   16.76    5.53
   2  11 -15   16.14    9.23
  -2 -11  15   15.17   13.62
  -2 -11  15   20.53    6.44
  -2  11  16   46.21   14.38
  -2  11  16    5.52    7.75
   2 -11 -16   43.05   13.64
   2 -11 -16   37.20    8.12
   2 -11 -16    7.16   14.42
   2  11 -16   34.35   14.53
   2  11 -16   17.01   14.40
   2  11 -16   33.29    7.75
   2  11 -16    8.30    9.21
  -2 -11  16   20.30   17.36
  -2 -11  16   27.85    8.12
  -2  12   1 1148.23  166.44
  -2  12   1 1132.54  389.77
   2 -12  -1 1258.78  167.50
   2 -12  -1 1419.80  389.80
   2  12  -1 1351.21  166.46
   2  12  -1 1335.32  167.54
  -2  12   2   15.11    7.97
  -2  12   2   13.28    4.59
   2 -12  -2   12.51    8.46
   2 -12  -2   22.95    5.02
   2  12  -2   12.56    8.07
   2  12  -2   16.54    8.18
   2  12  -2    8.91    2.77
  -2 -12   2    4.69    2.03
  -2  12   3   59.38   16.57
  -2  12   3   36.35   14.66
   2 -12  -3   76.90   17.15
   2 -12  -3   71.27   14.60
   2  12  -3   59.05   16.73
   2  12  -3   65.72   17.13
   2  12  -3   32.55   14.09
  -2 -12   3   33.26   14.41
  -2  12   4  433.97   61.98
  -2  12   4  369.17  119.23
   2 -12  -4  494.71   62.93
   2 -12  -4  540.31  119.17
   2  12  -4  376.38   62.47
   2  12  -4  409.83   62.74
   2  12  -4  289.48  119.05
  -2 -12   4  285.73  119.29
  -2  12   5  337.62   49.22
  -2  12   5  256.10   87.36
   2 -12  -5  384.21   50.02
   2 -12  -5  381.52   87.27
   2  12  -5  321.87   50.13
   2  12  -5  280.07   49.95
   2  12  -5  245.60   87.17
  -2 -12   5  169.14   87.38
  -2  12   6   67.35   15.78
  -2  12   6   34.59   13.18
   2 -12  -6   60.40   16.09
   2 -12  -6   68.82   13.99
   2  12  -6   51.45   16.56
   2  12  -6   48.13   16.31
   2  12  -6   33.05   13.09
  -2 -12   6   28.56   13.01
  -2  12   7   36.54   11.60
  -2  12   7   21.29    6.62
   2 -12  -7   31.91   11.75
   2 -12  -7   40.17    7.99
   2  12  -7   32.83   12.40
   2  12  -7   21.51   12.21
   2  12  -7   24.45    6.48
   2  12  -7   21.26    7.00
  -2 -12   7   13.96    7.41
  -2  12   8  541.82   63.40
  -2  12   8  264.54  122.20
   2 -12  -8  529.20   63.96
   2  12  -8  542.56   65.65
   2  12  -8  401.20   64.01
   2  12  -8  349.83  122.30
   2  12  -8  309.44  122.16
  -2 -12   8  386.30  122.36
  -2  12   9  467.68   64.46
  -2  12   9  318.20  124.72
   2 -12  -9  526.79   65.04
   2 -12  -9  550.33  124.70
   2  12  -9  499.54   66.96
   2  12  -9  368.02   65.02
   2  12  -9  337.47  124.73
   2  12  -9  277.14  124.56
  -2 -12   9  424.30  124.85
  -2  12  10  131.68   24.14
  -2  12  10   73.67   28.09
   2 -12 -10  132.18   24.43
   2 -12 -10  134.85   28.70
   2  12 -10  146.02   26.40
   2  12 -10   83.07   24.40
   2  12 -10   91.02   28.20
   2  12 -10   59.93   27.89
  -2 -12  10   53.81   28.11
  -2  12  11  200.44   29.99
  -2  12  11   84.77   39.94
   2 -12 -11  206.42   30.29
   2 -12 -11  165.62   40.25
   2  12 -11  182.04   32.19
   2  12 -11  111.21   30.20
   2  12 -11  138.91   40.17
   2  12 -11   96.43   39.92
  -2 -12  11  112.01   33.16
  -2 -12  11   95.03   40.15
  -2  12  12   14.95    8.65
  -2  12  12    6.59    5.24
   2 -12 -12   11.85    8.01
   2 -12 -12    3.02    5.59
   2  12 -12   17.82   10.83
   2  12 -12    8.01    8.99
   2  12 -12   13.22    3.26
   2  12 -12   14.80    5.88
  -2 -12  12   20.12   10.14
  -2 -12  12    4.63    4.06
  -2  12  13  181.14   27.04
  -2  12  13   47.30   32.95
   2 -12 -13  149.64   27.15
   2 -12 -13  108.74   33.71
   2  12 -13  133.11   29.36
   2  12 -13  106.74   27.38
   2  12 -13  114.87   33.02
   2  12 -13   78.76   32.58
  -2 -12  13   96.57   30.50
  -2 -12  13  121.00   32.94
  -2  12  14  245.36   31.26
  -2  12  14   56.96   40.66
   2 -12 -14  204.50   31.24
   2 -12 -14  117.43   41.61
   2  12 -14  176.72   33.65
   2  12 -14  102.14   30.93
   2  12 -14  157.73   41.05
   2  12 -14   84.11   40.52
  -2 -12  14  128.04   35.10
  -2 -12  14  135.81   40.94
  -2  12  15   33.71   13.72
  -2  12  15   11.05    7.96
   2 -12 -15   44.50   12.93
   2 -12 -15   20.60    8.23
   2 -12 -15   34.56   12.97
   2  12 -15   19.19   14.28
   2  12 -15   21.21   12.84
   2  12 -15   19.60    6.99
   2  12 -15   21.06   10.12
  -2 -12  15   15.02   15.07
  -2 -12  15   19.90    8.41
  -2  12  16  219.80   30.05
  -2  12  16   18.92   35.45
   2 -12 -16  207.02   29.57
   2 -12 -16  138.70   35.68
   2 -12 -16   86.96   36.36
   2  12 -16  114.10   31.96
   2  12 -16   81.54   29.02
   2  12 -16  161.42   35.80
   2  12 -16   85.91   35.51
  -2 -12  16   67.31   33.96
  -2  13   1   10.58    8.23
  -2  13   1   15.43    3.90
   2 -13  -1   14.73    8.80
   2 -13  -1   21.71    3.43
   2  13  -1   17.87    8.44
   2  13  -1   15.73    8.64
   2  13  -1    8.35    2.12
  -2 -13   1    6.90    2.20
  -2  13   2   85.92   21.43
  -2  13   2   79.31   23.04
   2 -13  -2   80.16   22.10
   2 -13  -2  121.57   23.33
   2  13  -2   86.58   21.46
   2  13  -2   79.64   22.00
  -2 -13   2   42.48   23.01
  -2  13   3    6.33    5.76
  -2  13   3    7.32    3.36
   2 -13  -3    7.83    6.14
   2 -13  -3    6.95    3.79
   2  13  -3    5.08    5.72
   2  13  -3    5.81    6.11
   2  13  -3    3.11    2.00
  -2 -13   3    3.06    1.74
  -2  13   4   10.07    3.54
  -2  13   4    1.36    3.94
   2 -13  -4    4.48    4.15
   2 -13  -4   -3.45    5.60
   2  13  -4   -0.67    3.53
   2  13  -4    0.90    3.81
   2  13  -4    1.65    3.03
  -2 -13   4   -0.41    3.86
  -2  13   5  221.20   35.73
  -2  13   5  128.93   54.46
   2 -13  -5  226.01   36.43
   2 -13  -5  231.31   54.48
   2  13  -5  197.14   36.52
   2  13  -5  200.71   36.48
   2  13  -5  120.66   54.32
  -2 -13   5  166.77   54.63
  -2  13   6   22.40    9.24
  -2  13   6   15.31    4.87
   2 -13  -6   31.22    9.43
   2 -13  -6   20.58    5.03
   2  13  -6   15.09    9.56
   2  13  -6   19.98    9.79
   2  13  -6   10.50    3.80
   2  13  -6   10.06    4.31
  -2 -13   6    6.92    4.44
  -2  13   7  979.16  107.51
  -2  13   7  487.63  235.94
   2 -13  -7 1028.14  108.32
   2 -13  -7 1079.87  235.96
   2  13  -7  833.34  109.50
   2  13  -7  764.58  108.37
   2  13  -7  767.94  236.05
   2  13  -7  545.79  235.84
  -2 -13   7  612.49  236.06
  -2  13   8   43.08   12.58
  -2  13   8   21.01    7.64
   2 -13  -8   38.23   12.78
   2 -13  -8   50.26    9.19
   2  13  -8   43.13   14.40
   2  13  -8   28.91   13.33
   2  13  -8   30.42    8.70
   2  13  -8   15.67    8.44
  -2 -13   8   13.14    8.29
  -2  13   9  899.10  104.56
  -2  13   9  552.92  227.70
   2 -13  -9  966.21  105.32
   2 -13  -9 1000.05  227.66
   2  13  -9  987.62  107.38
   2  13  -9  732.58  105.29
   2  13  -9  763.58  227.81
   2  13  -9  531.90  227.54
  -2 -13   9  467.29  227.72
  -2  13  10    9.34    7.19
  -2  13  10    3.99    3.73
   2 -13 -10    7.37    6.95
   2 -13 -10   10.51    5.97
   2  13 -10    9.62    9.20
   2  13 -10    8.99    7.27
   2  13 -10   13.00    4.38
   2  13 -10    3.73    3.98
  -2 -13  10    6.46    3.14
  -2  13  11 1054.04  103.33
  -2  13  11  430.45  223.08
   2 -13 -11  992.11  104.00
   2 -13 -11  904.90  223.10
   2  13 -11  928.80  106.47
   2  13 -11  532.11  103.61
   2  13 -11  743.10  223.32
   2  13 -11  488.15  222.95
  -2 -13  11  661.20  223.22
  -2  13  12  154.94   27.65
  -2  13  12   75.33   34.72
   2 -13 -12  154.55   27.96
   2 -13 -12  110.34   35.04
   2  13 -12  154.24   30.09
   2  13 -12  111.90   27.94
   2  13 -12  132.55   34.65
   2  13 -12   75.39   34.54
  -2 -13  12  108.20   31.36
  -2 -13  12  118.29   34.53
  -2  13  13  632.14   68.23
  -2  13  13  215.30  131.24
   2 -13 -13  599.57   68.72
   2 -13 -13  422.05  131.41
   2  13 -13  524.51   71.38
   2  13 -13  388.55   68.28
   2  13 -13  430.90  131.44
   2  13 -13  303.41  131.09
  -2 -13  13  430.17   74.01
  -2 -13  13  465.52  131.34
  -2  13  14   22.85   10.52
  -2  13  14    8.18    5.34
   2 -13 -14   17.50    9.73
   2 -13 -14    8.57   10.20
   2  13 -14   20.62   12.22
   2  13 -14   14.84   10.96
   2  13 -14   11.44    4.34
   2  13 -14    7.15    5.57
  -2 -13  14   28.30   12.38
  -2  13  15  266.68   33.26
  -2  13  15   41.13   43.44
   2 -13 -15  255.51   33.21
   2 -13 -15  135.32   43.69
   2 -13 -15  120.51   44.19
   2  13 -15  146.40   35.38
   2  13 -15  118.87   32.64
   2  13 -15  184.77   44.02
   2  13 -15   97.31   43.82
  -2 -13  15  109.96   38.01
  -2  14   1  415.23   61.95
  -2  14   1  409.96  117.49
   2 -14  -1  426.95   62.93
   2 -14  -1  530.24  117.57
   2  14  -1  476.78   61.83
   2  14  -1  433.12   63.06
   2  14  -1  223.46  117.40
  -2 -14   1  478.81   62.88
  -2 -14   1  204.56  117.55
  -2  14   2  213.70   37.94
  -2  14   2  183.77   58.90
   2 -14  -2  259.34   38.91
   2 -14  -2  240.48   58.95
   2  14  -2  211.02   37.93
   2  14  -2  192.90   38.81
   2  14  -2  104.22   58.75
  -2  14   3  661.52   92.76
  -2  14   3  576.85  197.08
   2 -14  -3  736.66   93.92
   2 -14  -3  747.86  197.07
   2  14  -3  550.96   92.89
   2  14  -3  612.92   93.89
  -2  14   4  119.08   23.39
  -2  14   4   80.58   26.98
   2 -14  -4  131.66   24.11
   2 -14  -4  136.06   27.31
   2  14  -4   87.55   23.64
   2  14  -4   99.14   24.14
   2  14  -4   81.04   26.85
   2  14  -4   63.90   26.75
  -2 -14   4   63.07   26.98
  -2  14   5   46.86   13.96
  -2  14   5   28.72   10.15
   2 -14  -5   38.68   14.46
   2 -14  -5   53.51   10.52
   2  14  -5   44.40   14.55
   2  14  -5   39.26   14.51
   2  14  -5   35.65    9.79
   2  14  -5   22.07    9.90
  -2 -14   5   34.78   10.13
  -2  14   6 1242.72  124.73
  -2  14   6  685.67  280.59
   2 -14  -6 1311.90  125.69
   2 -14  -6 1200.97  280.54
   2  14  -6 1053.05  126.19
   2  14  -6  972.39  125.77
   2  14  -6  847.26  280.65
   2  14  -6  618.47  280.46
  -2 -14   6  575.76  280.65
  -2  14   7  235.55   34.51
  -2  14   7  114.52   51.13
   2 -14  -7  217.94   35.10
   2 -14  -7  215.91   51.38
   2  14  -7  199.24   36.03
   2  14  -7  192.69   35.37
   2  14  -7  182.51   51.39
   2  14  -7  109.38   51.09
  -2 -14   7  123.53   51.27
  -2  14   8    5.17    3.32
  -2  14   8   -1.60    2.99
   2 -14  -8   -6.03    3.54
   2 -14  -8   -3.28    6.25
   2  14  -8    9.01    7.01
   2  14  -8   -1.38    5.26
   2  14  -8    2.08    5.23
   2  14  -8   -0.32    4.16
  -2  14   9   -0.09    2.05
  -2  14   9   -1.60    5.12
   2 -14  -9    4.04    1.69
   2 -14  -9   -1.65    8.10
   2  14  -9   -2.16    6.43
   2  14  -9   -8.13    4.62
   2  14  -9   -0.69    5.77
   2  14  -9    5.51    4.66
  -2 -14   9   -6.64    4.62
  -2  14  10   28.24   10.82
  -2  14  10   11.42    5.86
   2 -14 -10   39.66   11.01
   2 -14 -10   23.49    7.53
   2  14 -10   25.64   13.24
   2  14 -10   15.35   11.38
   2  14 -10   24.07    6.71
   2  14 -10   17.49    6.80
  -2 -14  10   14.45    6.25
  -2  14  11  324.48   44.19
  -2  14  11  160.54   72.83
   2 -14 -11  336.88   44.81
   2 -14 -11  265.52   72.83
   2  14 -11  290.93   46.95
   2  14 -11  209.20   44.63
   2  14 -11  243.23   73.03
   2  14 -11  146.92   72.72
  -2 -14  11  250.08   72.95
  -2  14  12    0.40    4.76
  -2  14  12    0.63    6.13
   2 -14 -12    1.10    4.19
   2 -14 -12    1.22    6.78
   2  14 -12    4.80    7.95
   2  14 -12    0.50    6.04
   2  14 -12    1.57    5.02
   2  14 -12    1.01    5.17
  -2 -14  12    1.04    5.40
  -2  14  13  242.56   33.17
  -2  14  13   82.55   46.02
   2 -14 -13  202.80   33.56
   2 -14 -13  115.34   45.95
   2  14 -13  193.16   36.04
   2  14 -13  127.62   33.61
   2  14 -13  190.29   46.10
   2  14 -13  105.18   45.87
  -2  14  14  150.01   24.57
  -2  14  14   38.25   26.45
   2 -14 -14  140.17   24.45
   2 -14 -14   63.06   26.84
   2  14 -14   99.68   26.78
   2  14 -14   68.41   24.17
   2  14 -14  105.63   26.24
   2  14 -14   61.06   26.62
  -2  14  15  413.82   44.78
  -2  14  15   68.19   70.08
   2 -14 -15  417.21   45.10
   2 -14 -15  215.36   70.40
   2 -14 -15  156.21   70.46
   2  14 -15  251.41   47.62
   2  14 -15  182.08   44.23
   2  14 -15  288.06   70.50
   2  14 -15  158.33   70.30
  -2  15   1   79.07   21.10
  -2  15   1   71.64   21.83
   2 -15  -1   71.58   21.77
   2 -15  -1   92.94   22.16
   2  15  -1   92.14   21.03
   2  15  -1   83.13   21.82
   2  15  -1   44.31   21.61
  -2 -15   1   91.90   21.84
  -2  15   2  175.08   29.68
  -2  15   2  144.48   39.75
   2 -15  -2  199.82   30.62
   2 -15  -2  194.08   39.85
   2  15  -2  171.89   29.64
   2  15  -2  152.80   30.53
   2  15  -2  102.49   39.69
   2  15  -2   62.97   39.54
  -2 -15   2   65.02   39.72
  -2  15   3  579.08   69.20
   2 -15  -3  633.84   70.35
   2 -15  -3  674.93  136.14
   2  15  -3  458.93   69.27
   2  15  -3  383.04  136.07
   2  15  -3  293.84  135.86
  -2 -15   3  221.18  136.07
  -2  15   4  107.01   23.75
  -2  15   4   81.60   27.74
   2 -15  -4  129.25   24.53
   2 -15  -4  129.44   27.60
   2  15  -4  112.73   24.04
   2  15  -4  106.99   24.62
   2  15  -4   95.83   27.46
   2  15  -4   72.74   27.29
  -2 -15   4   46.97   27.48
  -2  15   5  526.23   64.69
  -2  15   5  327.16  124.99
   2 -15  -5  612.79   65.70
   2 -15  -5  525.08  125.00
   2  15  -5  418.11   65.43
   2  15  -5  437.85   65.73
   2  15  -5  398.40  125.03
   2  15  -5  267.00  124.78
  -2 -15   5  290.50  125.00
  -2  15   6  255.05   37.17
  -2  15   6  155.05   57.21
   2 -15  -6  288.53   37.95
   2 -15  -6  240.95   57.21
   2  15  -6  246.10   38.35
   2  15  -6  218.80   38.09
   2  15  -6  195.47   57.31
   2  15  -6  129.02   57.08
  -2 -15   6   68.85   57.17
  -2  15   7  477.09   54.34
  -2  15   7  209.63   98.74
   2 -15  -7  492.30   55.16
   2  15  -7  403.98   55.98
   2  15  -7  372.23   55.34
   2  15  -7  356.29   98.93
   2  15  -7  209.67   98.58
  -2 -15   7  195.88   98.78
  -2  15   8  782.93   85.01
  -2  15   8  346.65  176.58
   2 -15  -8  767.04   85.90
   2 -15  -8  869.95  176.67
   2  15  -8  652.30   87.32
   2  15  -8  592.79   85.98
   2  15  -8  608.37  176.78
   2  15  -8  391.26  176.47
  -2 -15   8  351.44  176.63
  -2  15   9  124.58   24.94
  -2  15   9   70.33   29.95
   2 -15  -9  144.09   25.48
   2 -15  -9  154.03   30.96
   2  15  -9  137.67   27.24
   2  15  -9   90.32   25.64
   2  15  -9   93.24   29.80
   2  15  -9   62.55   29.61
  -2 -15   9   72.19   29.71
  -2  15  10   42.44   14.71
  -2  15  10   19.61   11.05
   2 -15 -10   59.95   15.05
   2 -15 -10   42.54   13.63
   2  15 -10   58.21   17.82
   2  15 -10   45.05   15.68
   2  15 -10   42.14   10.84
   2  15 -10   22.06   11.26
  -2 -15  10   36.31   10.82
  -2  15  11  196.71   31.51
  -2  15  11   79.05   43.26
   2 -15 -11  213.15   32.12
   2 -15 -11  141.13   43.21
   2  15 -11  216.38   34.63
   2  15 -11  102.33   31.91
   2  15 -11  154.35   43.27
   2  15 -11   89.76   43.08
  -2 -15  11  156.89   43.19
  -2  15  12  957.33  100.90
  -2  15  12  440.09  215.59
   2 -15 -12 1029.50  101.87
   2 -15 -12  646.00  215.47
   2  15 -12 1013.57  104.54
   2  15 -12  526.31  101.24
   2  15 -12  727.50  215.86
   2  15 -12  415.46  215.37
  -2 -15  12  763.23  215.76
  -2  15  13    8.65    7.81
   2 -15 -13   57.86   13.22
   2 -15 -13   19.15    9.22
   2  15 -13   26.15   15.23
   2  15 -13   27.37   13.06
   2  15 -13   26.80    8.02
   2  15 -13   23.74    7.81
  -2  15  14   58.38   14.49
  -2  15  14   17.32   10.82
   2 -15 -14   55.42   14.47
   2 -15 -14   19.51   11.52
   2  15 -14   28.82   16.76
   2  15 -14   18.34   14.45
   2  15 -14   33.98    9.56
   2  15 -14   21.50   10.21
  -2  15  15  253.86   32.04
  -2  15  15   32.43   40.66
   2 -15 -15  244.74   32.07
   2 -15 -15  153.34   40.96
   2 -15 -15   63.69   40.91
   2  15 -15  119.37   34.49
   2  15 -15  104.04   31.94
   2  15 -15  182.98   40.88
   2  15 -15   78.08   40.53
  -2  16   1  404.62   64.86
  -2  16   1  351.14  124.15
   2 -16  -1  401.82   66.02
   2 -16  -1  451.45  124.33
   2  16  -1  447.59   64.64
   2  16  -1  415.19   66.32
  -2 -16   1  399.06   65.82
  -2  16   2  904.55  106.13
  -2  16   2  686.76  230.63
   2 -16  -2  973.41  107.52
   2 -16  -2  909.14  230.68
   2  16  -2  930.04  106.04
   2  16  -2  806.59  107.67
   2  16  -2  589.26  230.71
   2  16  -2  403.34  230.49
  -2  16   3  663.62   72.64
   2 -16  -3  762.39   73.86
   2 -16  -3  533.77  144.33
   2  16  -3  523.09   72.63
   2  16  -3  560.87   73.90
   2  16  -3  284.80  144.10
  -2 -16   3  165.84  144.28
  -2  16   4   96.93   19.10
  -2  16   4   52.46   18.32
   2 -16  -4   91.95   19.83
   2 -16  -4   85.89   18.41
   2  16  -4   77.25   19.33
   2  16  -4   78.78   20.04
   2  16  -4   66.87   18.22
   2  16  -4   36.10   18.02
  -2 -16   4   21.04   18.02
  -2  16   5  231.22   35.73
  -2  16   5  150.03   53.57
   2 -16  -5  259.09   36.62
   2 -16  -5  241.96   53.76
   2  16  -5  179.77   36.30
   2  16  -5  179.99   36.69
   2  16  -5  184.97   53.65
  -2 -16   5   58.42   53.46
  -2  16   6  184.61   32.83
  -2  16   6  108.84   46.98
   2 -16  -6  234.39   33.67
   2 -16  -6  239.82   47.26
   2  16  -6  199.48   33.94
   2  16  -6  186.21   33.92
   2  16  -6  151.28   47.05
   2  16  -6  109.67   46.81
  -2 -16   6   69.97   46.91
  -2  16   7 1280.73  125.26
  -2  16   7  587.16  280.94
   2 -16  -7 1345.56  126.38
   2 -16  -7 1153.13  280.91
   2  16  -7 1051.40  127.15
   2  16  -7 1013.94  126.48
   2  16  -7  883.07  281.11
   2  16  -7  532.35  280.79
  -2 -16   7  678.27  281.01
  -2  16   8   17.58    8.11
  -2  16   8    6.00    3.09
   2 -16  -8   17.10    8.41
   2 -16  -8   13.35    5.46
   2  16  -8   12.45    9.33
   2  16  -8   17.07    9.55
   2  16  -8   13.63    4.18
   2  16  -8    3.91    4.95
  -2 -16   8    6.54    3.34
  -2  16   9  222.10   36.03
   2 -16  -9  241.12   36.79
   2 -16  -9  236.17   54.41
   2  16  -9  195.32   38.14
   2  16  -9  149.02   53.98
   2  16  -9   99.79   53.80
  -2 -16   9  157.65   53.98
  -2  16  10    4.95    6.80
  -2  16  10    1.29    5.68
   2 -16 -10   16.22    6.92
   2 -16 -10    6.97   11.73
   2  16 -10   23.20   10.74
   2  16 -10   -1.53    7.86
   2  16 -10    9.38    4.45
   2  16 -10    6.47    4.29
  -2 -16  10    3.57    4.53
  -2  16  11  154.64   27.04
  -2  16  11   70.15   33.31
   2 -16 -11  153.46   27.67
   2 -16 -11  149.73   35.15
   2  16 -11  149.18   29.95
   2  16 -11   85.95   27.75
   2  16 -11  119.85   33.42
   2  16 -11   56.29   33.08
  -2 -16  11  109.78   33.31
  -2  16  12   81.51   17.14
  -2  16  12   20.92   14.09
   2 -16 -12   20.92   16.75
   2  16 -12   68.73   20.20
   2  16 -12   61.26   17.68
   2  16 -12   62.84   14.11
   2  16 -12   41.01   14.56
  -2  16  13   16.99    8.12
  -2  16  13   -2.12    5.20
   2 -16 -13    9.23    7.72
   2 -16 -13    1.22    7.48
   2  16 -13    1.45   10.96
   2  16 -13    6.16    8.08
   2  16 -13    7.52    5.21
   2  16 -13    5.14    5.48
  -2  16  14  201.04   28.93
  -2  16  14   42.19   35.14
   2 -16 -14  235.87   29.51
   2 -16 -14   70.93   35.64
   2  16 -14  152.32   32.17
   2  16 -14   87.84   29.48
   2  16 -14  134.24   35.43
   2  16 -14   62.88   35.21
  -2  17   1  204.50   39.85
  -2  17   1  153.74   62.16
   2 -17  -1  213.27   40.88
   2 -17  -1  213.24   62.41
   2  17  -1  242.79   39.63
   2  17  -1  217.77   41.18
  -2 -17   1  227.60   40.76
  -2  17   2  408.08   59.62
  -2  17   2  288.75  110.87
   2 -17  -2  413.08   60.89
   2 -17  -2  401.51  110.95
   2  17  -2  343.89   59.45
   2  17  -2  359.28   61.09
  -2  17   3   19.33    8.51
  -2  17   3    7.92    4.06
   2 -17  -3    8.37    8.73
   2 -17  -3   12.32    3.66
   2  17  -3   15.75    8.31
   2  17  -3   19.09    8.54
   2  17  -3    7.05    2.88
  -2  17   4  432.02   58.29
  -2  17   4  278.98  107.94
   2 -17  -4  513.22   59.48
   2  17  -4  384.49   58.61
   2  17  -4  429.23   59.69
   2  17  -4  297.25  107.99
   2  17  -4  248.05  107.70
  -2  17   5  250.37   37.10
  -2  17   5  145.72   56.52
   2 -17  -5  265.31   38.07
   2 -17  -5  220.53   56.45
   2  17  -5  174.56   37.69
   2  17  -5  242.52   38.25
   2  17  -5  158.92   56.48
   2  17  -5  102.98   56.24
  -2  17   6  412.84   53.60
  -2  17   6  235.72   96.39
   2 -17  -6  481.53   54.67
   2 -17  -6  400.38   96.46
   2  17  -6  356.77   54.74
   2  17  -6  339.99   54.83
   2  17  -6  273.93   96.46
   2  17  -6  187.02   96.17
  -2 -17   6  271.63   96.39
  -2  17   7   65.31   16.06
  -2  17   7   27.26   12.79
   2 -17  -7   73.20   16.61
   2 -17  -7   68.65   14.51
   2  17  -7   60.62   17.37
   2  17  -7   37.76   17.11
   2  17  -7   46.44   12.97
   2  17  -7   20.02   12.89
  -2 -17   7   34.89   12.89
  -2  17   8   81.01   17.44
  -2  17   8   34.57   15.06
   2 -17  -8   79.48   17.99
   2 -17  -8   52.79   15.49
   2  17  -8   52.23   18.76
   2  17  -8   63.11   18.38
   2  17  -8   53.50   15.06
   2  17  -8   25.57   15.22
  -2 -17   8   55.99   15.24
  -2  17   9  979.79   98.99
  -2  17   9  512.14  211.64
   2 -17  -9 1039.50  100.19
   2 -17  -9  668.74  211.52
   2  17  -9  773.50  101.68
   2  17  -9  683.36  100.11
   2  17  -9  715.40  211.81
   2  17  -9  391.45  211.44
  -2 -17   9  616.24  211.62
  -2  17  10    2.22    5.12
  -2  17  10    0.70    4.62
   2 -17 -10    6.21    5.08
   2 -17 -10   -3.22    9.97
   2  17 -10    7.04    7.20
   2  17 -10   -2.53    7.18
   2  17 -10    3.06    4.72
   2  17 -10    9.82    5.95
  -2  17  11    1.58    5.59
  -2  17  11    4.36    6.13
   2 -17 -11    4.64    5.60
   2 -17 -11    3.88   12.78
   2  17 -11   -1.20    9.34
   2  17 -11    3.83    7.03
   2  17 -11    5.70    4.88
   2  17 -11    4.84    6.33
  -2  17  12   35.90   12.06
  -2  17  12    5.64    7.83
   2 -17 -12   51.44   12.32
   2 -17 -12   28.60   11.90
   2  17 -12    3.80   12.10
   2  17 -12   26.60    6.29
   2  17 -12    5.50    6.74
  -2  17  13  191.72   26.53
  -2  17  13   49.02   30.49
   2 -17 -13  184.90   27.11
   2  17 -13  129.27   29.45
   2  17 -13   46.48   26.46
   2  17 -13   98.23   30.50
   2  17 -13   55.90   30.34
  -2  17  14   71.07   16.40
  -2  17  14    4.19   13.14
   2 -17 -14   75.64   16.68
   2 -17 -14   25.17   14.10
   2  17 -14   52.74   19.02
   2  17 -14   43.27   17.46
   2  17 -14   46.22   11.69
   2  17 -14   16.47   14.04
  -2  18   1  574.44   85.01
  -2  18   1  490.91  174.87
   2 -18  -1  584.81   86.50
   2 -18  -1  596.77  175.06
   2  18  -1  591.62   84.68
   2  18  -1  583.22   86.99
  -2 -18   1  620.54   86.13
  -2  18   2  533.97   74.07
  -2  18   2  379.06  147.11
   2 -18  -2  569.39   75.56
   2 -18  -2  520.61  147.26
   2  18  -2  470.76   73.89
   2  18  -2  455.14   75.81
  -2  18   3  469.21   58.10
  -2  18   3  291.18  106.78
   2 -18  -3  525.44   59.41
   2 -18  -3  380.56  106.75
   2  18  -3  412.04   58.11
   2  18  -3  347.15   59.51
   2  18  -3  116.53  106.51
  -2  18   4  297.37   40.34
  -2  18   4  183.49   63.66
   2 -18  -4  308.83   41.48
   2 -18  -4  200.07   63.66
   2  18  -4  253.54   40.67
   2  18  -4  181.32   63.67
   2  18  -4  115.30   63.33
  -2  18   5   32.11   12.42
  -2  18   5   25.66    7.66
   2 -18  -5   44.44   13.20
   2 -18  -5   31.92    9.12
   2  18  -5   30.38   13.07
   2  18  -5   44.06   13.38
   2  18  -5   18.48    7.36
   2  18  -5   14.36    7.24
  -2  18   6  746.50   86.11
  -2  18   6  448.14  178.56
   2 -18  -6  866.71   87.42
   2 -18  -6  663.67  178.57
   2  18  -6  593.14   87.29
   2  18  -6  645.12   87.61
   2  18  -6  529.99  178.65
   2  18  -6  320.06  178.31
  -2  18   7 1316.54  130.41
  -2  18   7  510.59  293.44
   2 -18  -7 1372.30  131.75
   2 -18  -7 1177.79  293.48
   2  18  -7 1037.28  132.22
   2  18  -7 1037.60  131.92
   2  18  -7  958.26  293.67
   2  18  -7  479.43  293.27
  -2  18   8  448.49   52.18
  -2  18   8  175.99   92.10
   2 -18  -8  472.53   53.28
   2 -18  -8  309.07   92.26
   2  18  -8  354.33   54.22
   2  18  -8  316.55   53.45
   2  18  -8  306.19   92.36
   2  18  -8  140.14   91.99
  -2  18   9   10.60    6.65
  -2  18   9    4.58    6.10
   2 -18  -9    8.59    7.03
   2  18  -9   -1.28    8.31
   2  18  -9   11.02    8.80
   2  18  -9    7.24    4.46
   2  18  -9    4.77    4.38
  -2  18  10  342.56   42.85
  -2  18  10   80.76   69.00
   2 -18 -10  398.77   43.96
   2 -18 -10  182.55   69.02
   2  18 -10  286.99   45.39
   2  18 -10  217.17   43.92
   2  18 -10  255.90   69.21
   2  18 -10  142.00   68.85
  -2  18  11  143.03   26.25
  -2  18  11   60.55   31.31
   2 -18 -11  170.84   27.09
   2 -18 -11  126.74   32.68
   2  18 -11  130.83   28.91
   2  18 -11   80.74   27.08
   2  18 -11  111.15   31.58
   2  18 -11   58.55   31.35
  -2  18  12   72.65   16.41
  -2  18  12   22.29   11.78
   2 -18 -12   84.69   16.61
   2 -18 -12   40.63   17.61
   2  18 -12   38.79   18.13
   2  18 -12   23.25   16.10
   2  18 -12   38.46   11.89
   2  18 -12   18.83   12.40
  -2  18  13   53.17   13.78
  -2  18  13    4.18    8.31
   2 -18 -13   43.14   13.99
   2  18 -13   35.82   16.65
   2  18 -13   25.27   14.96
   2  18 -13   30.46    7.79
   2  18 -13   10.61    8.41
  -2  19   1   62.76   16.69
  -2  19   1   38.50   13.71
   2 -19  -1   52.79   17.36
   2 -19  -1   40.52   13.83
   2  19  -1   53.21   16.50
   2  19  -1   49.15   17.52
  -2 -19   1   47.84   17.14
  -2  19   2  212.98   36.84
  -2  19   2  154.68   54.89
   2 -19  -2  210.78   38.12
   2 -19  -2  166.49   55.07
   2  19  -2  196.69   36.78
   2  19  -2  183.57   38.33
  -2  19   3   84.00   21.24
  -2  19   3   44.05   21.77
   2 -19  -3   99.56   22.28
   2 -19  -3   98.37   22.13
   2  19  -3   68.46   21.40
   2  19  -3   66.36   22.14
  -2  19   4 2034.62  214.55
  -2  19   4 1209.39  513.95
   2 -19  -4 2394.78  216.30
   2 -19  -4 1516.08  513.90
   2  19  -4 1763.82  214.91
   2  19  -4 1888.56  216.63
   2  19  -4 1336.30  514.10
  -2  19   5   33.30   11.82
  -2  19   5   17.92    6.90
   2 -19  -5   42.29   12.69
   2 -19  -5   34.28    7.69
   2  19  -5   19.25   12.55
   2  19  -5   25.42    6.60
   2  19  -5   12.17    6.77
  -2  19   6  149.49   27.74
  -2  19   6   96.05   35.20
   2 -19  -6  183.76   28.77
   2 -19  -6  128.35   35.11
   2  19  -6  125.59   28.54
   2  19  -6  122.96   28.96
   2  19  -6   53.14   34.66
  -2  19   7   93.36   19.29
  -2  19   7   41.29   18.09
   2 -19  -7  106.52   20.12
   2 -19  -7   54.00   19.59
   2  19  -7   63.53   20.31
   2  19  -7   70.40   20.59
   2  19  -7   36.25   18.13
  -2  19   8  327.55   44.34
  -2  19   8  140.01   72.77
   2 -19  -8  389.19   45.53
   2 -19  -8  245.50   72.92
   2  19  -8  261.72   46.22
   2  19  -8  275.27   45.74
   2  19  -8  249.09   72.95
   2  19  -8  113.41   72.59
  -2  19   9   34.91   12.31
  -2  19   9   19.93    8.86
   2 -19  -9   46.63   12.90
   2 -19  -9   24.42   10.30
   2  19  -9   39.00   13.93
   2  19  -9   33.65   14.01
   2  19  -9   20.12    7.71
   2  19  -9    8.13    7.45
  -2  19  10  238.45   34.43
  -2  19  10   55.07   49.00
   2 -19 -10  291.77   35.57
   2  19 -10  183.22   36.80
   2  19 -10  174.88   49.31
   2  19 -10   96.67   49.04
  -2  19  11   15.09    6.77
  -2  19  11    0.40    6.48
   2 -19 -11    2.46    7.31
   2 -19 -11    8.04    8.82
   2  19 -11   -1.20    8.35
   2  19 -11    0.48    7.54
   2  19 -11    3.86    3.62
   2  19 -11    3.45    5.51
  -2  19  12    5.50    6.92
  -2  19  12    0.29    5.46
   2 -19 -12    5.20    6.35
   2 -19 -12   16.04   13.13
   2  19 -12    3.31    8.36
   2  19 -12    0.69    7.19
   2  19 -12   -1.16    3.90
   2  19 -12    0.04    7.45
  -2  19  13    2.41    6.33
  -2  19  13    1.57    7.14
   2 -19 -13   -2.53    5.91
   2  19 -13   -0.67    6.34
   2  19 -13   -2.40    7.42
   2  19 -13    0.37    5.51
   2  19 -13   -2.94   10.29
  -2  20   1 1340.00  167.15
  -2  20   1 1116.68  388.10
   2 -20  -1 1350.45  169.16
   2 -20  -1 1362.03  388.36
   2  20  -1 1166.99  166.63
   2  20  -1 1320.06  169.90
  -2 -20   1 1240.97  168.44
  -2  20   2   -0.38    4.69
  -2  20   2    8.47    5.17
   2 -20  -2    1.52    5.36
   2 -20  -2   -2.46    4.63
   2  20  -2    2.28    5.42
   2  20  -2    5.20    4.93
  -2  20   3  220.43   38.00
  -2  20   3  137.23   57.47
   2 -20  -3  242.69   39.39
   2 -20  -3  218.67   57.61
   2  20  -3  188.85   38.09
   2  20  -3  158.08   39.49
  -2  20   4  180.09   30.60
  -2  20   4  123.08   40.92
   2 -20  -4  202.11   31.87
   2 -20  -4  125.70   40.86
   2  20  -4  165.66   31.00
   2  20  -4  197.94   32.18
   2  20  -4  105.13   40.78
   2  20  -4   59.65   40.45
  -2  20   5  200.69   35.07
  -2  20   5  133.11   51.03
   2 -20  -5  259.86   36.38
   2 -20  -5  144.70   50.92
   2  20  -5  207.95   35.79
   2  20  -5  226.67   36.74
   2  20  -5  168.11   51.04
   2  20  -5   80.33   50.65
  -2  20   6  183.57   31.93
  -2  20   6  109.06   43.91
   2 -20  -6  238.58   33.17
   2 -20  -6  144.43   44.14
   2  20  -6  171.77   32.98
   2  20  -6  172.27   33.35
   2  20  -6  143.64   44.02
   2  20  -6   65.63   43.63
  -2  20   7  275.31   38.40
  -2  20   7  118.48   58.41
   2 -20  -7  330.74   39.67
   2 -20  -7  163.68   58.45
   2  20  -7  220.19   39.76
   2  20  -7  220.67   39.93
   2  20  -7  201.10   58.64
   2  20  -7   95.32   58.29
  -2  20   8  534.53   61.16
  -2  20   8  252.88  113.86
   2 -20  -8  612.15   62.65
   2 -20  -8  359.53  113.98
   2  20  -8  390.02   63.10
   2  20  -8  426.87   62.70
   2  20  -8  362.25  113.99
   2  20  -8  166.25  113.57
  -2  20   9  123.58   23.33
   2 -20  -9  159.24   24.35
   2 -20  -9   64.91   26.08
   2  20  -9   94.16   25.17
   2  20  -9   80.75   24.83
   2  20  -9   84.50   25.53
   2  20  -9   25.71   25.43
  -2  20  10   33.74   10.68
  -2  20  10    3.66    7.08
   2 -20 -10   38.30   11.35
   2 -20 -10    7.98    9.71
   2  20 -10   15.94   12.03
   2  20 -10   17.55   12.15
   2  20 -10   17.28    5.70
   2  20 -10   10.18    7.42
  -2  20  11   37.43   12.52
  -2  20  11   18.05    8.72
   2 -20 -11   50.28   13.36
   2  20 -11   17.93   14.74
   2  20 -11   11.07   13.23
   2  20 -11   26.37    6.94
   2  20 -11   15.05    7.82
  -2  20  12   12.12    6.70
  -2  20  12    9.48    7.23
   2 -20 -12   -5.32    7.39
   2 -20 -12   -0.20    9.78
   2  20 -12   -0.44    7.76
   2  20 -12    8.69    8.26
   2  20 -12   -1.89    5.09
   2  20 -12    3.15    6.23
  -2  21   1  355.07   54.63
  -2  21   1  288.31   96.79
   2 -21  -1  353.66   56.34
   2 -21  -1  294.70   97.06
   2  21  -1  318.41   54.25
   2  21  -1  350.85   57.00
  -2 -21   1  317.49   55.79
  -2  21   2 2335.40  279.23
  -2  21   2 1849.89  683.18
   2 -21  -2 2388.95  281.52
   2 -21  -2 2419.36  683.39
   2  21  -2 2117.40  278.95
   2  21  -2 2314.61  282.22
  -2  21   3    9.12    6.70
   2 -21  -3   10.86    7.83
   2 -21  -3    6.58    6.56
   2  21  -3    5.33    7.48
   2  21  -3    1.61    7.14
  -2  21   4  124.12   27.78
  -2  21   4   85.15   34.68
   2 -21  -4  171.49   29.15
   2 -21  -4  107.97   34.78
   2  21  -4  119.60   28.12
   2  21  -4  121.30   29.46
  -2  21   5   24.86    9.68
  -2  21   5   16.55    6.27
   2 -21  -5   20.40   10.84
   2 -21  -5   11.09    5.73
   2  21  -5   17.90   10.78
   2  21  -5   23.14   11.16
   2  21  -5    9.37    5.10
  -2  21   6  203.49   33.96
  -2  21   6  143.95   48.23
   2 -21  -6  288.91   35.40
   2 -21  -6  125.22   48.23
   2  21  -6  170.88   35.03
   2  21  -6  192.21   35.67
   2  21  -6  142.24   48.24
   2  21  -6   83.84   47.92
  -2  21   7  238.28   31.80
  -2  21   7   83.57   43.04
   2 -21  -7  146.84   43.45
   2  21  -7  160.95   33.07
   2  21  -7  186.94   33.24
   2  21  -7  151.20   43.22
   2  21  -7   82.76   42.90
  -2  21   8    6.06    5.42
   2 -21  -8    7.74    6.21
   2 -21  -8    3.68    8.58
   2  21  -8   -0.65    6.76
   2  21  -8    1.26    7.15
   2  21  -8    2.39    4.00
   2  21  -8    1.84    6.12
  -2  21   9  125.86   20.96
  -2  21   9   30.28   21.02
   2 -21  -9  138.20   22.24
   2 -21  -9   61.33   22.31
   2  21  -9   67.95   22.74
   2  21  -9   79.29   22.23
   2  21  -9   72.73   20.70
   2  21  -9   22.36   20.76
  -2  21  10  279.17   32.52
  -2  21  10   87.81   43.87
   2 -21 -10  288.67   33.71
   2 -21 -10  100.97   44.09
   2  21 -10  129.77   33.79
   2  21 -10  138.41   43.90
   2  21 -10   53.56   43.64
  -2  21  11   69.41   15.38
  -2  21  11    4.29   11.66
   2 -21 -11   86.17   16.34
   2  21 -11   30.87   17.12
   2  21 -11   32.35   16.14
   2  21 -11   43.81   11.00
   2  21 -11    8.62   11.84
  -2  21  12    7.12    6.99
  -2  21  12    0.46    7.54
   2 -21 -12   10.50    7.74
   2 -21 -12    2.40    8.46
   2  21 -12    9.69    9.85
   2  21 -12   -0.70    9.63
   2  21 -12   -2.47    6.31
   2  21 -12    8.38    8.07
  -2  22   1   77.00   20.24
  -2  22   1   59.05   19.44
   2 -22  -1   90.73   21.52
   2 -22  -1   47.00   19.07
   2  22  -1   76.86   20.15
   2  22  -1   74.57   21.79
  -2 -22   1   65.15   21.08
  -2  22   2   34.21   12.96
  -2  22   2   32.85    8.73
   2 -22  -2   29.05   13.80
   2 -22  -2   21.77    8.88
   2  22  -2   26.44   13.17
   2  22  -2   36.19   13.99
  -2  22   3  358.23   50.81
  -2  22   3  199.41   87.39
   2 -22  -3  378.67   52.56
   2 -22  -3  240.15   87.64
   2  22  -3  309.17   50.84
   2  22  -3  312.24   52.92
  -2  22   4    1.24    5.28
  -2  22   4    2.13    5.36
   2 -22  -4    0.37    6.50
   2 -22  -4    8.27    7.04
   2  22  -4   -3.77    6.36
   2  22  -4    8.34    6.33
  -2  22   5  305.60   49.91
   2 -22  -5  387.60   51.69
   2 -22  -5  184.08   85.52
   2  22  -5  275.74   50.62
   2  22  -5  308.60   52.05
  -2  22   6   28.80   12.16
   2 -22  -6   84.99   16.69
   2 -22  -6   32.95   12.04
   2  22  -6   57.91   16.60
   2  22  -6   42.51   16.89
   2  22  -6   19.43   11.57
  -2  22   7   -1.61    4.74
   2 -22  -7   -4.08    5.88
   2 -22  -7   11.30    7.17
   2  22  -7   -0.62    6.57
   2  22  -7    8.42    7.54
   2  22  -7   -1.04    4.46
   2  22  -7    1.36    5.81
  -2  22   8   -0.96    4.33
  -2  22   8   -6.59    7.42
   2 -22  -8   -0.57    5.76
   2 -22  -8    6.68    8.46
   2  22  -8   -6.47    5.53
   2  22  -8    0.62    7.03
   2  22  -8    2.51    5.32
   2  22  -8    0.85    8.07
  -2  22   9  377.09   40.77
  -2  22   9   66.50   62.56
   2 -22  -9  440.20   42.48
   2 -22  -9  111.65   62.87
   2  22  -9  220.35   42.70
   2  22  -9  236.67   42.11
   2  22  -9  227.25   62.89
   2  22  -9   78.26   62.44
  -2  22  10  531.88   51.68
  -2  22  10  126.97   88.52
   2 -22 -10  594.23   53.58
   2 -22 -10  173.01   88.81
   2  22 -10  313.63   54.13
   2  22 -10  274.94   52.91
   2  22 -10  294.68   88.86
   2  22 -10  140.45   88.52
  -2  22  11  120.71   21.20
  -2  22  11    7.92   20.65
   2 -22 -11  152.13   22.53
   2 -22 -11   24.38   22.70
   2  22 -11  112.24   24.06
   2  22 -11   56.30   22.41
   2  22 -11   91.81   20.93
   2  22 -11   22.58   20.69
  -2  23   1   75.51   20.38
  -2  23   1   53.10   19.18
   2 -23  -1   98.85   21.90
   2 -23  -1   40.34   19.33
   2  23  -1   85.02   20.31
   2  23  -1   78.12   22.09
  -2  23   2  215.57   37.38
  -2  23   2  157.52   55.00
   2 -23  -2  247.57   39.16
   2 -23  -2  111.73   55.18
   2  23  -2  215.47   37.28
   2  23  -2  215.81   39.57
  -2  23   3  429.24   55.33
  -2  23   3  242.46   98.17
   2 -23  -3  433.91   57.31
   2 -23  -3  244.28   98.33
   2  23  -3  358.95   55.42
   2  23  -3  303.39   57.65
  -2  23   4   81.03   20.76
  -2  23   4   54.90   20.57
   2 -23  -4  106.92   22.27
   2 -23  -4   45.12   21.05
   2  23  -4   68.68   21.20
   2  23  -4   93.26   22.43
  -2  23   5   27.96   13.00
   2 -23  -5   43.24   14.35
   2 -23  -5   23.32   10.28
   2  23  -5   31.01   13.75
   2  23  -5   27.45   14.99
  -2  23   6   48.52   14.61
  -2  23   6   22.38   10.69
   2 -23  -6   63.53   15.89
   2  23  -6   37.71   15.51
   2  23  -6   32.33   16.16
   2  23  -6   40.32    9.99
   2  23  -6   23.13   11.16
  -2  23   7  191.00   26.97
  -2  23   7   71.54   31.88
   2 -23  -7  217.40   28.59
   2 -23  -7   34.42   31.90
   2  23  -7  131.79   28.21
   2  23  -7  125.18   28.40
   2  23  -7  106.76   32.10
   2  23  -7   42.84   32.05
  -2  23   8  382.94   45.79
  -2  23   8  166.29   74.81
   2 -23  -8  479.79   47.80
   2 -23  -8  170.71   74.73
   2  23  -8  175.10   47.50
   2  23  -8  285.90   47.47
   2  23  -8  255.05   74.93
   2  23  -8  139.56   74.86
  -2  23   9   72.04   16.17
  -2  23   9   12.13   12.88
   2 -23  -9   88.16   17.44
   2 -23  -9   18.07   13.95
   2  23  -9   49.64   17.17
   2  23  -9   43.06   17.85
   2  23  -9   51.06   13.16
   2  23  -9   19.82   14.16
  -2  23  10   21.26   10.14
  -2  23  10   12.42    9.96
   2 -23 -10   39.25   11.70
   2 -23 -10    9.88    9.89
   2  23 -10   21.32   12.54
   2  23 -10   26.11   12.77
   2  23 -10   14.77    7.34
   2  23 -10   -7.95   11.84
  -2  24   1   44.12   13.96
  -2  24   1   16.48    9.74
   2 -24  -1   48.23   15.56
   2 -24  -1   21.46    9.32
   2  24  -1   35.40   14.05
   2  24  -1   47.22   15.27
  -2  24   2   54.88   17.88
  -2  24   2   49.29   15.44
   2 -24  -2   75.77   19.18
   2 -24  -2   38.85   15.05
   2  24  -2   55.81   17.86
   2  24  -2   59.58   19.48
  -2  24   3   21.48    8.86
  -2  24   3    9.57    6.06
   2 -24  -3   18.22    9.64
   2 -24  -3    8.38    4.96
   2  24  -3    7.88    9.64
   2  24  -3   13.24    9.45
  -2  24   4  192.65   36.47
  -2  24   4  125.30   53.10
   2 -24  -4  260.14   38.49
   2 -24  -4  139.02   53.29
   2  24  -4  183.67   37.03
   2  24  -4  218.34   38.73
  -2  24   5   14.42    7.59
  -2  24   5    0.97    6.78
   2 -24  -5    2.03    7.46
   2 -24  -5    8.93    7.89
   2  24  -5    7.52    8.27
   2  24  -5    3.43    9.39
  -2  24   6   17.55    8.62
  -2  24   6    8.30    4.91
   2 -24  -6   18.43    9.80
   2 -24  -6    7.27    6.63
   2  24  -6    6.29    9.24
   2  24  -6   12.57    9.32
   2  24  -6    6.48    3.46
  -2  24   7  118.58   19.73
  -2  24   7   45.50   18.06
   2 -24  -7  134.60   21.41
   2 -24  -7   22.87   18.03
   2  24  -7   71.74   20.92
   2  24  -7   74.94   21.52
   2  24  -7   43.31   17.78
   2  24  -7   21.77   18.42
  -2  24   8   56.09   15.09
   2 -24  -8   78.22   16.71
   2 -24  -8   10.37   11.26
   2  24  -8   27.96   16.55
   2  24  -8   53.65   17.02
   2  24  -8   38.80   11.28
   2  24  -8    7.83   15.90
  -2  24   9  472.80   51.91
  -2  24   9  162.81   89.09
   2 -24  -9  579.95   54.26
   2 -24  -9  163.29   88.86
   2  24  -9  277.16   54.07
   2  24  -9  378.60   53.99
   2  24  -9  323.72   89.10
   2  24  -9   99.35   88.88
  -2  25   1   36.78   14.24
  -2  25   1   29.30    9.49
   2 -25  -1   49.12   15.66
   2 -25  -1   20.70    9.45
   2  25  -1   41.36   14.40
   2  25  -1   37.15   15.83
  -2  25   2  384.07   56.94
   2 -25  -2  454.86   59.54
   2 -25  -2  224.97  101.48
   2  25  -2  354.73   56.68
   2  25  -2  333.47   60.03
  -2  25   3  328.86   47.04
  -2  25   3  204.46   77.17
   2 -25  -3  367.82   49.38
   2 -25  -3  158.48   77.20
   2  25  -3  269.92   47.02
   2  25  -3  291.95   49.66
  -2  25   4  499.15   63.74
  -2  25   4  254.30  118.48
   2 -25  -4  487.13   66.17
   2 -25  -4  354.03  118.70
   2  25  -4  374.19   64.08
   2  25  -4  454.83   66.70
  -2  25   5  178.02   30.22
   2 -25  -5  154.91   31.76
   2 -25  -5   65.51   38.62
   2  25  -5  131.00   30.86
   2  25  -5  149.62   32.44
  -2  25   6   83.13   18.51
  -2  25   6   39.25   15.72
   2 -25  -6   80.61   19.82
   2 -25  -6   18.76   17.04
   2  25  -6   60.24   19.24
   2  25  -6   69.64   20.50
  -2  25   7    1.79    7.69
   2 -25  -7    0.23    8.08
   2 -25  -7    4.48   10.57
   2  25  -7    5.89    7.89
   2  25  -7   13.05    8.89
   2  25  -7   -3.94    4.98
  -2  25   8  163.00   24.55
  -2  25   8    9.64   27.10
   2 -25  -8  194.26   26.30
   2 -25  -8   25.79   26.70
   2  25  -8  109.92   26.34
   2  25  -8  148.05   27.18
   2  25  -8   48.56   32.35
  -2  26   1  781.40  106.11
  -2  26   1  632.07  226.03
   2 -26  -1 1031.70  109.57
   2 -26  -1  568.16  226.36
   2  26  -1  790.60  105.64
   2  26  -1  846.23  110.71
  -2  26   2   40.45   14.49
  -2  26   2   27.38   10.67
   2 -26  -2   51.20   16.09
   2 -26  -2   25.57    9.75
   2  26  -2   38.67   14.49
   2  26  -2   32.37   16.02
  -2  26   3  108.99   23.51
  -2  26   3   58.34   24.81
   2 -26  -3  120.24   25.37
   2 -26  -3   60.04   24.62
   2  26  -3   89.96   23.48
   2  26  -3   99.87   25.42
  -2  26   4   68.47   18.36
  -2  26   4   28.98   15.89
   2 -26  -4   64.94   19.59
   2  26  -4   46.23   18.74
   2  26  -4   67.02   20.33
  -2  26   5  347.46   47.03
  -2  26   5  188.62   77.14
   2 -26  -5  349.40   49.34
   2 -26  -5  162.51   77.12
   2  26  -5  256.14   47.76
   2  26  -5  309.40   49.91
  -2  26   6  519.98   59.15
  -2  26   6  210.03  106.47
   2 -26  -6  551.61   61.74
   2 -26  -6  189.94  106.54
   2  26  -6  374.90   60.36
   2  26  -6  390.97   61.90
  -2  26   7  207.27   31.37
  -2  26   7   81.75   40.89
   2 -26  -7  231.59   33.61
   2 -26  -7   63.35   42.20
   2  26  -7  154.47   32.82
   2  26  -7  136.83   33.61
  -2  27   1  105.15   25.34
  -2  27   1   90.52   28.29
   2 -27  -1  132.10   27.59
   2 -27  -1   70.49   28.69
   2  27  -1  101.43   25.14
   2  27  -1  104.68   28.03
  -2  27   2   24.71   10.13
  -2  27   2    8.47    8.28
   2 -27  -2   18.98   11.01
   2 -27  -2   15.48    6.62
   2  27  -2   15.39   10.59
   2  27  -2   11.89   11.13
  -2  27   3   60.10   16.01
   2 -27  -3   35.20   17.08
   2 -27  -3   25.08   11.92
   2  27  -3   41.67   16.10
   2  27  -3   45.57   17.15
  -2  27   4  529.91   67.00
  -2  27   4  314.34  126.01
   2 -27  -4  603.07   70.08
   2 -27  -4  252.89  126.02
   2  27  -4  385.27   67.39
   2  27  -4  570.38   70.57
  -2  27   5   12.24    7.37
  -2  27   5    0.21    6.26
   2 -27  -5    8.90    7.89
   2 -27  -5   -1.41    5.88
   2  27  -5    2.92    8.45
   2  27  -5   15.55   12.95
  -2  28   1  368.80   57.60
  -2  28   1  315.81  101.67
   2 -28  -1  502.33   61.11
   2 -28  -1  230.91  102.03
   2  28  -1  339.25   57.14
   2  28  -1  382.73   62.04
  -2  28   2   11.78   11.63
  -2  28   2   16.94   10.42
   2 -28  -2   41.28   12.88
   2 -28  -2   19.98    8.27
   2  28  -2   18.07   12.16
   2  28  -2   28.46   14.54
  -2  28   3  385.19   59.76
  -2  28   3  230.46  107.32
   2 -28  -3  542.14   63.15
   2 -28  -3  253.17  107.43
   2  28  -3  391.18   59.76
   2  28  -3  472.86   63.82
  -1   0   1    0.71    2.64
   1   0  -1   -0.10    2.03
  -1   0   2 3097.88 1001.37
   1   0  -2 3287.88  397.50
   1   0  -2 3407.60 1001.34
  -1   0   3    2.84    3.14
  -1   0   3    1.27    2.36
   1   0  -3    3.53    3.05
   1   0  -3    0.16    1.97
  -1   0   4 4220.23  494.15
  -1   0   4 3772.45 1257.66
   1   0  -4 4014.87  494.12
   1   0  -4 4394.85 1257.61
  -1   0   5    0.03    2.72
  -1   0   5    2.50    2.52
   1   0  -5    0.75    2.41
   1   0  -5   -0.08    2.48
  -1   0   6  346.01   56.41
  -1   0   6  267.67  106.29
   1   0  -6  382.66   56.31
   1   0  -6  418.52  106.32
  -1   0   7    5.60    3.84
  -1   0   7   -0.01    3.10
   1   0  -7   -1.51    3.17
   1   0  -7    2.69    3.03
  -1   0   8    4.09    4.31
  -1   0   8    3.15    3.06
   1   0  -8    1.01    3.77
   1   0  -8    0.54    3.10
  -1   0   9    5.69    4.30
  -1   0   9    0.85    2.34
   1   0  -9    1.24    3.78
   1   0  -9    2.04    3.12
  -1   0  10 1763.24  204.55
  -1   0  10 1880.37  490.04
   1   0 -10 1728.73  203.86
   1   0 -10 1578.58  489.99
   1   0 -10 1135.38  490.03
  -1   0  11   -1.28    4.80
  -1   0  11    2.74    3.61
   1   0 -11    0.33    4.41
   1   0 -11   -0.75    2.96
   1   0 -11    5.58    2.07
  -1   0  12  125.78   27.91
  -1   0  12  153.61   35.16
   1   0 -12  145.05   27.21
   1   0 -12  122.23   35.06
   1   0 -12   60.38   34.91
  -1   0  13    4.13    4.22
  -1   0  13   -1.08    4.05
   1   0 -13    0.88    3.10
   1   0 -13   -2.55    3.51
   1   0 -13   -1.69    2.74
  -1   0  14   53.10   15.86
  -1   0  14   47.15   12.19
   1   0 -14   41.04   15.13
   1   0 -14   36.36   11.50
   1   0 -14   38.12   11.46
  -1   0  15    0.93    5.20
  -1   0  15    3.14    4.13
   1   0 -15   -1.81    3.71
   1   0 -15    6.18    4.46
  -1   0  16  205.52   52.44
   1   0 -16  169.51   35.40
   1   0 -16  185.59   52.53
   1   0 -16  142.31   52.50
  -1   0  17   -2.79    5.57
   1   0 -17    5.67    5.68
   1   0 -17    2.50    6.06
   1   0 -18  221.73   56.67
   1   0 -18  147.21   56.24
   1   1  -1 6419.69 1972.70
  -1   1   2  175.75   34.69
  -1   1   2  165.06   52.35
   1  -1  -2  195.74   52.34
   1   1  -2  171.33   52.47
  -1  -1   2  177.22   52.41
  -1   1   3 2566.65  322.43
  -1   1   3 2601.15  803.13
   1  -1  -3 2184.61  322.75
   1  -1  -3 2721.26  803.10
   1   1  -3 2553.67  322.56
   1   1  -3 2560.98  803.18
  -1  -1   3 2605.11  322.44
  -1  -1   3 2998.59  803.18
  -1   1   4  146.67   29.36
  -1   1   4  116.44   41.17
   1  -1  -4  140.61   29.60
   1  -1  -4  146.27   41.26
   1   1  -4  138.30   29.40
   1   1  -4  152.83   41.27
  -1  -1   4  152.99   29.34
  -1  -1   4  129.77   41.20
  -1   1   5  734.45  104.99
  -1   1   5  793.32  231.18
   1  -1  -5  743.30  104.69
   1  -1  -5  853.37  231.12
   1   1  -5  738.75  104.96
   1   1  -5  652.21  231.09
  -1  -1   5  719.10  104.74
  -1  -1   5  800.05  231.17
  -1   1   6  814.72  114.62
   1  -1  -6  850.30  114.66
   1  -1  -6  984.00  256.50
   1   1  -6  864.08  114.48
   1   1  -6  929.13  256.40
  -1  -1   6  845.09  114.59
  -1  -1   6  609.53  256.50
  -1   1   7  237.96   43.22
  -1   1   7  230.13   73.24
   1  -1  -7  243.69   43.01
   1  -1  -7  237.84   73.23
   1   1  -7  255.18   43.02
   1   1  -7  261.01   73.24
  -1  -1   7  228.56   43.22
  -1  -1   7  255.05   73.35
  -1   1   8  122.78   25.73
  -1   1   8  101.47   32.62
   1  -1  -8  111.67   25.48
   1  -1  -8  125.19   32.55
   1   1  -8  115.40   25.48
   1   1  -8  100.62   32.44
  -1  -1   8  112.67   25.73
  -1  -1   8  105.41   32.40
  -1   1   9  639.25   91.43
  -1   1   9  551.71  194.61
   1  -1  -9  674.85   91.00
   1  -1  -9  704.78  194.65
   1   1  -9  652.69   90.99
   1   1  -9  564.33  194.61
  -1  -1   9  676.45   91.48
  -1  -1   9  668.45  194.64
  -1   1  10  282.32   44.12
  -1   1  10  247.64   73.99
   1  -1 -10  296.60   43.68
   1  -1 -10  215.79   73.88
   1  -1 -10  223.07   73.93
   1   1 -10  274.62   43.65
   1   1 -10  239.67   73.88
   1   1 -10  158.64   73.92
  -1  -1  10  273.59   44.21
  -1  -1  10  286.60   74.02
  -1   1  11  405.91   57.54
  -1   1  11  395.81  106.47
   1  -1 -11  405.55   56.89
   1  -1 -11  303.35  106.39
   1  -1 -11  286.42  106.42
   1   1 -11  395.91   56.86
   1   1 -11  325.52  106.43
   1   1 -11  256.78  106.41
  -1  -1  11  369.57   57.64
  -1  -1  11  417.27  106.49
  -1   1  12  158.89   28.46
  -1   1  12  155.60   36.41
   1  -1 -12  151.68   27.80
   1  -1 -12  116.96   36.39
   1  -1 -12   83.26   36.24
   1   1 -12  134.14   27.68
   1   1 -12  113.11   36.28
   1   1 -12   75.98   36.18
  -1  -1  12  139.30   28.51
  -1  -1  12  133.60   36.36
  -1   1  13   53.83   14.44
  -1   1  13   39.74    9.52
   1  -1 -13   39.74   13.82
   1  -1 -13   37.84    9.33
   1  -1 -13   28.47    9.70
   1   1 -13   38.11    9.35
   1   1 -13   18.44    8.93
  -1  -1  13   31.87   14.16
  -1  -1  13   33.71    9.46
  -1   1  14 1164.77  334.92
   1  -1 -14 1148.16  335.02
   1  -1 -14  991.13  334.89
   1   1 -14 1230.38  145.55
   1   1 -14 1062.04  335.00
   1   1 -14  756.48  334.83
  -1  -1  14 1332.86  334.97
  -1   1  15  784.83  214.43
   1  -1 -15  763.84   99.62
   1  -1 -15  706.74  214.51
   1  -1 -15  644.11  214.35
   1   1 -15  722.01  214.52
   1   1 -15  472.07  214.28
  -1  -1  15  789.61  101.86
  -1  -1  15  773.34  214.41
  -1   1  16  290.72   92.19
   1  -1 -16  300.54   51.93
   1  -1 -16  303.33   92.38
   1  -1 -16  285.61   92.24
   1   1 -16  326.73   51.96
   1   1 -16  311.86   92.35
   1   1 -16  273.82   92.17
  -1  -1  16  381.23   54.36
  -1   1  17   26.54    7.74
   1  -1 -17   29.73    7.17
   1  -1 -17   12.66    7.96
   1   1 -17   28.94    7.31
   1   1 -17   23.26    7.11
   1  -1 -18   55.43   13.96
   1   1 -18   50.85   13.45
   1   1 -18   30.68   13.10
  -1   2   1 7719.00 2372.45
  -1   2   2   52.92   18.36
  -1   2   2   68.98   17.87
   1  -2  -2   64.48   18.35
   1  -2  -2   69.82   17.76
   1   2  -2   66.13   17.81
  -1  -2   2   66.18   18.42
  -1  -2   2   62.16   18.01
  -1   2   3 3175.49  375.39
  -1   2   3 2705.36  942.00
   1  -2  -3 3184.53  374.62
   1  -2  -3 3137.96  942.00
   1   2  -3 3148.13  374.68
   1   2  -3 3370.95  942.02
  -1  -2   3 3238.72  374.62
  -1  -2   3 2702.24  942.09
  -1   2   4 5580.53  690.25
  -1   2   4 5729.91 1774.92
   1  -2  -4 5446.08  690.02
   1  -2  -4 6047.14 1774.86
   1   2  -4 5516.78  689.77
   1   2  -4 5769.65 1774.86
  -1  -2   4 5672.35  690.34
  -1  -2   4 6225.18 1774.96
  -1   2   5  328.87   51.29
  -1   2   5  311.73   93.59
   1  -2  -5  329.95   51.11
   1  -2  -5  296.53   93.50
   1   2  -5  336.33   51.11
   1   2  -5  293.94   93.50
  -1  -2   5  321.36   51.43
  -1  -2   5  280.45   93.56
  -1   2   6 1135.41  143.08
  -1   2   6 1035.94  330.98
   1  -2  -6 1170.43  142.91
   1  -2  -6  985.80  330.84
   1   2  -6 1137.38  142.90
   1   2  -6  912.22  330.79
  -1  -2   6 1114.32  143.03
  -1  -2   6 1199.70  330.96
  -1   2   7    0.69    3.40
  -1   2   7    1.49    1.99
   1  -2  -7    2.28    3.21
   1  -2  -7    2.22    3.12
   1   2  -7    0.04    3.33
   1   2  -7    3.06    3.38
  -1  -2   7    0.27    3.44
  -1  -2   7    0.81    3.66
  -1   2   8 2009.59  251.30
  -1   2   8 2153.59  614.95
   1  -2  -8 2003.53  251.00
   1  -2  -8 1998.07  614.94
   1   2  -8 2105.35  250.99
   1   2  -8 2013.70  614.89
  -1  -2   8 1815.74  251.40
  -1  -2   8 1915.93  614.96
  -1   2   9  831.91  100.99
  -1   2   9  594.25  219.40
   1  -2  -9  811.91  100.60
   1  -2  -9  652.24  219.41
   1   2  -9  814.22  100.58
   1   2  -9  776.85  219.37
   1   2  -9  590.23  219.38
  -1  -2   9  710.83  101.09
  -1  -2   9  757.58  219.47
  -1   2  10 1537.79  177.36
  -1   2  10 1520.35  418.75
   1  -2 -10 1527.55  176.82
   1  -2 -10 1279.39  418.74
   1   2 -10 1452.24  176.77
   1   2 -10 1179.37  418.63
   1   2 -10  958.86  418.66
  -1  -2  10 1439.40  177.56
  -1  -2  10 1516.76  418.72
  -1   2  11 1167.58  138.93
  -1   2  11 1137.79  316.99
   1  -2 -11 1175.81  138.24
   1  -2 -11  911.80  316.93
   1  -2 -11 1210.52  317.04
   1   2 -11 1128.85  138.19
   1   2 -11  871.69  316.93
   1   2 -11  647.08  316.93
  -1  -2  11 1026.31  139.19
  -1  -2  11 1166.46  317.02
  -1   2  12 1891.15  205.29
  -1   2  12 1672.87  490.28
   1  -2 -12 1853.51  204.33
   1  -2 -12 1441.55  490.29
   1  -2 -12 1677.47  490.31
   1   2 -12 1796.73  204.27
   1   2 -12 1466.15  490.30
   1   2 -12  935.99  490.22
  -1  -2  12 1700.21  205.65
  -1  -2  12 1770.43  490.31
  -1   2  13  240.57   38.13
  -1   2  13  198.05   57.77
   1  -2 -13  224.43   37.26
   1  -2 -13  182.30   57.83
   1  -2 -13  178.96   57.76
   1   2 -13  195.95   57.80
   1   2 -13  122.14   57.62
  -1  -2  13  205.38   38.47
  -1  -2  13  219.58   57.78
  -1   2  14    1.46    4.97
  -1   2  14    1.89    4.08
   1  -2 -14    2.19    4.10
   1  -2 -14    1.78    4.21
   1  -2 -14    1.39    4.11
   1   2 -14   -0.80    2.86
   1   2 -14   -0.59    2.50
  -1  -2  14    5.46    4.97
  -1  -2  14    4.04    4.95
  -1   2  15    9.11    4.01
   1  -2 -15    9.06    6.59
   1  -2 -15   10.65    2.74
   1  -2 -15    4.16    4.05
   1   2 -15    6.18    6.78
   1   2 -15    4.42    2.70
   1   2 -15   -1.38    2.01
  -1  -2  15    9.52    7.61
  -1  -2  15   12.59    3.81
  -1   2  16   38.96   12.72
   1  -2 -16   40.67   12.17
   1  -2 -16   53.03   12.54
   1   2 -16   48.39   12.23
   1   2 -16   37.37   12.15
  -1  -2  16   52.73   17.22
  -1   2  17  242.38   63.39
   1  -2 -17  222.77   63.57
   1  -2 -17  184.22   63.28
   1   2 -17  217.78   63.50
   1   2 -17  160.34   63.17
  -1  -2  17  251.28   43.13
   1  -2 -18    3.35    7.39
   1  -2 -18   13.69    4.87
   1  -2 -18    4.64    6.38
   1   2 -18    7.58    4.69
   1   2 -18    4.60    4.99
  -1   3   1 4803.87  656.71
  -1   3   1 5600.70 1685.62
   1  -3  -1 5552.00  657.16
   1   3  -1 5551.94 1685.66
  -1  -3   1 5800.96 1685.75
  -1   3   2  132.16   29.89
  -1   3   2  156.33   42.02
   1  -3  -2  130.58   29.98
   1  -3  -2  153.36   42.07
   1   3  -2  143.73   29.90
   1   3  -2  135.15   42.12
  -1  -3   2  128.47   29.94
  -1  -3   2  159.34   42.11
  -1   3   3  223.00   39.87
  -1   3   3  196.59   65.73
   1  -3  -3  219.00   39.80
   1  -3  -3  222.57   65.70
   1   3  -3  231.86   39.77
   1   3  -3  216.60   65.72
  -1  -3   3  231.35   40.11
  -1  -3   3  225.06   65.84
  -1   3   4    6.75    5.78
  -1   3   4   10.99    2.32
   1  -3  -4    5.95    5.70
   1  -3  -4    9.69    1.80
   1   3  -4   11.53    5.84
   1   3  -4    5.96    1.96
  -1  -3   4    5.54    5.93
  -1  -3   4    1.28    1.36
  -1   3   5 2976.42  345.98
  -1   3   5 2631.13  865.64
   1  -3  -5 2921.30  345.64
   1  -3  -5 3096.11  865.59
   1   3  -5 3009.70  345.61
   1   3  -5 2874.24  865.59
  -1  -3   5 2819.94  346.01
  -1  -3   5 2361.10  865.65
  -1   3   6  341.65   58.87
  -1   3   6  367.32  112.45
   1  -3  -6  373.51   58.70
   1  -3  -6  403.20  112.42
   1   3  -6  370.87   58.65
   1   3  -6  385.59  112.42
  -1  -3   6  350.68   58.95
  -1  -3   6  367.80  112.41
  -1   3   7  409.89   60.61
  -1   3   7  266.87  116.62
   1  -3  -7  411.76   60.45
   1  -3  -7  427.81  116.63
   1   3  -7  404.35   60.38
   1   3  -7  401.40  116.61
  -1  -3   7  387.31   60.66
  -1  -3   7  393.91  116.57
  -1   3   8  105.08   23.75
  -1   3   8   76.30   28.38
   1  -3  -8  100.53   23.56
   1  -3  -8  113.67   28.44
   1   3  -8   90.55   23.52
   1   3  -8   99.21   28.39
  -1  -3   8   96.22   23.83
  -1  -3   8  102.35   28.42
  -1   3   9  230.88   39.56
  -1   3   9  183.36   63.72
   1  -3  -9  216.44   39.26
   1  -3  -9  282.84   63.86
   1   3  -9  222.76   39.21
   1   3  -9  222.65   63.60
   1   3  -9  156.89   63.67
  -1  -3   9  200.16   39.71
  -1  -3   9  206.64   63.68
  -1   3  10  187.63   34.40
  -1   3  10  175.75   51.11
   1  -3 -10  183.04   34.04
   1  -3 -10  191.06   51.12
   1   3 -10  187.18   34.03
   1   3 -10  162.27   50.96
   1   3 -10  103.30   50.92
  -1  -3  10  166.68   34.60
  -1  -3  10  198.07   51.08
  -1   3  11   57.19   15.31
  -1   3  11   39.55   11.82
   1  -3 -11   45.03   14.91
   1  -3 -11   37.56   11.64
   1  -3 -11   45.12   11.62
   1   3 -11   47.82   14.93
   1   3 -11   41.69   11.47
   1   3 -11   19.18   11.18
  -1  -3  11   53.50   15.49
  -1  -3  11   48.27   11.66
  -1   3  12 1439.61  163.29
  -1   3  12 1123.28  380.02
   1  -3 -12 1520.60  162.49
   1  -3 -12 1109.12  380.04
   1  -3 -12 1236.26  380.05
   1   3 -12 1472.80  162.43
   1   3 -12 1159.99  380.06
   1   3 -12  712.53  379.98
  -1  -3  12 1491.90  163.90
  -1  -3  12 1383.34  380.08
  -1   3  13  535.56   70.69
  -1   3  13  449.37  138.10
   1  -3 -13  497.04   69.69
   1  -3 -13  415.45  138.14
   1  -3 -13  421.74  138.09
   1   3 -13  433.30   69.63
   1   3 -13  464.22  138.16
   1   3 -13  296.76  138.01
  -1  -3  13  528.35   71.31
  -1  -3  13  558.15  138.15
  -1   3  14  575.26   71.00
  -1   3  14  408.10  137.81
   1  -3 -14  549.69   69.83
   1  -3 -14  386.58  137.89
   1  -3 -14  450.67  137.86
   1   3 -14  497.50   69.72
   1   3 -14  414.03  137.89
   1   3 -14  272.88  137.71
  -1  -3  14  540.68   71.72
  -1  -3  14  539.63  137.90
  -1   3  15   57.39   17.58
  -1   3  15   44.95   14.08
   1  -3 -15   51.36   13.93
   1  -3 -15   47.38   14.10
   1   3 -15   63.49   16.71
   1   3 -15   46.45   13.90
   1   3 -15   28.45   13.58
  -1  -3  15   60.33   18.01
  -1  -3  15   62.66   14.06
  -1   3  16  262.54   76.69
   1  -3 -16  293.21   45.78
   1  -3 -16  277.07   76.89
   1  -3 -16  230.25   76.64
   1   3 -16  281.24   76.90
   1   3 -16  167.59   76.51
  -1  -3  16  272.93   76.73
   1  -3 -17   16.81   10.69
   1  -3 -17   24.85    5.89
   1  -3 -17   10.38    5.97
   1   3 -17   26.12   11.28
   1   3 -17   25.20    6.17
   1   3 -17   10.35    5.15
  -1   3  18   28.00   13.16
   1  -3 -18   18.51   11.36
   1  -3 -18   19.81    7.71
   1  -3 -18   22.03    6.65
   1   3 -18   20.43   11.91
   1   3 -18   28.38    6.80
   1   3 -18   13.02    6.67
  -1   4   1 5566.56  669.62
  -1   4   1 5836.75 1720.09
   1  -4  -1 5468.75  670.54
   1  -4  -1 5642.11 1720.06
   1   4  -1 5458.58 1720.13
  -1   4   2 4744.60  601.89
  -1   4   2 5035.56 1540.62
   1  -4  -2 5094.40  601.58
   1  -4  -2 5083.79 1540.67
   1   4  -2 5230.15 1540.71
  -1  -4   2 4816.36  601.78
  -1   4   3 1101.63  143.42
  -1   4   3 1043.24  331.34
   1  -4  -3 1070.44  142.94
   1  -4  -3 1151.55  331.20
   1   4  -3 1072.52  143.06
   1   4  -3 1090.86  331.35
  -1  -4   3 1003.30  143.28
  -1  -4   3 1117.11  331.47
  -1   4   4 1756.30  228.19
  -1   4   4 1520.54  555.48
   1  -4  -4 2360.36  555.49
   1   4  -4 1827.38  228.15
   1   4  -4 2013.43  555.47
  -1  -4   4 1694.01  228.27
  -1  -4   4 1537.32  555.66
  -1   4   5   17.83    9.72
  -1   4   5   15.32    5.01
   1  -4  -5   18.61    9.59
   1  -4  -5   24.44    4.53
   1   4  -5   20.79    9.70
   1   4  -5   25.25    4.68
  -1  -4   5   19.01    9.81
  -1  -4   5   18.59    5.10
  -1   4   6 2315.63  291.58
  -1   4   6 2342.56  721.76
   1  -4  -6 2368.94  291.25
   1  -4  -6 2425.97  721.72
   1   4  -6 2483.18  291.28
   1   4  -6 2531.21  721.73
  -1  -4   6 2358.08  291.68
  -1  -4   6 2022.26  721.72
  -1   4   7  155.55   30.56
  -1   4   7  104.17   43.29
   1  -4  -7  157.71   30.42
   1  -4  -7  164.42   43.34
   1   4  -7  154.18   30.41
   1   4  -7  141.19   43.36
  -1  -4   7  157.98   30.73
  -1  -4   7  149.93   43.41
  -1   4   8 1767.31  210.45
  -1   4   8 1491.39  507.30
   1  -4  -8 1793.51  210.25
   1  -4  -8 1764.27  507.30
   1   4  -8 1680.22  210.12
   1   4  -8 1780.68  507.11
   1   4  -8 1329.86  507.25
  -1  -4   8 1687.13  210.70
  -1  -4   8 1690.82  507.33
  -1   4   9 1036.91  135.53
  -1   4   9  782.59  309.77
   1  -4  -9 1038.27  135.25
   1  -4  -9 1214.82  309.84
   1   4  -9  983.75  135.13
   1   4  -9 1074.97  309.71
   1   4  -9  780.13  309.72
  -1  -4   9 1000.78  135.89
  -1  -4   9 1200.95  309.85
  -1   4  10 1346.90  155.27
  -1   4  10 1148.21  360.79
   1  -4 -10 1317.76  154.87
   1   4 -10 1305.37  154.75
   1   4 -10 1110.26  360.73
   1   4 -10  674.67  360.74
  -1  -4  10 1242.96  155.74
  -1  -4  10 1401.23  360.86
  -1   4  11   57.78   16.14
  -1   4  11   53.02   13.28
   1  -4 -11   56.71   15.78
   1  -4 -11   40.86   12.98
   1  -4 -11   35.72   12.88
   1   4 -11   52.66   15.77
   1   4 -11   45.31   13.02
   1   4 -11   29.44   12.73
  -1  -4  11   53.66   16.44
  -1  -4  11   54.72   12.95
  -1   4  12   14.23   10.76
  -1   4  12   13.19    6.33
   1  -4 -12   25.22   10.14
   1  -4 -12   15.97    4.96
   1  -4 -12   32.22    6.12
   1   4 -12   19.04   10.14
   1   4 -12   23.85    5.13
   1   4 -12   10.40    4.44
  -1  -4  12   26.63   11.11
  -1  -4  12   21.33    5.35
  -1   4  13  183.89   32.79
  -1   4  13  139.45   45.83
   1  -4 -13  195.34   32.22
   1  -4 -13  159.61   45.85
   1   4 -13  150.06   32.08
   1   4 -13  146.73   45.88
   1   4 -13  100.32   45.72
  -1  -4  13  170.73   33.55
  -1  -4  13  168.14   45.86
  -1   4  14  262.76   97.78
   1  -4 -14  387.83   53.99
   1  -4 -14  328.67   97.92
   1  -4 -14  272.80   97.77
   1   4 -14  370.99   53.97
   1   4 -14  335.01   97.91
   1   4 -14  195.22   97.69
  -1  -4  14  422.95   56.01
  -1  -4  14  389.46   97.91
  -1   4  15   74.36   18.24
  -1   4  15   44.04   15.17
   1  -4 -15   61.46   17.51
   1  -4 -15   51.04   15.10
   1   4 -15   50.27   17.58
   1   4 -15   53.25   15.08
   1   4 -15   25.80   14.71
  -1  -4  15   60.64   18.84
  -1  -4  15   76.79   15.22
  -1   4  16   32.12   11.67
  -1   4  16   19.82    6.43
   1  -4 -16   20.64   10.44
   1  -4 -16   20.84    4.78
   1  -4 -16   12.52    5.70
   1   4 -16   21.30   10.73
   1   4 -16   19.83    5.52
   1   4 -16    9.47    4.27
  -1  -4  16   15.41   11.66
  -1   4  17   17.89    7.39
   1  -4 -17   -6.84    4.74
   1  -4 -17    2.98    4.46
   1  -4 -17    2.80    5.06
   1   4 -17   -8.92    5.80
   1   4 -17   -0.78    4.90
   1   4 -17   -0.17    4.81
  -1  -4  17    3.82    9.01
  -1   4  18   30.07   15.03
   1  -4 -18   28.09   13.35
   1  -4 -18   33.03    8.92
   1  -4 -18   33.03    8.58
   1   4 -18   26.04   13.82
   1   4 -18   36.53    8.88
   1   4 -18   17.92    8.57
  -1  -4  18   35.97   17.15
  -1   5   1   74.53   21.46
  -1   5   1   94.34   23.26
   1  -5  -1   74.60   21.63
   1  -5  -1   88.27   23.33
   1   5  -1   85.12   21.15
   1   5  -1   78.03   21.11
   1   5  -1   85.17   23.22
  -1  -5   1   80.47   21.71
  -1  -5   1   80.33   23.52
  -1   5   2  721.99  111.24
  -1   5   2  849.18  246.46
   1  -5  -2  777.61  111.00
   1  -5  -2  842.85  246.51
   1   5  -2  939.40  111.00
   1   5  -2  808.60  110.83
   1   5  -2  779.93  246.54
  -1  -5   2  757.63  246.70
  -1   5   3 2178.21  280.74
  -1   5   3 2352.53  693.97
   1  -5  -3 2157.48  281.13
   1  -5  -3 2369.52  693.91
   1   5  -3 2263.72  280.67
   1   5  -3 2211.34  693.95
  -1  -5   3 2142.11  280.95
  -1  -5   3 2368.50  694.09
  -1   5   4  687.09  103.11
  -1   5   4  784.32  226.11
   1  -5  -4  725.38  102.73
   1  -5  -4  807.55  226.09
   1   5  -4  775.94  103.03
   1   5  -4  805.86  226.23
  -1  -5   4  678.51  102.99
  -1  -5   4  658.36  226.30
  -1   5   5  258.52   45.09
  -1   5   5  209.79   78.33
   1  -5  -5  275.38   45.07
   1  -5  -5  306.81   78.32
   1   5  -5  272.12   45.05
   1   5  -5  240.16   78.27
  -1  -5   5  269.61   45.51
  -1  -5   5  262.28   78.49
  -1   5   6  440.11   70.55
  -1   5   6  412.13  142.20
   1  -5  -6  456.57   70.51
   1  -5  -6  535.72  142.17
   1   5  -6  482.71   70.39
   1   5  -6  487.31  142.18
  -1  -5   6  436.80   70.74
  -1  -5   6  484.45  142.22
  -1   5   7 1124.89  142.49
  -1   5   7  801.49  328.85
   1  -5  -7 1145.45  142.32
   1  -5  -7 1008.16  328.83
   1   5  -7 1153.76  142.23
   1   5  -7 1123.75  328.60
   1   5  -7 1128.43  328.92
  -1  -5   7 1060.26  142.84
  -1  -5   7 1173.76  328.96
  -1   5   8  762.27  108.88
   1  -5  -8  850.46  108.75
   1  -5  -8  912.59  240.71
   1   5  -8  780.12  108.65
   1   5  -8  838.23  240.59
   1   5  -8  638.73  240.67
  -1  -5   8  781.24  109.27
  -1  -5   8  756.14  240.75
  -1   5   9  438.76   68.12
  -1   5   9  367.53  134.85
   1  -5  -9  460.54   67.93
   1  -5  -9  450.20  134.91
   1   5  -9  431.17   67.83
   1   5  -9  436.94  134.74
   1   5  -9  464.10  134.84
  -1  -5   9  433.91   68.58
  -1  -5   9  511.44  134.94
  -1   5  10   30.87   12.74
  -1   5  10   30.48    8.99
   1  -5 -10   34.80   12.49
   1  -5 -10   30.36    7.99
   1   5 -10   35.48   12.59
   1   5 -10   24.55    7.82
   1   5 -10   33.26    7.86
  -1  -5  10   26.99   13.06
  -1  -5  10   30.72    8.09
  -1   5  11  480.63   68.25
  -1   5  11  383.23  133.95
   1  -5 -11  514.79   67.89
   1  -5 -11  358.88  133.90
   1  -5 -11  544.11  134.01
   1   5 -11  472.28   67.79
   1   5 -11  404.80  133.94
   1   5 -11  382.68  133.95
  -1  -5  11  471.83   69.01
  -1  -5  11  443.28  133.96
  -1   5  12  362.92   48.75
  -1   5  12  204.12   84.25
   1  -5 -12  354.11   48.28
   1  -5 -12  249.55   84.31
   1  -5 -12  364.68   84.33
   1   5 -12  265.85   84.30
   1   5 -12  159.24   84.18
  -1  -5  12  299.78   49.58
  -1  -5  12  304.31   84.32
  -1   5  13  279.14   91.20
   1  -5 -13  371.97   51.21
   1  -5 -13  255.83   91.23
   1  -5 -13  375.76   91.24
   1   5 -13  294.99   91.25
   1   5 -13  195.96   91.11
  -1  -5  13  344.41   52.93
  -1  -5  13  334.74   91.28
  -1   5  14    6.00    6.72
  -1   5  14   -0.05    3.81
   1  -5 -14   11.41    5.90
   1  -5 -14    4.10    3.02
   1  -5 -14    2.12    3.95
   1   5 -14    3.48    6.06
   1   5 -14    3.30    2.55
   1   5 -14    2.38    2.10
  -1  -5  14   11.24    7.38
  -1  -5  14    5.45    3.46
  -1   5  15    5.11    4.02
   1  -5 -15    6.37    6.10
   1  -5 -15    7.71    2.95
   1  -5 -15    1.22    4.20
   1   5 -15   10.23    6.85
   1   5 -15    1.19    2.70
   1   5 -15    1.25    2.18
  -1  -5  15    6.93    8.15
  -1  -5  15   14.28    3.75
  -1   5  16   28.85   11.49
  -1   5  16   15.29    5.50
   1  -5 -16   19.01   10.33
   1  -5 -16   17.71    5.30
   1  -5 -16   12.10    6.66
   1   5 -16   15.99   10.64
   1   5 -16   19.04    5.91
   1   5 -16   10.47    4.08
  -1  -5  16   36.52   12.29
  -1   5  17   60.24   18.87
  -1   5  17   54.53   14.36
   1  -5 -17   45.85   17.00
   1  -5 -17   55.35   14.10
   1  -5 -17   38.62   13.83
   1   5 -17   49.59   17.22
   1   5 -17   57.50   14.72
   1   5 -17   22.39   13.19
  -1  -5  17   69.54   20.42
  -1   5  18   29.41   10.83
   1  -5 -18    4.21    8.90
   1  -5 -18    8.68    5.20
   1  -5 -18   11.73    5.24
   1   5 -18    6.74    9.57
   1   5 -18   12.62    5.12
   1   5 -18    7.43    4.27
  -1  -5  18   23.15   13.05
  -1   6   1 2160.97  273.01
  -1   6   1 2186.05  672.48
   1  -6  -1 2199.87  273.78
   1  -6  -1 2373.40  672.45
   1   6  -1 2162.16  272.64
   1   6  -1 2154.95  273.21
   1   6  -1 2068.23  672.56
  -1  -6   1 2254.08  273.70
  -1   6   2 5950.21  711.36
  -1   6   2 6401.66 1830.18
   1  -6  -2 6037.55  711.54
   1  -6  -2 5903.52 1830.24
   1   6  -2 6280.98  710.78
   1   6  -2 5821.77  710.88
   1   6  -2 5380.06 1830.27
  -1   6   3 2814.30  382.32
  -1   6   3 3221.08  960.83
   1  -6  -3 3091.56  382.11
   1  -6  -3 3360.52  960.80
   1   6  -3 3389.06  382.32
   1   6  -3 3152.83  381.71
   1   6  -3 3723.79  960.85
  -1  -6   3 2661.16  382.58
  -1  -6   3 2745.64  961.08
  -1   6   4 2132.38  264.04
  -1   6   4 1664.58  649.25
   1  -6  -4 2186.26  263.79
   1  -6  -4 2230.99  649.11
   1   6  -4 2218.20  263.60
   1   6  -4 2319.41  649.15
  -1  -6   4 1930.80  263.99
  -1  -6   4 2265.02  649.36
  -1   6   5    2.66    4.23
  -1   6   5    0.25    2.04
   1  -6  -5    3.11    4.12
   1  -6  -5    4.16    2.30
   1   6  -5    1.69    4.36
   1   6  -5    5.68    2.53
  -1  -6   5    9.50    4.59
  -1  -6   5    1.52    1.16
  -1   6   6  598.69   88.92
  -1   6   6  652.23  189.05
   1  -6  -6  618.89   88.65
   1  -6  -6  676.54  188.99
   1   6  -6  645.07   88.60
   1   6  -6  589.61  189.01
  -1  -6   6  544.79   89.12
  -1   6   7   18.65   10.13
  -1   6   7   12.88    4.97
   1  -6  -7   22.46   10.04
   1  -6  -7   24.88    5.09
   1   6  -7   26.77   10.19
   1   6  -7   20.61    4.69
   1   6  -7   22.93    5.61
  -1  -6   7   21.80   10.46
  -1  -6   7   22.59    4.82
  -1   6   8  284.68   45.94
  -1   6   8  186.39   79.49
   1  -6  -8  284.55   45.80
   1  -6  -8  255.91   79.40
   1   6  -8  296.22   45.77
   1   6  -8  290.18   79.40
  -1  -6   8  261.02   46.36
  -1  -6   8  275.87   79.49
  -1   6   9  865.80  109.28
  -1   6   9  665.77  241.16
   1  -6  -9  890.21  109.13
   1  -6  -9  684.84  241.08
   1   6  -9  718.18  109.00
   1   6  -9  859.36  241.12
  -1  -6   9  748.19  109.92
  -1  -6   9  899.07  241.21
  -1   6  10  418.23   62.84
  -1   6  10  377.03  120.82
   1  -6 -10  410.11   62.62
   1  -6 -10  390.32  120.79
   1   6 -10  388.55   62.53
   1   6 -10  367.78  120.79
  -1  -6  10  428.09   63.60
  -1  -6  10  423.42  120.86
  -1   6  11 1290.04  168.33
   1  -6 -11 1411.80  167.95
   1  -6 -11 1273.73  394.39
   1   6 -11 1329.18  167.80
   1   6 -11 1231.28  394.40
   1   6 -11 1198.53  394.38
  -1  -6  11 1303.04  169.38
  -1  -6  11 1310.43  394.40
  -1   6  12   50.63   17.55
   1  -6 -12   74.77   18.55
   1  -6 -12   59.39   17.42
   1  -6 -12   54.52   17.45
   1   6 -12   76.19   18.61
   1   6 -12   53.67   17.36
   1   6 -12   60.52   17.52
  -1  -6  12   71.51   19.62
  -1  -6  12   68.20   17.72
  -1   6  13   41.71   14.46
   1  -6 -13   69.39   16.66
   1  -6 -13   45.81   13.91
   1  -6 -13   36.00   13.92
   1   6 -13   71.24   16.70
   1   6 -13   52.69   13.87
   1   6 -13   26.24   13.60
  -1  -6  13   61.75   17.94
  -1  -6  13   61.02   13.99
  -1   6  14  140.51   27.70
  -1   6  14   83.34   33.76
   1  -6 -14  124.55   33.99
   1  -6 -14  102.30   33.77
   1   6 -14  116.88   26.95
   1   6 -14  129.20   33.85
   1   6 -14   75.63   33.60
  -1  -6  14  129.61   28.84
  -1  -6  14  147.62   33.86
  -1   6  15   65.29   16.06
  -1   6  15   28.17   11.51
   1  -6 -15   46.85   15.30
   1  -6 -15   42.68   11.68
   1  -6 -15   38.47   11.51
   1   6 -15   43.40   15.32
   1   6 -15   48.03   11.40
   1   6 -15   21.81   10.94
  -1  -6  15   51.22   17.15
  -1   6  16    4.12    9.66
  -1   6  16    9.98    4.48
   1  -6 -16   15.17    8.38
   1  -6 -16   13.23    3.31
   1  -6 -16   11.27    4.64
   1   6 -16   21.40    9.00
   1   6 -16    9.53    5.96
   1   6 -16    6.06    2.57
  -1  -6  16   19.84   10.68
  -1   6  17   11.94   10.58
   1  -6 -17   12.30    8.45
   1  -6 -17   11.47    4.49
   1  -6 -17   12.86    6.23
   1   6 -17    8.50    8.93
   1   6 -17   13.64    6.10
   1   6 -17    3.43    3.45
  -1  -6  17   10.86   11.71
  -1   6  18    7.67   10.26
  -1   6  18   11.89    6.00
   1  -6 -18   11.70    8.02
   1  -6 -18    3.74    3.72
   1  -6 -18    2.57    8.53
   1   6 -18   33.83    8.53
   1   6 -18    3.29    4.83
   1   6 -18    2.59    4.00
  -1  -6  18   -3.06   11.15
  -1   7   1  146.86   31.34
  -1   7   1  156.40   44.90
   1  -7  -1  152.74   31.77
   1  -7  -1  157.07   44.86
   1   7  -1  159.55   31.18
   1   7  -1  144.14   44.96
  -1  -7   1  155.99   31.61
  -1   7   2  861.78  116.89
  -1   7   2  835.94  260.96
   1  -7  -2  849.35  117.03
   1  -7  -2  868.43  261.02
   1   7  -2  940.06  116.10
   1   7  -2  845.05  116.33
   1   7  -2  833.84  261.03
  -1  -7   2  821.76  261.20
  -1   7   3   68.37   18.43
   1  -7  -3   56.54   18.52
   1  -7  -3   77.53   17.83
   1   7  -3   64.06   18.41
   1   7  -3   68.64   18.28
   1   7  -3   57.66   18.07
  -1  -7   3   62.26   17.96
  -1   7   4  995.14  127.79
  -1   7   4  702.80  290.26
   1  -7  -4  988.44  127.50
   1  -7  -4 1065.10  290.10
   1   7  -4 1171.24  128.23
   1   7  -4 1026.56  127.34
  -1  -7   4  767.80  128.00
  -1  -7   4  947.26  290.36
  -1   7   5 2240.61  291.24
  -1   7   5 1801.95  721.11
   1  -7  -5 2377.67  291.16
   1  -7  -5 2709.49  721.09
   1   7  -5 2425.10  291.25
   1   7  -5 2655.72  721.11
  -1  -7   5 2121.89  291.67
  -1  -7   5 2426.18  721.28
  -1   7   6 1433.18  179.47
  -1   7   6 1137.52  426.28
   1  -7  -6 1499.31  179.37
   1  -7  -6 1522.34  426.26
   1   7  -6 1454.69  179.33
   1   7  -6 1453.07  426.21
   1   7  -6 1423.25  426.28
  -1  -7   6 1290.04  179.97
  -1  -7   6 1347.68  426.37
  -1   7   7  220.43   40.68
  -1   7   7  185.06   67.09
   1  -7  -7  238.04   40.62
   1  -7  -7  256.32   67.03
   1   7  -7  257.92   40.65
   1   7  -7  229.22   66.96
  -1  -7   7  200.34   41.14
  -1  -7   7  211.59   67.08
  -1   7   8   43.93   14.00
  -1   7   8   26.08   10.11
   1  -7  -8   43.50   13.88
   1  -7  -8   41.62   10.32
   1   7  -8   43.05   14.11
   1   7  -8   38.48    9.98
   1   7  -8   45.27   10.37
  -1  -7   8   35.81   14.36
  -1  -7   8   34.38   10.13
  -1   7   9 2957.21  337.03
  -1   7   9 2366.92  840.35
   1  -7  -9 3025.30  336.86
   1  -7  -9 2676.78  840.37
   1   7  -9 2747.99  336.74
   1   7  -9 2867.59  840.36
  -1  -7   9 2302.49  337.88
  -1  -7   9 2944.71  840.43
  -1   7  10  121.98   24.09
  -1   7  10   70.88   28.33
   1  -7 -10  132.51   23.94
   1  -7 -10   91.27   28.39
   1   7 -10   91.46   23.97
   1   7 -10   92.04   28.25
   1   7 -10   95.49   28.33
  -1  -7  10   96.27   24.76
  -1  -7  10  100.57   28.33
  -1   7  11   34.62   12.46
  -1   7  11   17.88    8.01
   1  -7 -11   36.07   12.25
   1  -7 -11   19.46    7.85
   1   7 -11   27.26   12.40
   1   7 -11   28.91    7.22
   1   7 -11   33.43    7.64
  -1  -7  11   42.67   13.13
  -1  -7  11   25.37    7.49
  -1   7  12  163.37   29.10
  -1   7  12   96.08   38.06
   1  -7 -12  166.07   28.76
   1  -7 -12  104.01   38.10
   1  -7 -12   99.78   38.00
   1   7 -12  148.89   28.74
   1   7 -12  115.40   38.03
   1   7 -12  152.89   38.07
  -1  -7  12  140.97   30.11
  -1  -7  12  133.19   38.07
  -1   7  13 1251.24  120.91
  -1   7  13  730.87  268.06
   1  -7 -13 1139.73  120.31
   1  -7 -13  786.34  268.16
   1  -7 -13  776.67  268.07
   1   7 -13  993.91  120.10
   1   7 -13  841.92  268.18
   1   7 -13  499.20  268.01
  -1  -7  13 1042.13  122.68
  -1  -7  13  937.76  268.14
  -1   7  14  374.26   48.78
  -1   7  14  192.17   82.56
   1  -7 -14  361.44   48.10
   1  -7 -14  278.94   82.66
   1  -7 -14  223.94   82.53
   1   7 -14  287.66   47.95
   1   7 -14  308.18   82.71
   1   7 -14  153.84   82.40
  -1  -7  14  326.98   50.49
  -1  -7  14  292.24   82.59
  -1   7  15   71.25   17.45
  -1   7  15   33.80   14.09
   1  -7 -15   58.33   16.74
   1  -7 -15   55.07   13.69
   1  -7 -15   37.65   13.64
   1   7 -15   39.51   16.72
   1   7 -15   55.31   13.85
   1   7 -15   34.17   13.25
  -1  -7  15   69.45   18.84
  -1   7  16  184.82   35.05
  -1   7  16  121.07   48.44
   1  -7 -16  265.63   34.19
   1  -7 -16  144.31   48.45
   1  -7 -16  137.73   48.40
   1   7 -16  153.13   33.90
   1   7 -16  195.89   48.78
   1   7 -16   93.93   48.09
  -1  -7  16  206.32   37.22
  -1   7  17   79.78   19.50
  -1   7  17   51.34   16.16
   1  -7 -17   77.04   18.03
   1  -7 -17   50.17   15.27
   1  -7 -17   44.35   15.72
   1   7 -17   38.41   17.98
   1   7 -17   61.88   15.89
   1   7 -17   24.69   14.46
  -1  -7  17   69.59   20.76
  -1   7  18   10.91    7.87
  -1   7  18    5.93    6.09
   1  -7 -18    3.28    6.91
   1  -7 -18    0.48    5.16
   1  -7 -18    1.41    7.16
   1   7 -18   -3.97    7.10
   1   7 -18    3.62    6.16
   1   7 -18    0.54    2.81
  -1  -7  18   24.79    9.42
  -1   8   1    0.47    2.84
  -1   8   1    3.02    2.54
   1  -8  -1    2.34    3.16
   1  -8  -1    1.68    1.76
   1   8  -1    2.04    2.84
   1   8  -1    1.09    1.09
  -1  -8   1   -1.62    3.30
  -1  -8   1    1.86    0.39
  -1   8   2   45.13   15.14
  -1   8   2   43.75   12.18
   1  -8  -2   45.59   15.29
   1  -8  -2   48.42   12.01
   1   8  -2   47.11   14.91
   1   8  -2   49.97   15.24
   1   8  -2   41.54   11.94
  -1  -8   2   45.45   12.12
  -1   8   3  405.04   63.99
  -1   8   3  386.03  124.87
   1  -8  -3  399.25   64.05
   1  -8  -3  477.77  124.76
   1   8  -3  438.35   63.79
   1   8  -3  407.91   63.77
   1   8  -3  414.69  124.99
  -1  -8   3  383.14  125.08
  -1   8   4  962.67  128.03
  -1   8   4  706.69  291.02
   1  -8  -4  924.29  127.92
   1  -8  -4  999.14  290.95
   1   8  -4 1088.93  128.44
   1   8  -4 1017.55  127.81
   1   8  -4 1018.96  291.01
  -1   8   5    4.92    3.30
  -1   8   5    2.31    2.75
   1  -8  -5    2.41    3.20
   1  -8  -5    2.43    2.09
   1   8  -5    3.00    3.89
   1   8  -5   -0.55    3.84
   1   8  -5    1.56    1.35
   1   8  -5   -1.01    2.72
  -1  -8   5    1.56    3.36
  -1  -8   5    1.98    1.15
  -1   8   6 2803.10  323.10
  -1   8   6 1985.94  804.70
   1  -8  -6 2741.69  322.99
   1  -8  -6 2629.05  804.65
   1   8  -6 2822.26  323.00
   1   8  -6 2695.42  804.67
   1   8  -6 2968.95  804.72
  -1  -8   6 2389.24  323.76
  -1   8   7  792.28  104.21
  -1   8   7  704.70  228.59
   1  -8  -7  840.75  104.14
   1  -8  -7  780.53  228.49
   1   8  -7  760.57  104.14
   1   8  -7  731.55  228.45
   1   8  -7  823.69  228.54
  -1  -8   7  598.32  104.94
  -1  -8   7  703.30  228.54
  -1   8   8  472.36   71.03
  -1   8   8  318.99  142.42
   1  -8  -8  528.36   70.97
   1   8  -8  506.16   70.99
   1   8  -8  459.51  142.42
   1   8  -8  586.32  142.48
  -1  -8   8  447.31   71.86
  -1  -8   8  454.05  142.49
  -1   8   9    2.14    3.55
  -1   8   9    0.89    3.65
   1  -8  -9   -0.97    3.83
   1  -8  -9   -0.65    4.55
   1   8  -9   -3.96    3.62
   1   8  -9    0.53    2.84
   1   8  -9    3.31    3.17
  -1  -8   9    6.92    4.55
  -1  -8   9   -0.24    3.73
  -1   8  10   90.38   22.94
  -1   8  10   55.32   26.06
   1  -8 -10  117.69   22.84
   1  -8 -10   78.05   25.91
   1   8 -10   90.04   22.91
   1   8 -10   84.86   25.86
   1   8 -10  120.95   26.00
  -1  -8  10   83.68   23.80
  -1  -8  10   94.22   25.95
  -1   8  11  236.00   38.08
  -1   8  11  163.58   59.25
   1  -8 -11  243.25   37.91
   1  -8 -11  180.46   59.13
   1   8 -11  195.14   37.90
   1   8 -11  173.78   59.10
   1   8 -11  205.75   59.14
  -1  -8  11  209.83   39.29
  -1  -8  11  198.92   59.12
  -1   8  12  206.79   34.99
  -1   8  12  126.35   51.45
   1  -8 -12  239.13   34.75
   1  -8 -12  155.21   51.34
   1  -8 -12  146.07   51.28
   1   8 -12  171.65   34.67
   1   8 -12  169.82   51.36
  -1  -8  12  185.90   36.37
  -1  -8  12  181.52   51.37
  -1   8  13   19.19   10.24
  -1   8  13   11.65    5.12
   1  -8 -13   19.38    9.76
   1  -8 -13   20.65    5.03
   1  -8 -13   13.73    5.64
   1   8 -13   17.21    9.98
   1   8 -13   15.65    4.21
   1   8 -13   15.50    4.43
  -1  -8  13   16.64   11.26
  -1  -8  13   21.61    4.63
  -1   8  14   89.85   17.32
  -1   8  14   35.39   13.85
   1  -8 -14   66.28   16.77
   1  -8 -14   48.34   13.78
   1  -8 -14   44.72   14.18
   1   8 -14   40.08   16.77
   1   8 -14   55.58   13.77
   1   8 -14   27.87   13.40
  -1  -8  14   51.48   18.64
  -1   8  15  120.06   23.17
  -1   8  15   41.43   24.09
   1  -8 -15  117.07   22.39
   1  -8 -15   78.87   24.00
   1  -8 -15   69.32   24.15
   1   8 -15   82.91   22.41
   1   8 -15   97.27   23.99
   1   8 -15   58.38   23.64
  -1  -8  15  106.25   24.95
  -1   8  16  582.56   74.20
  -1   8  16  386.31  143.88
   1  -8 -16  724.11   73.22
   1  -8 -16  499.64  144.09
   1  -8 -16  412.38  143.73
   1   8 -16  367.50   72.74
   1   8 -16  542.25  144.09
   1   8 -16  255.13  143.66
  -1  -8  16  559.07   77.30
  -1   8  17  275.94   43.92
  -1   8  17  201.07   67.70
   1  -8 -17  325.46   42.63
   1  -8 -17  205.76   67.68
   1  -8 -17  195.63   67.64
   1   8 -17  205.11   42.34
   1   8 -17  275.32   67.76
   1   8 -17  110.06   67.14
  -1  -8  17  269.84   46.87
  -1   8  18  153.84   29.27
  -1   8  18   92.09   32.91
   1  -8 -18  193.10   27.62
   1  -8 -18   70.56   32.92
   1  -8 -18   81.72   32.85
   1   8 -18  117.82   27.27
   1   8 -18  145.64   32.98
   1   8 -18   50.01   32.07
  -1  -8  18  129.06   31.31
  -1   9   1 2262.92  273.48
  -1   9   1 2369.43  672.90
   1  -9  -1 2292.06  273.88
   1  -9  -1 2007.24  672.93
   1   9  -1 2281.39  273.23
  -1  -9   1 1976.12  273.61
  -1  -9   1 2184.03  673.22
  -1   9   2   22.36   10.34
  -1   9   2   21.03    4.83
   1  -9  -2   21.79   10.52
   1  -9  -2   23.20    4.84
   1   9  -2   20.37   10.21
   1   9  -2   24.67   10.39
   1   9  -2   21.63    4.68
  -1  -9   2   24.72   10.64
  -1   9   3 1429.40  177.70
  -1   9   3 1188.94  420.70
   1  -9  -3 1426.13  177.74
   1  -9  -3 1458.27  420.62
   1   9  -3 1387.60  177.24
   1   9  -3 1379.26  177.45
   1   9  -3 1265.09  420.58
   1   9  -3 1424.16  420.70
  -1  -9   3 1430.75  420.75
  -1   9   4  114.53   24.62
  -1   9   4   75.94   30.08
   1  -9  -4  105.83   24.52
   1  -9  -4  111.69   30.12
   1   9  -4  122.86   24.79
   1   9  -4  114.12   24.59
   1   9  -4  106.03   29.87
   1   9  -4  107.38   30.03
  -1  -9   4   90.49   30.20
  -1   9   5 1014.18  134.05
   1  -9  -5 1050.00  133.99
   1  -9  -5 1066.11  306.40
   1   9  -5 1146.98  134.75
   1   9  -5 1020.39  133.98
   1   9  -5  919.93  306.47
   1   9  -5 1082.63  306.58
  -1  -9   5  758.62  135.17
  -1  -9   5  947.79  306.48
  -1   9   6  284.89   46.78
  -1   9   6  175.66   81.74
   1  -9  -6  301.32   46.68
   1  -9  -6  302.89   81.61
   1   9  -6  345.97   47.62
   1   9  -6  298.50   46.79
   1   9  -6  274.75   81.55
   1   9  -6  308.00   81.76
  -1  -9   6  203.06   47.39
  -1  -9   6  246.86   81.68
  -1   9   7  134.72   28.47
  -1   9   7  113.78   38.44
   1  -9  -7  143.48   28.41
   1  -9  -7  161.76   38.53
   1   9  -7  134.96   28.51
   1   9  -7  112.39   38.30
   1   9  -7  152.73   38.42
  -1  -9   7  112.15   29.11
  -1  -9   7  113.17   38.40
  -1   9   8  100.31   22.88
  -1   9   8   60.61   26.30
   1  -9  -8  106.45   22.84
   1  -9  -8  101.66   26.41
   1   9  -8   96.14   22.90
   1   9  -8   79.38   26.17
   1   9  -8  116.90   26.48
  -1  -9   8   82.81   23.52
  -1  -9   8   83.52   26.26
  -1   9   9  200.02   33.90
  -1   9   9   96.72   50.05
   1  -9  -9  206.40   33.84
   1  -9  -9  186.70   50.15
   1   9  -9  159.06   33.85
   1   9  -9  166.07   50.09
   1   9  -9  199.55   50.22
  -1  -9   9  156.05   34.84
  -1  -9   9  159.73   50.14
  -1   9  10  121.83   26.15
  -1   9  10   66.77   32.43
   1  -9 -10  155.59   26.07
   1  -9 -10  118.46   32.58
   1   9 -10  102.87   26.07
   1   9 -10  101.34   32.46
   1   9 -10  118.13   32.54
  -1  -9  10  122.26   27.17
  -1  -9  10  111.45   32.49
  -1   9  11  255.98   42.12
  -1   9  11  164.65   68.66
   1  -9 -11  277.45   42.02
   1  -9 -11  174.50   68.64
   1   9 -11  252.64   42.04
   1   9 -11  221.80   68.67
   1   9 -11  276.38   68.73
  -1  -9  11  208.57   43.59
  -1  -9  11  243.54   68.75
  -1   9  12  148.00   27.44
  -1   9  12   79.32   34.49
   1  -9 -12  158.92   27.25
   1  -9 -12   97.46   34.42
   1  -9 -12  107.50   34.43
   1   9 -12  117.39   27.26
   1   9 -12  110.48   34.51
   1   9 -12  136.70   34.53
  -1  -9  12  123.97   28.92
  -1   9  13  403.35   52.64
  -1   9  13  171.90   92.89
   1  -9 -13  423.39   52.32
   1  -9 -13  290.10   93.01
   1  -9 -13  243.87   92.88
   1   9 -13  308.73   52.15
   1   9 -13  316.47   93.00
   1   9 -13  325.84   92.90
  -1  -9  13  346.28   54.76
  -1   9  14  258.14   37.01
  -1   9  14  112.32   54.41
   1  -9 -14  269.26   36.55
   1  -9 -14  167.11   54.56
   1  -9 -14  145.10   54.38
   1   9 -14  190.02   36.40
   1   9 -14  222.60   54.61
   1   9 -14  101.19   54.28
  -1  -9  14  230.68   39.18
  -1   9  15  757.43   75.62
  -1   9  15  230.53  148.43
   1  -9 -15  687.17   74.86
   1  -9 -15  496.73  148.73
   1  -9 -15  404.17  148.53
   1   9 -15  464.32   74.50
   1   9 -15  541.24  148.72
   1   9 -15  301.41  148.40
  -1  -9  15  669.46   78.74
   1  -9 -16  229.84   31.54
   1  -9 -16  134.46   42.17
   1  -9 -16  118.60   42.29
   1   9 -16  126.11   31.12
   1   9 -16  156.02   42.20
   1   9 -16   91.50   41.64
  -1  -9  16  153.86   34.80
  -1   9  17    9.16    9.16
  -1   9  17    6.05    5.88
   1  -9 -17   12.77    8.79
   1  -9 -17   11.56    4.64
   1  -9 -17    6.25    7.51
   1   9 -17    9.23    8.23
   1   9 -17   20.45    5.07
   1   9 -17   -0.68    3.59
  -1  -9  17   11.31   11.26
  -1  10   1   24.65   10.31
  -1  10   1   21.27    4.77
   1 -10  -1   22.52   10.61
   1 -10  -1   24.95    4.82
   1  10  -1   25.26   10.17
   1  10  -1   20.38    4.37
  -1 -10   1   24.56   10.55
  -1 -10   1   15.07    4.40
  -1  10   2 1043.86  128.39
  -1  10   2  987.96  291.03
   1 -10  -2 1009.13  128.81
   1 -10  -2  963.29  291.11
   1  10  -2  999.68  127.95
   1  10  -2  829.46  291.12
   1  10  -2  834.69  291.16
  -1 -10   2 1018.48  128.81
  -1  10   3 1338.25  164.80
  -1  10   3 1053.53  386.57
   1 -10  -3 1278.37  164.84
   1 -10  -3 1373.78  386.37
   1  10  -3 1327.00  164.44
   1  10  -3 1371.28  164.81
   1  10  -3 1167.50  386.47
   1  10  -3 1332.41  386.58
  -1 -10   3 1195.21  386.63
  -1  10   4   80.94   19.71
  -1  10   4   56.91   20.29
   1 -10  -4   77.49   19.69
   1 -10  -4   88.38   19.97
   1  10  -4   84.50   19.86
   1  10  -4   71.71   19.81
   1  10  -4   63.69   20.07
   1  10  -4   71.43   20.23
  -1 -10   4   61.11   20.16
  -1  10   5  277.33   46.81
  -1  10   5  218.82   81.51
   1 -10  -5  272.44   46.70
   1 -10  -5  318.17   81.50
   1  10  -5  314.67   47.34
   1  10  -5  273.91   46.86
   1  10  -5  248.72   81.50
   1  10  -5  304.89   81.49
  -1 -10   5  232.17   81.59
  -1  10   6  217.13   37.14
  -1  10   6  135.97   58.16
   1 -10  -6  217.70   37.04
   1 -10  -6  236.39   58.10
   1  10  -6  248.05   37.90
   1  10  -6  211.46   37.22
   1  10  -6  156.12   58.07
   1  10  -6  231.21   58.18
  -1 -10   6  155.25   37.84
  -1 -10   6  164.06   58.12
  -1  10   7  665.84   89.03
  -1  10   7  451.87  188.62
   1 -10  -7  664.78   88.94
   1 -10  -7  667.19  188.59
   1  10  -7  770.63   90.21
   1  10  -7  647.61   89.12
   1  10  -7  573.43  188.58
   1  10  -7  739.82  188.65
  -1 -10   7  488.32   90.14
  -1 -10   7  563.36  188.58
  -1  10   8  158.55   29.19
  -1  10   8   78.25   39.56
   1 -10  -8  173.64   29.13
   1 -10  -8  149.83   39.59
   1  10  -8  172.27   30.15
   1  10  -8  139.00   29.24
   1  10  -8  131.03   39.56
  -1 -10   8  113.70   30.10
  -1 -10   8  120.05   39.59
  -1  10   9    7.40    4.73
  -1  10   9   -0.60    3.38
   1 -10  -9    5.14    4.65
   1 -10  -9    9.73    4.33
   1  10  -9    4.90    5.01
   1  10  -9    3.38    1.90
   1  10  -9   -1.29    2.98
  -1 -10   9    2.03    5.11
  -1 -10   9    0.13    2.47
  -1  10  10  142.36   27.70
  -1  10  10   69.04   35.67
   1 -10 -10  148.01   27.62
   1 -10 -10  132.99   35.92
   1  10 -10  120.41   27.66
   1  10 -10  116.30   35.71
   1  10 -10  149.22   35.89
  -1 -10  10  105.78   28.79
  -1 -10  10  120.86   35.73
  -1  10  11   89.50   21.73
  -1  10  11   56.60   23.22
   1 -10 -11   95.10   21.61
   1 -10 -11   65.82   23.15
   1  10 -11   76.20   21.88
   1  10 -11   81.45   23.15
   1  10 -11  114.62   23.18
  -1 -10  11   58.92   22.79
  -1 -10  11   84.35   23.22
  -1  10  12  294.16   41.55
  -1  10  12  152.95   66.54
   1 -10 -12  296.60   41.39
   1 -10 -12  174.88   66.55
   1 -10 -12  233.54   66.56
   1  10 -12  225.31   41.39
   1  10 -12  210.90   66.60
   1  10 -12  248.99   66.58
  -1 -10  12  190.06   43.37
  -1  10  13 1690.98  165.94
  -1  10  13  699.85  385.78
   1 -10 -13 1694.28  165.67
   1 -10 -13 1120.48  385.95
   1 -10 -13 1164.78  385.79
   1  10 -13 1332.87  165.43
   1  10 -13 1330.72  385.98
  -1 -10  13 1236.56  168.90
  -1  10  14    9.73    5.26
  -1  10  14   -2.51    4.11
   1 -10 -14    0.77    4.15
   1 -10 -14   -2.53    3.93
   1 -10 -14    3.37    7.00
   1  10 -14   -0.63    4.93
   1  10 -14    0.60    3.34
   1  10 -14   -3.21    4.42
  -1 -10  14    6.19    5.73
  -1  10  15   34.02   11.39
  -1  10  15    8.09    6.13
   1 -10 -15   37.97   11.11
   1 -10 -15   25.52    5.95
   1 -10 -15   18.14    8.54
   1  10 -15   21.30   11.35
   1  10 -15   24.01    6.14
   1  10 -15   10.29    4.93
  -1 -10  15   11.21   12.90
  -1  10  16   43.31   16.09
   1 -10 -16   56.76   15.64
   1 -10 -16   41.02   11.53
   1 -10 -16   33.50   14.26
   1  10 -16   38.96   15.32
   1  10 -16   49.27   11.64
   1  10 -16   21.79   10.48
  -1  10  17  620.16   78.86
  -1  10  17  430.81  154.19
   1 -10 -17  709.77   77.79
   1 -10 -17  517.14  154.34
   1 -10 -17  426.83  154.12
   1  10 -17  373.07   77.17
   1  10 -17  641.54  154.37
   1  10 -17  217.56  153.76
  -1 -10  17  729.55   83.77
  -1  11   1 7757.99  916.49
  -1  11   1 7203.61 2372.27
   1 -11  -1 7648.61  917.14
   1 -11  -1 7603.31 2372.29
   1  11  -1 7706.30  915.96
  -1 -11   1 8564.23  917.07
  -1  11   2   29.31   11.13
  -1  11   2   28.54    6.13
   1 -11  -2   30.24   11.33
   1 -11  -2   28.75    5.80
   1  11  -2   29.53   11.00
   1  11  -2   25.21   11.30
   1  11  -2   21.71    5.55
   1  11  -2   19.90    5.70
  -1 -11   2   27.23   11.44
  -1 -11   2   17.05    5.46
  -1  11   3  187.76   33.75
  -1  11   3  140.70   50.03
   1 -11  -3  191.78   33.86
   1 -11  -3  200.67   49.79
   1  11  -3  174.32   33.55
   1  11  -3  170.35   33.91
   1  11  -3  151.13   49.95
   1  11  -3  170.94   50.09
  -1 -11   3  149.39   50.00
  -1  11   4  447.98   64.48
  -1  11   4  300.50  125.37
   1 -11  -4  437.14   64.42
   1 -11  -4  468.07  125.26
   1  11  -4  448.81   64.45
   1  11  -4  457.87   64.59
   1  11  -4  379.64  125.32
   1  11  -4  460.21  125.34
  -1 -11   4  366.10  125.37
  -1  11   5 2783.07  318.10
  -1  11   5 1861.94  790.53
   1 -11  -5 2746.26  317.99
   1 -11  -5 2865.02  790.42
   1  11  -5 3019.73  318.66
   1  11  -5 2874.13  318.25
   1  11  -5 2501.03  790.51
   1  11  -5 2664.90  790.54
  -1 -11   5 2211.62  790.54
  -1  11   6    6.21    4.55
  -1  11   6    1.25    2.26
   1 -11  -6   -0.05    4.43
   1 -11  -6    2.41    1.99
   1  11  -6    9.03    5.59
   1  11  -6    1.42    5.11
   1  11  -6    4.35    1.08
   1  11  -6    6.18    2.84
  -1 -11   6    2.91    1.52
  -1  11   7  197.29   33.92
  -1  11   7  119.85   50.40
   1 -11  -7  199.76   33.87
   1 -11  -7  181.51   50.32
   1  11  -7  211.76   34.85
   1  11  -7  188.59   34.08
   1  11  -7  144.77   50.32
   1  11  -7  195.25   50.43
  -1 -11   7  138.04   34.91
  -1 -11   7  145.33   50.34
  -1  11   8 1575.06  166.54
  -1  11   8  781.39  390.45
   1 -11  -8 1574.59  166.49
   1 -11  -8 1232.15  390.42
   1  11  -8 1451.42  168.02
   1  11  -8 1331.89  166.67
   1  11  -8 1152.38  390.50
   1  11  -8 1526.33  390.52
  -1 -11   8 1139.21  168.27
  -1 -11   8 1166.74  390.49
  -1  11   9 1000.65  113.00
  -1  11   9  497.64  249.76
   1 -11  -9  941.38  112.96
   1  11  -9  960.64  114.57
   1  11  -9  795.68  113.08
   1  11  -9  792.25  249.89
   1  11  -9  922.28  249.88
  -1 -11   9  693.25  114.86
  -1 -11   9  823.18  249.89
  -1  11  10   79.55   20.12
  -1  11  10   34.56   20.11
   1 -11 -10   94.57   20.09
   1 -11 -10   69.53   20.26
   1  11 -10   67.36   20.18
   1  11 -10   70.56   20.17
   1  11 -10   96.16   20.31
  -1 -11  10   58.46   21.21
  -1 -11  10   73.73   20.21
  -1  11  11  177.10   30.83
  -1  11  11   93.32   42.14
   1 -11 -11  191.41   30.76
   1 -11 -11  132.09   42.21
   1  11 -11  132.95   30.79
   1  11 -11  135.05   42.17
   1  11 -11  164.81   42.13
  -1 -11  11  126.31   32.39
  -1  11  12    5.15    5.71
  -1  11  12    4.19    4.39
   1 -11 -12   -1.63    5.19
   1 -11 -12    0.79    2.80
   1 -11 -12    2.44    5.80
   1  11 -12    1.93    6.17
   1  11 -12    0.20    2.64
   1  11 -12   11.03    4.94
  -1 -11  12   10.07    6.12
  -1  11  13   79.36   18.84
  -1  11  13   20.14   16.73
   1 -11 -13   79.07   18.56
   1 -11 -13   58.31   17.13
   1  11 -13   68.93   18.81
   1  11 -13   61.20   17.00
  -1 -11  13   65.14   20.30
  -1  11  14   41.52   13.62
  -1  11  14   11.77    8.10
   1 -11 -14   47.77   12.99
   1 -11 -14   30.80    8.37
   1  11 -14   30.78   13.39
   1  11 -14   41.17    8.19
   1  11 -14   18.06    8.40
  -1 -11  14   26.23   14.77
  -1  11  15   22.69    9.89
  -1  11  15    7.43    4.87
   1 -11 -15   26.37    9.17
   1 -11 -15    6.72    4.31
   1 -11 -15   12.02    7.77
   1  11 -15   11.15    9.44
   1  11 -15   17.22    3.78
   1  11 -15    6.69    4.00
  -1 -11  15   15.35   10.61
  -1  11  16  129.89   23.72
  -1  11  16   49.98   24.53
   1 -11 -16  112.30   22.93
   1 -11 -16   87.85   24.50
   1 -11 -16   59.51   25.01
   1  11 -16   67.81   22.88
   1  11 -16  105.86   24.81
   1  11 -16   54.22   23.76
  -1 -11  16  104.77   26.74
  -1  11  17   20.57   11.88
  -1  11  17   14.09    8.48
   1 -11 -17   28.60   11.18
   1 -11 -17   25.21    6.34
   1  11 -17    9.76   11.04
   1  11 -17   25.66    6.67
   1  11 -17   10.63    4.60
  -1 -11  17   22.65   14.90
  -1  12   1  371.14   59.03
  -1  12   1  359.23  111.48
   1 -12  -1  366.61   59.60
   1 -12  -1  398.70  111.52
   1  12  -1  366.69   58.64
  -1 -12   1  350.58   59.40
  -1  12   2  466.95   66.47
  -1  12   2  372.87  130.27
   1 -12  -2  445.61   66.85
   1 -12  -2  480.25  130.27
   1  12  -2  465.78   65.94
   1  12  -2  511.79   66.94
   1  12  -2  361.18  130.30
   1  12  -2  345.11  130.22
  -1 -12   2  474.28   66.91
  -1  12   3  257.52   42.91
  -1  12   3  191.34   71.48
   1 -12  -3  251.29   43.05
   1 -12  -3  280.06   71.38
   1  12  -3  266.74   42.58
   1  12  -3  290.27   43.22
   1  12  -3  204.69   71.44
   1  12  -3  238.37   71.52
  -1 -12   3  201.29   71.50
  -1  12   4 1492.39  176.62
  -1  12   4 1003.88  417.13
   1 -12  -4 1488.10  176.64
   1 -12  -4 1569.79  416.90
   1  12  -4 1490.53  176.57
   1  12  -4 1478.27  176.94
   1  12  -4 1320.72  417.10
   1  12  -4 1451.53  417.13
  -1 -12   4 1131.23  417.13
  -1  12   5   26.79   10.67
  -1  12   5   15.20    6.01
   1 -12  -5   24.67   10.68
   1 -12  -5   21.96    5.36
   1  12  -5   36.33   10.97
   1  12  -5   27.74   11.01
   1  12  -5   22.36    5.07
   1  12  -5   18.11    5.60
  -1 -12   5   20.19    5.12
  -1  12   6   43.89   14.25
  -1  12   6   23.59   10.66
   1 -12  -6   47.65   14.26
   1 -12  -6   52.88   10.52
   1  12  -6   41.12   14.77
   1  12  -6   42.33   14.56
   1  12  -6   32.75   10.32
   1  12  -6   44.33   10.67
  -1 -12   6   35.11   10.21
  -1  12   7 1156.50  131.71
  -1  12   7  637.85  299.02
   1 -12  -7 1104.19  131.63
   1 -12  -7 1115.64  298.88
   1  12  -7 1186.45  132.96
   1  12  -7  974.78  131.96
   1  12  -7  881.35  299.05
   1  12  -7 1106.44  299.06
  -1 -12   7  809.82  299.02
  -1  12   8  681.85   83.88
  -1  12   8  316.90  174.29
   1 -12  -8  701.25   83.86
   1 -12  -8  572.43  174.24
   1  12  -8  754.60   85.32
   1  12  -8  599.44   84.11
   1  12  -8  554.13  174.39
   1  12  -8  658.15  174.37
  -1 -12   8  496.71   85.74
  -1 -12   8  494.45  174.34
  -1  12   9  436.23   59.69
  -1  12   9  222.29  112.33
   1 -12  -9  434.14   59.72
   1 -12  -9  347.99  112.32
   1  12  -9  440.99   61.18
   1  12  -9  380.18   59.91
   1  12  -9  375.34  112.45
   1  12  -9  417.99  112.43
  -1 -12   9  324.07   61.65
  -1  12  10  297.36   46.34
  -1  12  10  125.95   78.73
   1 -12 -10  322.87   46.35
   1  12 -10  316.14   47.82
   1  12 -10  250.50   46.45
   1  12 -10  253.13   78.87
   1  12 -10  317.39   78.86
  -1 -12  10  249.48   48.35
  -1  12  11  426.84   57.00
  -1  12  11  208.74  104.60
   1 -12 -11  446.11   56.97
   1 -12 -11  273.27  104.51
   1  12 -11  403.15   58.68
   1  12 -11  325.23   56.98
   1  12 -11  326.74  104.72
   1  12 -11  442.49  104.72
  -1 -12  11  298.94   59.39
  -1  12  12    2.37    5.02
  -1  12  12    3.14    3.48
   1 -12 -12    4.20    4.61
   1 -12 -12    1.26    3.36
   1 -12 -12   -0.54    5.68
   1  12 -12    3.53    5.97
   1  12 -12    4.63    5.53
   1  12 -12    3.09    2.89
   1  12 -12    1.16    5.13
  -1 -12  12    0.13    5.62
  -1  12  13   89.91   19.55
  -1  12  13   19.54   17.94
   1 -12 -13   86.00   19.34
   1 -12 -13   64.69   18.36
   1 -12 -13   56.67   18.74
   1  12 -13   71.54   20.58
   1  12 -13   75.16   19.61
   1  12 -13   70.44   18.08
  -1 -12  13   50.85   21.09
  -1  12  14   29.19   10.09
  -1  12  14    5.80    4.52
   1 -12 -14   25.46    9.62
   1 -12 -14   13.18    4.61
   1 -12 -14   16.04    9.37
   1  12 -14   14.80   10.16
   1  12 -14   14.28    4.19
  -1 -12  14   10.21   11.15
  -1  12  15   87.33   19.41
  -1  12  15   20.26   17.12
   1 -12 -15  103.90   18.97
   1 -12 -15   66.55   16.91
   1 -12 -15   63.61   17.89
   1  12 -15   48.53   18.92
   1  12 -15   66.70   16.92
   1  12 -15   27.57   16.45
  -1 -12  15   63.04   21.44
  -1  12  16  161.46   26.38
  -1  12  16   53.41   29.58
   1 -12 -16  141.61   25.78
   1 -12 -16   94.43   29.58
   1 -12 -16   75.61   30.66
   1  12 -16  101.17   25.75
   1  12 -16  132.45   29.65
   1  12 -16   45.61   28.84
  -1 -12  16  129.37   29.92
  -1  12  17   45.90   15.16
   1 -12 -17   50.78   14.50
   1 -12 -17   29.73    9.81
   1 -12 -17   10.62   13.62
   1  12 -17   46.72   16.11
   1  12 -17   31.91   14.30
   1  12 -17   43.43   10.76
   1  12 -17    9.01    8.41
  -1 -12  17   52.07   18.61
  -1  13   1 1059.63  138.80
  -1  13   1 1002.64  317.63
   1 -13  -1 1009.96  139.50
   1 -13  -1 1039.68  317.80
   1  13  -1 1014.52  138.28
  -1 -13   1 1118.87  139.25
  -1  13   2 2064.96  233.37
  -1  13   2 1540.24  566.44
   1 -13  -2 2118.42  233.95
   1 -13  -2 2054.05  566.46
   1  13  -2 1937.46  232.77
   1  13  -2 2085.16  234.18
   1  13  -2 1611.64  566.50
   1  13  -2 1502.40  566.40
  -1 -13   2 1953.25  234.01
  -1  13   3  159.45   30.33
  -1  13   3  111.42   41.95
   1 -13  -3  149.12   30.53
   1 -13  -3  159.98   41.84
   1  13  -3  152.85   30.08
   1  13  -3  164.78   30.76
   1  13  -3  127.64   41.90
   1  13  -3  132.44   41.98
  -1  13   4  940.51  113.18
  -1  13   4  595.90  250.49
   1 -13  -4  898.04  113.25
   1 -13  -4  899.93  250.35
   1  13  -4  885.70  113.09
   1  13  -4  889.43  113.67
   1  13  -4  780.27  250.52
   1  13  -4  772.13  250.46
  -1  13   5   30.70   11.58
  -1  13   5   19.60    7.10
   1 -13  -5   30.05   11.66
   1 -13  -5   31.29    6.55
   1  13  -5   27.00   11.82
   1  13  -5   30.13   12.03
   1  13  -5   21.61    6.30
   1  13  -5   28.29    6.73
  -1  13   6 2149.75  229.79
  -1  13   6 1112.39  556.63
   1 -13  -6 2100.19  229.75
   1 -13  -6 2017.50  556.50
   1  13  -6 1941.32  230.68
   1  13  -6 1932.51  230.24
   1  13  -6 1550.75  556.67
   1  13  -6 1996.35  556.65
  -1  13   7  670.35   93.04
   1 -13  -7  716.57   93.05
   1 -13  -7  665.61  197.86
   1  13  -7  779.35   94.31
   1  13  -7  585.55   93.44
   1  13  -7  509.26  198.04
   1  13  -7  677.53  198.03
  -1  13   8   57.77   17.83
  -1  13   8   33.72   15.96
   1 -13  -8   73.82   17.81
   1 -13  -8   60.19   15.97
   1  13  -8   77.26   18.85
   1  13  -8   50.37   18.07
   1  13  -8   53.80   16.17
   1  13  -8   66.98   16.14
  -1  13   9  983.92  121.16
  -1  13   9  455.89  270.50
   1 -13  -9 1070.02  121.23
   1 -13  -9 1026.18  270.47
   1  13  -9 1144.85  122.97
   1  13  -9  810.03  121.47
   1  13  -9  802.87  270.60
   1  13  -9  949.32  270.56
  -1  13  10   60.67   16.14
  -1  13  10   22.50   12.91
   1 -13 -10   61.25   16.11
   1 -13 -10   53.91   13.35
   1  13 -10   52.15   17.25
   1  13 -10   37.20   16.37
   1  13 -10   45.89   13.11
   1  13 -10   56.44   13.08
  -1 -13  10   41.83   17.48
  -1  13  11  336.34   46.21
  -1  13  11  135.85   77.67
   1 -13 -11  322.34   46.21
   1 -13 -11  144.98   77.70
   1  13 -11  317.18   47.87
   1  13 -11  258.10   46.30
   1  13 -11  266.01   77.87
   1  13 -11  339.67   77.86
  -1 -13  11  249.31   48.80
  -1  13  12  106.55   22.75
  -1  13  12   35.73   24.25
   1 -13 -12  105.12   22.56
   1 -13 -12   75.02   24.45
   1  13 -12   94.60   24.07
   1  13 -12   83.45   22.81
   1  13 -12   85.78   24.42
   1  13 -12  112.82   24.73
  -1 -13  12   76.10   24.75
  -1  13  13 1081.72  104.74
  -1  13  13  263.55  224.97
   1 -13 -13 1019.41  104.70
   1 -13 -13  648.14  225.28
   1 -13 -13  683.31  225.00
   1  13 -13  896.64  107.14
   1  13 -13  776.09  104.56
   1  13 -13  765.04  225.27
  -1 -13  13  693.84  108.89
  -1  13  14    0.85    5.31
  -1  13  14    0.38    5.43
   1 -13 -14   -1.72    4.35
   1 -13 -14   -0.90    3.95
   1 -13 -14    6.73    8.38
   1  13 -14    2.10    5.37
   1  13 -14    3.75    5.87
   1  13 -14    1.04    4.23
  -1 -13  14    1.64    6.02
  -1  13  15   67.13   16.29
  -1  13  15   18.14   12.09
   1 -13 -15   65.33   15.72
   1 -13 -15   34.01   12.02
   1 -13 -15   27.04   13.63
   1  13 -15   54.03   17.36
   1  13 -15   41.97   16.00
   1  13 -15   51.16   11.86
   1  13 -15   21.95   10.95
  -1 -13  15   49.97   18.48
  -1  13  16   15.53    9.17
  -1  13  16   -0.33    5.07
   1 -13 -16   21.98    8.39
   1 -13 -16   14.42    6.16
   1 -13 -16    6.28   12.81
   1  13 -16   14.44    9.34
   1  13 -16   -1.14    9.15
   1  13 -16   11.82    6.33
   1  13 -16    0.54    2.56
  -1 -13  16   20.54   12.10
  -1  14   1  719.48   95.40
  -1  14   1  628.62  204.30
   1 -14  -1  593.67   96.20
   1 -14  -1  662.23  204.52
   1  14  -1  676.07   94.98
  -1 -14   1  754.39   95.98
  -1  14   2    4.02    4.82
  -1  14   2    4.65    1.89
   1 -14  -2    7.14    5.26
   1 -14  -2    2.43    0.91
   1  14  -2    7.65    4.78
   1  14  -2    2.62    5.09
   1  14  -2    3.11    0.36
   1  14  -2    1.57    0.61
  -1 -14   2    7.87    5.50
  -1  14   3   86.96   20.94
  -1  14   3   62.32   21.94
   1 -14  -3   86.14   21.19
   1 -14  -3   84.31   21.83
   1  14  -3   78.66   20.76
   1  14  -3   97.43   21.45
   1  14  -3   60.12   22.00
  -1  14   4  625.73   77.64
  -1  14   4  352.48  158.12
   1 -14  -4  617.73   77.81
   1 -14  -4  567.70  158.00
   1  14  -4  588.46   77.56
   1  14  -4  563.49   78.31
   1  14  -4  462.98  158.18
   1  14  -4  476.01  158.14
  -1  14   5  909.83  105.86
  -1  14   5  549.77  231.07
   1 -14  -5  894.03  105.92
   1 -14  -5  791.90  230.88
   1  14  -5  777.84  106.19
   1  14  -5  859.48  106.51
   1  14  -5  695.19  231.11
   1  14  -5  703.40  231.05
  -1  14   6    4.79    5.05
  -1  14   6    1.11    2.33
   1 -14  -6    3.09    5.06
   1 -14  -6    4.66    2.65
   1  14  -6    5.07    5.59
   1  14  -6    8.20    5.61
   1  14  -6    4.89    1.17
   1  14  -6    3.45    3.01
  -1  14   7   12.14    6.34
  -1  14   7    3.59    3.31
   1 -14  -7    7.21    6.18
   1 -14  -7    4.94    3.19
   1  14  -7    9.56    6.78
   1  14  -7    5.30    6.69
   1  14  -7    5.11    1.39
   1  14  -7    8.39    3.46
  -1  14   8  314.96   49.20
   1 -14  -8  329.04   49.26
   1 -14  -8  253.24   85.78
   1  14  -8  360.08   50.47
   1  14  -8  255.27   49.62
   1  14  -8  239.55   85.96
   1  14  -8  280.98   85.92
  -1  14   9  739.76   94.95
  -1  14   9  368.76  201.98
   1 -14  -9  769.36   95.05
   1 -14  -9  801.95  201.98
   1  14  -9  840.90   96.77
   1  14  -9  594.33   95.37
   1  14  -9  618.38  202.08
   1  14  -9  678.80  202.01
  -1  14  10  118.11   24.14
  -1  14  10   44.31   27.68
   1 -14 -10  123.61   24.18
   1 -14 -10   97.81   28.72
   1  14 -10  126.75   25.58
   1  14 -10   96.85   24.43
   1  14 -10   88.42   27.83
  -1  14  11    5.06    7.16
  -1  14  11    8.73    4.66
   1 -14 -11   14.32    7.01
   1 -14 -11   -0.04    7.24
   1  14 -11    8.67    8.10
   1  14 -11    7.12    7.49
   1  14 -11    9.65    3.49
   1  14 -11   11.13    3.79
  -1 -14  11    9.45    7.84
  -1  14  12  145.69   25.77
  -1  14  12   37.90   30.24
   1 -14 -12  148.13   25.72
   1 -14 -12   92.04   30.48
   1 -14 -12   81.94   30.36
   1  14 -12  114.98   27.28
   1  14 -12  108.03   25.83
   1  14 -12  105.30   30.44
   1  14 -12  128.82   30.55
  -1 -14  12  104.16   28.23
  -1  14  13  221.24   33.65
  -1  14  13   54.24   46.74
   1 -14 -13  228.44   33.62
   1 -14 -13  140.50   47.07
   1 -14 -13  106.82   47.15
   1  14 -13  206.22   35.51
   1  14 -13  193.42   33.84
   1  14 -13  184.07   47.07
   1  14 -13  143.03   47.01
  -1 -14  13  154.82   36.87
  -1  14  14  261.47   32.58
  -1  14  14   53.12   43.26
   1 -14 -14  244.40   32.28
   1 -14 -14  122.63   43.55
   1 -14 -14  161.66   43.44
   1  14 -14  172.75   34.16
   1  14 -14  145.61   32.21
   1  14 -14  151.18   43.40
   1  14 -14   80.00   43.17
  -1 -14  14  124.25   35.75
  -1  14  15  203.62   28.95
  -1  14  15   47.97   34.74
   1 -14 -15  179.16   28.52
   1 -14 -15  105.54   35.04
   1 -14 -15  106.14   35.38
   1  14 -15  140.38   30.55
   1  14 -15  103.80   28.51
   1  14 -15  136.20   35.05
   1  14 -15   79.17   34.73
  -1 -14  15  127.13   32.90
  -1  14  16  103.56   21.04
  -1  14  16   29.16   19.58
   1 -14 -16   94.54   20.55
   1 -14 -16   60.58   19.17
   1 -14 -16   66.88   23.47
   1  14 -16   84.78   22.58
   1  14 -16   57.30   20.64
   1  14 -16   75.15   19.01
   1  14 -16   46.89   18.93
  -1 -14  16   64.12   25.02
  -1  15   1  967.48  120.01
  -1  15   1  818.04  268.14
   1 -15  -1 1038.13  121.01
   1 -15  -1  744.20  268.35
   1  15  -1  900.01  119.58
  -1 -15   1  872.18  120.67
  -1  15   2  291.79   43.98
  -1  15   2  192.52   73.65
   1 -15  -2  286.54   44.62
   1 -15  -2  237.99   73.64
   1  15  -2  244.80   43.63
   1  15  -2  254.74   44.95
  -1 -15   2  232.27   44.63
  -1  15   3   10.94    6.41
  -1  15   3    3.75    2.45
   1 -15  -3   10.16    6.63
   1 -15  -3    7.21    1.24
   1  15  -3    6.77    6.40
   1  15  -3   11.62    6.88
   1  15  -3    6.23    0.62
   1  15  -3    8.82    1.73
  -1  15   4    2.18    5.02
  -1  15   4    5.39    2.71
   1 -15  -4    6.64    5.27
   1  15  -4    5.05    5.30
   1  15  -4    5.08    5.47
   1  15  -4    4.10    0.53
   1  15  -4    1.00    2.39
  -1  15   5 1872.57  199.40
  -1  15   5 1075.32  475.92
   1 -15  -5 1884.40  199.58
   1 -15  -5 1645.30  475.75
   1  15  -5 1600.41  199.77
   1  15  -5 1613.72  200.28
   1  15  -5 1412.55  475.99
  -1  15   6  501.50   65.85
  -1  15   6  263.50  127.60
   1 -15  -6  488.39   65.92
   1 -15  -6  480.27  127.43
   1  15  -6  467.27   66.59
   1  15  -6  441.82   66.55
   1  15  -6  372.85  127.66
   1  15  -6  426.25  127.60
  -1  15   7  841.48  103.21
   1 -15  -7  760.55  103.29
   1 -15  -7  724.27  223.39
   1  15  -7  696.54  104.38
   1  15  -7  674.00  103.90
   1  15  -7  627.28  223.64
   1  15  -7  820.07  223.60
  -1  15   8 1511.52  163.50
  -1  15   8  735.25  380.94
   1 -15  -8 1508.68  163.65
   1 -15  -8 1487.95  380.84
   1  15  -8 1238.72  165.10
   1  15  -8 1165.71  164.15
   1  15  -8 1156.62  381.06
   1  15  -8 1306.95  380.97
  -1  15   9 1757.87  194.35
  -1  15   9  804.63  461.73
   1 -15  -9 1780.69  194.56
   1 -15  -9 1819.56  461.69
   1  15  -9 1584.74  196.32
   1  15  -9 1481.49  194.97
   1  15  -9 1432.57  461.90
   1  15  -9 1594.25  461.80
  -1  15  10   45.39   14.49
  -1  15  10   16.00   10.66
   1 -15 -10   47.75   14.49
   1 -15 -10   38.38   12.99
   1  15 -10   46.17   15.88
   1  15 -10   33.60   14.88
   1  15 -10   35.79   10.14
   1  15 -10   49.04   11.39
  -1  15  11    1.22    3.19
  -1  15  11   -7.91    5.27
   1 -15 -11   -1.55    2.16
   1 -15 -11   -6.79    9.73
   1  15 -11    9.08    5.64
   1  15 -11   -1.87    4.05
   1  15 -11    1.58    3.47
   1  15 -11    5.61    6.95
  -1  15  12  191.83   29.86
  -1  15  12   29.19   38.88
   1 -15 -12  186.46   29.97
   1 -15 -12  107.17   39.04
   1 -15 -12  118.26   39.77
   1  15 -12  150.36   31.71
   1  15 -12  120.37   30.05
   1  15 -12  138.16   39.07
   1  15 -12  184.25   39.51
  -1  15  13  365.17   44.78
  -1  15  13   83.01   72.38
   1 -15 -13  338.31   44.80
   1 -15 -13  206.77   72.71
   1 -15 -13  192.45   72.72
   1  15 -13  324.98   46.95
   1  15 -13  243.11   44.76
   1  15 -13  260.18   72.66
  -1  15  14   -4.01    6.56
  -1  15  14    1.83    4.87
   1 -15 -14   -1.21    4.87
   1 -15 -14    6.68    4.16
   1 -15 -14    7.57    8.44
   1  15 -14    8.95    6.18
   1  15 -14   -6.68    5.99
   1  15 -14   -0.66    3.82
  -1 -15  14   -5.16    5.49
  -1  15  15   16.17    8.71
  -1  15  15    2.60    6.22
   1 -15 -15   14.66    7.40
   1 -15 -15   10.56    5.70
   1 -15 -15    6.73    7.18
   1  15 -15   -4.43    8.97
   1  15 -15   -6.38    9.34
   1  15 -15    8.44    3.82
   1  15 -15    8.06    5.16
  -1 -15  15    8.25   11.18
  -1  15  16    4.89    6.07
  -1  15  16    2.34    6.47
   1 -15 -16    0.61    4.84
   1 -15 -16    1.65    6.13
   1 -15 -16   -2.14   12.78
   1  15 -16    1.80    6.96
   1  15 -16   -8.93    7.40
   1  15 -16    3.50    5.75
   1  15 -16    5.27    5.85
  -1 -15  16  -10.22    9.73
  -1  16   1   58.18   15.51
  -1  16   1   38.36   12.09
   1 -16  -1   50.83   15.99
   1 -16  -1   42.94   12.03
   1  16  -1   47.05   15.31
  -1 -16   1   37.85   15.91
  -1  16   2   60.69   16.82
  -1  16   2   29.86   14.38
   1 -16  -2   68.59   17.35
   1 -16  -2   58.64   14.07
   1  16  -2   48.72   16.57
   1  16  -2   57.38   17.51
  -1 -16   2   50.50   17.36
  -1  16   3 2759.29  281.23
  -1  16   3 1587.66  691.58
   1 -16  -3 2862.88  281.93
   1 -16  -3 1844.05  691.55
   1  16  -3 2351.73  280.87
   1  16  -3 2635.39  282.69
   1  16  -3 2160.60  691.59
  -1  16   4   -1.60    3.28
   1 -16  -4   -1.10    3.82
   1 -16  -4    1.34    2.44
   1  16  -4    1.04    3.98
   1  16  -4    4.22    3.38
   1  16  -4    2.17    1.76
   1  16  -4   -0.30    2.45
  -1  16   5 1875.48  200.07
  -1  16   5  978.37  477.34
   1 -16  -5 1900.16  200.37
   1 -16  -5 1538.17  477.17
   1  16  -5 1763.24  200.48
   1  16  -5 1594.85  201.19
   1  16  -5 1705.96  477.44
   1  16  -5 1346.89  477.32
  -1  16   6   89.45   20.92
  -1  16   6   44.08   21.79
   1 -16  -6   89.88   21.13
   1 -16  -6   69.11   21.53
   1  16  -6   73.04   21.52
   1  16  -6   79.46   21.62
   1  16  -6   86.80   21.81
   1  16  -6   86.67   21.85
  -1  16   7  688.95   88.49
  -1  16   7  442.48  185.10
   1 -16  -7  680.56   88.66
   1 -16  -7  684.54  184.93
   1  16  -7  607.01   89.66
   1  16  -7  552.83   89.34
   1  16  -7  611.72  185.21
   1  16  -7  632.32  185.12
  -1  16   8 3087.23  321.58
  -1  16   8 1555.53  797.08
   1 -16  -8 3004.41  321.83
   1  16  -8 2645.05  323.32
   1  16  -8 2446.05  322.46
   1  16  -8 2553.48  797.23
   1  16  -8 3114.48  797.16
  -1  16   9  136.00   26.87
  -1  16   9   57.87   33.29
   1 -16  -9  132.44   26.98
   1 -16  -9  147.78   33.40
   1  16  -9  106.97   28.05
   1  16  -9   99.94   27.35
   1  16  -9  107.02   33.26
   1  16  -9  133.83   33.87
  -1  16  10  608.86   79.61
  -1  16  10  282.61  161.28
   1 -16 -10  653.25   79.90
   1 -16 -10  551.50  161.27
   1  16 -10  525.90   81.57
   1  16 -10  451.11   80.19
   1  16 -10  515.17  161.48
   1  16 -10  694.03  161.48
  -1  16  11   54.19   16.39
  -1  16  11   17.50   13.31
   1 -16 -11   61.89   16.46
   1 -16 -11   37.56   15.64
   1  16 -11   41.65   17.81
   1  16 -11   43.58   16.82
   1  16 -11   48.90   12.98
   1  16 -11   74.44   15.12
  -1  16  12  509.38   62.84
  -1  16  12  112.41  117.38
   1 -16 -12  505.76   63.05
   1 -16 -12  293.91  117.66
   1 -16 -12  364.53  117.79
   1  16 -12  474.61   65.15
   1  16 -12  342.38   63.08
   1  16 -12  411.96  117.67
   1  16 -12  570.74  117.77
  -1  16  13   98.51   20.15
  -1  16  13   13.85   18.62
   1 -16 -13   90.36   20.02
   1 -16 -13   58.81   18.87
   1 -16 -13   51.42   20.43
   1  16 -13   71.80   21.96
   1  16 -13   67.56   20.26
   1  16 -13   66.80   18.81
   1  16 -13   93.25   19.29
  -1  16  14  214.36   29.74
  -1  16  14   40.40   36.73
   1 -16 -14  225.90   29.62
   1 -16 -14  106.23   36.94
   1 -16 -14  102.07   38.39
   1  16 -14  137.18   31.32
   1  16 -14  145.44   29.67
   1  16 -14  137.82   36.75
   1  16 -14   64.51   36.29
  -1  16  15   36.88   11.26
  -1  16  15    2.43    6.88
   1 -16 -15   21.63   10.23
   1 -16 -15   15.76    5.66
   1 -16 -15    9.13   12.72
   1  16 -15   26.13   11.87
   1  16 -15   17.04   11.20
   1  16 -15   12.18    5.12
   1  16 -15    9.60    5.87
  -1  17   1  664.44   83.07
  -1  17   1  470.52  171.72
   1 -17  -1  664.52   84.22
   1 -17  -1  531.63  171.88
   1  17  -1  530.86   82.68
  -1 -17   1  574.68   83.88
  -1  17   2  435.76   60.33
  -1  17   2  280.50  113.71
   1 -17  -2  424.64   61.21
   1 -17  -2  391.05  113.76
   1  17  -2  378.07   60.02
   1  17  -2  404.31   61.86
  -1 -17   2  345.71   61.23
  -1  17   3   26.98   10.17
  -1  17   3   14.06    4.82
   1 -17  -3   24.11   10.71
   1 -17  -3   19.39    4.25
   1  17  -3   19.25   10.32
   1  17  -3   24.60   10.66
   1  17  -3   17.07    4.09
  -1  17   4   25.72   11.79
   1 -17  -4   26.11   11.98
   1 -17  -4   22.68    6.69
   1  17  -4   29.71   12.11
   1  17  -4   28.71   12.38
   1  17  -4   27.36    6.33
  -1  17   5  243.03   39.77
  -1  17   5  146.53   62.85
   1 -17  -5  266.50   40.09
   1 -17  -5  231.67   62.71
   1  17  -5  212.08   40.13
   1  17  -5  196.20   40.74
   1  17  -5  201.41   62.88
  -1  17   6    4.08    3.69
  -1  17   6   -3.31    3.82
   1 -17  -6    2.97    4.07
   1 -17  -6    2.01    3.47
   1  17  -6    1.92    4.49
   1  17  -6    3.61    4.72
   1  17  -6    1.62    2.47
   1  17  -6    0.21    3.69
  -1  17   7    7.36    4.61
  -1  17   7    5.86    4.90
   1 -17  -7    4.96    4.62
   1 -17  -7   -0.49    3.33
   1  17  -7   -1.08    5.39
   1  17  -7    2.12    5.37
   1  17  -7   -0.08    2.77
   1  17  -7    1.87    4.23
  -1  17   8  151.20   28.71
  -1  17   8   74.33   37.17
   1 -17  -8  153.03   28.88
   1 -17  -8  121.14   37.28
   1  17  -8  122.82   29.79
   1  17  -8  115.97   29.40
   1  17  -8  126.81   37.18
   1  17  -8  157.84   37.63
  -1  17   9    9.41    6.98
  -1  17   9    1.66    3.30
   1 -17  -9    7.95    6.87
   1 -17  -9    8.77    7.12
   1  17  -9    7.73    7.77
   1  17  -9    7.19    7.54
   1  17  -9    9.21    3.37
   1  17  -9   10.78    7.45
  -1  17  10   24.59    9.95
  -1  17  10    4.29    5.61
   1 -17 -10   21.52    9.93
   1 -17 -10   18.14    7.26
   1  17 -10   20.84   10.88
   1  17 -10    9.89   10.44
   1  17 -10   18.40    4.41
   1  17 -10   23.54    8.67
  -1  17  11   74.44   20.47
   1 -17 -11  106.35   20.67
   1 -17 -11   47.32   20.12
   1 -17 -11   52.57   20.62
   1  17 -11   65.39   21.63
   1  17 -11   56.72   20.95
   1  17 -11   70.92   20.14
   1  17 -11   94.77   20.87
  -1  17  12  204.71   34.15
  -1  17  12   36.61   47.76
   1 -17 -12  225.36   34.42
   1 -17 -12  130.03   48.18
   1 -17 -12  143.57   48.72
   1  17 -12  203.36   36.09
   1  17 -12  163.25   34.53
   1  17 -12  165.82   48.11
   1  17 -12  232.89   48.55
  -1  17  13   84.12   19.28
   1 -17 -13  100.19   19.23
   1 -17 -13   27.14   18.30
   1  17 -13   57.72   20.48
   1  17 -13   55.17   18.98
   1  17 -13   32.26   16.86
  -1  17  14  108.32   19.74
  -1  17  14   17.30   17.11
   1 -17 -14  105.65   19.68
   1 -17 -14   55.21   17.13
   1 -17 -14   48.98   19.17
   1  17 -14   57.92   19.63
   1  17 -14   68.84   17.21
   1  17 -14   29.49   16.43
  -1  17  15  270.27   37.95
   1 -17 -15  307.17   37.94
   1 -17 -15  134.61   54.49
   1 -17 -15  102.01   55.57
   1  17 -15  195.50   40.38
   1  17 -15  171.59   37.84
   1  17 -15  211.44   54.30
   1  17 -15  103.63   54.12
  -1  18   1  187.21   34.47
  -1  18   1  145.38   50.60
   1 -18  -1  197.88   35.51
   1 -18  -1  149.33   50.76
   1  18  -1  189.33   34.24
  -1 -18   1  175.45   35.22
  -1  18   2  137.42   27.07
  -1  18   2   91.67   34.19
   1 -18  -2  128.73   27.93
   1 -18  -2  114.70   34.28
   1  18  -2  114.20   26.95
   1  18  -2  133.23   28.38
  -1 -18   2  115.43   27.92
  -1  18   3   75.30   18.14
  -1  18   3   48.62   16.38
   1 -18  -3   84.16   18.62
   1 -18  -3   46.75   16.27
   1  18  -3   53.95   18.07
   1  18  -3   60.51   18.96
   1  18  -3   55.62   16.15
  -1  18   4  357.77   48.05
  -1  18   4  172.44   82.57
   1 -18  -4  357.75   48.69
   1 -18  -4  198.69   82.52
   1  18  -4  326.61   48.23
   1  18  -4  298.70   49.40
   1  18  -4  281.94   82.63
   1  18  -4  267.07   82.62
  -1  18   5  779.94   90.58
  -1  18   5  399.75  190.24
   1 -18  -5  786.36   91.15
   1 -18  -5  692.95  190.14
   1  18  -5  730.39   91.10
   1  18  -5  682.40   92.08
   1  18  -5  639.62  190.30
   1  18  -5  430.01  190.20
  -1  18   6  740.59   83.73
  -1  18   6  364.79  172.40
   1 -18  -6  695.75   84.23
   1 -18  -6  612.31  172.25
   1  18  -6  621.22   84.60
   1  18  -6  576.31   85.11
   1  18  -6  620.22  172.50
   1  18  -6  406.75  172.36
  -1  18   7   20.04    9.82
  -1  18   7   15.72    5.35
   1 -18  -7   23.31   10.06
   1 -18  -7   11.94    4.43
   1  18  -7   20.27   10.55
   1  18  -7   22.07   10.60
   1  18  -7   14.35    4.34
  -1  18   8  404.07   56.79
  -1  18   8  164.87  103.49
   1 -18  -8  441.66   57.20
   1 -18  -8  377.45  103.49
   1  18  -8  338.76   58.23
   1  18  -8  332.74   57.85
   1  18  -8  349.81  103.63
   1  18  -8  379.50  103.64
  -1  18   9  230.81   37.67
  -1  18   9   66.35   56.89
   1 -18  -9  237.95   38.02
   1 -18  -9  230.51   57.39
   1  18  -9  182.89   39.16
   1  18  -9  174.62   38.50
   1  18  -9  187.96   57.05
   1  18  -9  242.56   57.16
  -1  18  10   -2.45    3.98
  -1  18  10    3.83    5.01
   1 -18 -10    0.93    3.72
   1  18 -10    1.71    5.14
   1  18 -10    0.39    4.91
   1  18 -10    0.13    4.12
   1  18 -10    0.06    7.31
  -1  18  11  200.96   31.75
  -1  18  11   47.40   42.83
   1 -18 -11  207.95   32.10
   1 -18 -11  114.99   42.88
   1 -18 -11  114.48   42.98
   1  18 -11  171.85   33.45
   1  18 -11  143.57   32.36
   1  18 -11  141.87   42.98
   1  18 -11  205.48   43.38
  -1  18  12  153.03   26.01
  -1  18  12   20.57   30.00
   1 -18 -12  159.58   26.28
   1 -18 -12   93.36   30.28
   1 -18 -12   73.12   30.69
   1  18 -12  124.68   27.67
   1  18 -12  120.08   30.28
   1  18 -12  115.42   30.47
  -1  18  13  622.64   56.98
  -1  18  13   88.59  100.71
   1 -18 -13  648.40   57.39
   1 -18 -13  282.77  101.08
   1 -18 -13  223.08  100.91
   1  18 -13  434.74   59.14
   1  18 -13  332.39   57.04
   1  18 -13  391.72  101.03
   1  18 -13  141.37  100.56
  -1  18  14  241.46   31.15
  -1  18  14   33.75   39.29
   1 -18 -14  253.64   31.34
   1 -18 -14  110.33   39.54
   1 -18 -14   77.76   40.69
   1  18 -14  197.14   33.52
   1  18 -14  133.89   31.23
   1  18 -14  143.90   39.51
   1  18 -14   78.24   39.09
  -1  18  15   11.21    7.93
  -1  18  15   -4.51    7.11
   1 -18 -15    9.08    7.30
   1 -18 -15    5.10    5.04
   1 -18 -15   -4.30   12.70
   1  18 -15    9.40   10.10
   1  18 -15   -2.27    8.33
   1  18 -15    0.88    5.81
   1  18 -15    9.71    5.90
  -1  19   1 2457.52  269.37
  -1  19   1 1845.00  659.73
   1 -19  -1 2574.70  271.09
   1 -19  -1 1809.72  659.93
   1  19  -1 2231.19  268.99
  -1 -19   1 2271.42  270.61
  -1  19   2 1193.85  138.20
  -1  19   2  732.52  314.56
   1 -19  -2 1266.72  139.63
   1 -19  -2  927.64  314.69
   1  19  -2 1065.89  137.94
   1  19  -2 1156.69  140.67
  -1 -19   2 1030.79  139.59
  -1  19   3  450.71   58.04
  -1  19   3  232.14  107.25
   1 -19  -3  443.00   59.03
   1 -19  -3  384.10  107.35
   1  19  -3  371.27   57.95
   1  19  -3  342.03   59.84
   1  19  -3  308.64  107.18
  -1  19   4  568.50   68.11
   1 -19  -4  556.98   68.97
   1 -19  -4  314.92  132.43
   1  19  -4  466.17   68.31
   1  19  -4  439.07   69.86
   1  19  -4  392.05  132.51
   1  19  -4  392.69  132.53
  -1  19   5  211.16   33.11
  -1  19   5  101.53   47.06
   1 -19  -5  221.49   33.76
   1 -19  -5  141.56   46.98
   1  19  -5  196.77   33.70
   1  19  -5  183.38   34.41
   1  19  -5  168.17   47.06
   1  19  -5   98.62   47.01
  -1  19   6   21.40    9.11
  -1  19   6   18.77    4.90
   1 -19  -6   22.35    9.52
   1 -19  -6    5.62    4.45
   1  19  -6   16.98    9.70
   1  19  -6   17.36   10.03
   1  19  -6   11.69    3.44
   1  19  -6   11.45    4.24
  -1  19   7  431.57   53.38
  -1  19   7  190.88   94.95
   1 -19  -7  436.40   53.94
   1 -19  -7  263.02   94.75
   1  19  -7  331.12   54.52
   1  19  -7  301.26   95.03
  -1  19   8   42.05   14.05
  -1  19   8   20.36    9.77
   1 -19  -8   53.23   14.32
   1  19  -8   26.50   14.93
   1  19  -8   37.90   14.86
   1  19  -8   37.10    9.57
  -1  19   9  457.35   58.51
  -1  19   9  128.12  107.13
   1 -19  -9  484.29   59.08
   1 -19  -9  421.53  107.18
   1  19  -9  374.67   60.29
   1  19  -9  345.19   59.62
   1  19  -9  351.07  107.32
  -1  19  10  360.98   49.98
  -1  19  10  100.19   85.68
   1 -19 -10  386.77   50.55
   1 -19 -10  352.95   86.15
   1  19 -10  307.98   51.92
   1  19 -10  262.55   50.92
   1  19 -10  285.17   85.89
  -1  19  11   -0.27    4.38
  -1  19  11    5.03    5.11
   1 -19 -11   -1.84    3.66
   1  19 -11    3.16    5.73
   1  19 -11    5.32    5.48
   1  19 -11   -3.53    4.51
  -1  19  12   61.09   14.75
  -1  19  12    3.40    9.44
   1 -19 -12   54.78   15.09
   1 -19 -12   31.25   10.03
   1 -19 -12   21.98   11.96
   1  19 -12   33.77   15.69
   1  19 -12   31.36   14.95
   1  19 -12   48.76   10.00
  -1  19  13  108.83   19.73
  -1  19  13   12.77   16.90
   1 -19 -13  105.51   19.81
   1 -19 -13   53.73   17.11
   1 -19 -13   39.33   17.52
   1  19 -13   78.74   21.11
   1  19 -13   70.25   20.02
   1  19 -13   61.97   16.72
   1  19 -13   30.53   16.46
  -1  19  14  956.39   80.51
  -1  19  14  155.87  158.83
   1 -19 -14 1033.12   81.13
   1 -19 -14  392.14  159.15
   1 -19 -14  252.22  158.70
   1  19 -14  714.81   83.55
   1  19 -14  513.61   80.57
   1  19 -14  630.31  159.18
   1  19 -14  317.58  158.78
  -1  20   1    2.79    4.45
  -1  20   1    2.64    3.21
   1 -20  -1   -2.78    5.28
   1 -20  -1    2.73    2.06
   1  20  -1    2.54    4.30
  -1 -20   1    5.66    5.39
  -1  20   2 1939.50  219.33
  -1  20   2 1301.88  527.49
   1 -20  -2 2230.89  221.07
   1 -20  -2 1351.57  527.66
   1  20  -2 1814.06  219.15
   1  20  -2 1909.78  222.32
  -1 -20   2 1872.69  220.99
  -1  20   3  119.94   23.03
  -1  20   3   49.14   25.20
   1 -20  -3  104.22   23.74
   1 -20  -3   79.67   25.35
   1  20  -3   98.49   23.03
   1  20  -3   98.14   24.33
  -1  20   4 3874.80  351.48
  -1  20   4 2024.99  875.58
   1 -20  -4 4097.73  352.78
   1 -20  -4 2518.16  875.55
   1  20  -4 3267.50  351.77
   1  20  -4 2986.94  354.06
   1  20  -4 2772.11  875.53
   1  20  -4 2037.63  875.51
  -1  20   5 1185.52  119.54
  -1  20   5  585.29  264.85
   1 -20  -5 1271.05  120.59
   1 -20  -5  587.43  264.69
   1  20  -5 1066.05  120.23
   1  20  -5 1022.06  121.70
   1  20  -5  969.30  264.89
   1  20  -5  537.02  264.80
  -1  20   6  755.99   85.69
  -1  20   6  396.72  176.87
   1 -20  -6  856.18   86.61
   1 -20  -6  528.60  176.74
   1  20  -6  721.07   86.75
   1  20  -6  595.16  176.92
   1  20  -6  376.09  176.82
  -1  20   7  496.69   66.46
   1 -20  -7  554.29   67.27
   1 -20  -7  317.43  127.38
   1  20  -7  389.77   67.75
   1  20  -7  407.54   68.13
   1  20  -7  392.01  127.65
  -1  20   8  148.54   25.16
  -1  20   8   48.58   29.31
   1 -20  -8  164.44   25.68
   1 -20  -8   87.29   29.59
   1  20  -8  124.19   26.38
   1  20  -8  116.44   26.34
   1  20  -8  115.50   29.37
   1  20  -8   41.46   29.01
  -1  20   9  207.39   29.22
  -1  20   9   42.83   37.39
   1 -20  -9  204.35   29.76
   1 -20  -9   84.62   37.42
   1  20  -9  162.86   30.66
   1  20  -9  160.46   30.38
   1  20  -9  148.72   37.53
   1  20  -9   61.77   37.39
  -1  20  10  117.74   21.42
  -1  20  10   24.57   21.49
   1 -20 -10  114.26   21.82
   1 -20 -10   64.58   22.51
   1  20 -10  112.67   22.89
   1  20 -10   85.56   22.25
   1  20 -10   86.46   21.44
   1  20 -10   27.73   21.68
  -1  20  11   26.97   10.47
  -1  20  11    9.41    5.62
   1 -20 -11   36.49   11.23
   1 -20 -11   13.47    5.70
   1 -20 -11   12.04   12.85
   1  20 -11   25.19   11.69
   1  20 -11   23.11   11.19
   1  20 -11   19.94    4.97
   1  20 -11    4.39    4.26
  -1  20  12   30.79   10.97
  -1  20  12    5.04    6.14
   1 -20 -12   41.87   11.40
   1 -20 -12   11.49    5.98
   1 -20 -12    8.53   13.89
   1  20 -12   20.81   12.16
   1  20 -12   16.74   12.40
   1  20 -12   24.68    5.17
   1  20 -12    8.79    5.25
  -1  20  13    1.84    6.62
  -1  20  13    2.71    6.69
   1 -20 -13    1.16    5.94
   1 -20 -13   -5.41    5.60
   1 -20 -13   -2.16   13.70
   1  20 -13    2.73    8.17
   1  20 -13    4.35    7.06
   1  20 -13    0.30    4.30
   1  20 -13    2.74    4.13
  -1  20  14   84.60   16.53
  -1  20  14   12.02   11.86
   1 -20 -14   69.16   16.55
   1 -20 -14   19.17   11.29
   1 -20 -14   14.44   14.07
   1  20 -14   41.99   18.68
   1  20 -14   42.29   16.76
   1  20 -14   62.05   11.65
   1  20 -14   23.99   11.48
  -1  21   1  377.94   54.86
  -1  21   1  282.46   99.01
   1 -21  -1  383.58   56.46
   1 -21  -1  281.79   99.19
   1  21  -1  334.63   54.60
  -1 -21   1  354.16   56.10
  -1  21   2  895.12  106.82
  -1  21   2  544.83  232.05
   1 -21  -2  980.07  108.61
   1 -21  -2  580.55  232.22
   1  21  -2  764.56  106.71
   1  21  -2  915.02  109.89
  -1 -21   2  852.27  108.53
  -1  21   3  207.24   32.50
  -1  21   3   91.08   45.31
   1 -21  -3  195.57   33.63
   1 -21  -3  112.38   45.44
   1  21  -3  180.62   32.58
   1  21  -3  181.53   34.34
  -1  21   4    7.96    6.65
  -1  21   4   25.70    4.80
   1 -21  -4    0.11    7.51
   1 -21  -4    1.39    2.46
   1  21  -4    7.24    6.93
   1  21  -4    6.61    7.25
   1  21  -4    5.53    2.26
   1  21  -4    1.39    2.62
  -1  21   5  337.38   45.43
   1 -21  -5  371.62   46.51
   1 -21  -5  159.88   75.42
   1  21  -5  279.36   46.12
   1  21  -5  291.02   47.38
   1  21  -5  231.69   75.51
   1  21  -5  166.46   75.50
  -1  21   6  550.10   63.90
   1 -21  -6  589.40   64.96
   1 -21  -6  211.59  120.82
   1  21  -6  462.10   64.98
   1  21  -6  434.50   65.93
   1  21  -6  410.10  121.03
   1  21  -6  248.78  120.92
  -1  21   7  471.48   55.20
  -1  21   7  187.03   98.94
   1 -21  -7  496.89   56.16
   1 -21  -7  222.99   98.78
   1  21  -7  404.60   56.54
   1  21  -7  376.51   57.01
   1  21  -7  377.06   99.05
   1  21  -7  199.24   98.89
  -1  21   8  320.61   43.99
   1 -21  -8  340.74   44.77
   1  21  -8  234.25   45.46
   1  21  -8  252.96   45.52
   1  21  -8  238.89   71.36
   1  21  -8   89.59   71.11
  -1  21   9   38.66   11.94
  -1  21   9   11.26    7.34
   1 -21  -9   45.78   12.37
   1 -21  -9   19.07    9.34
   1  21  -9   29.09   13.00
   1  21  -9   23.27   12.84
   1  21  -9   28.71    6.95
   1  21  -9   10.62    6.26
  -1  21  10  864.31   86.87
   1 -21 -10 1069.90   88.12
   1 -21 -10  420.28  178.22
   1 -21 -10  350.58  177.78
   1  21 -10  694.18   89.28
   1  21 -10  666.97   88.33
   1  21 -10  627.79  178.23
   1  21 -10  221.21  177.84
  -1  21  11    8.17    8.22
  -1  21  11    2.55    4.09
   1 -21 -11   21.31    8.68
   1 -21 -11    6.93    4.62
   1 -21 -11    9.79    8.21
   1  21 -11   10.76    8.97
   1  21 -11    6.84    9.33
   1  21 -11   10.27    4.62
   1  21 -11    2.00    2.98
  -1  21  12   89.11   17.18
  -1  21  12   11.75   13.15
   1 -21 -12   87.59   17.78
   1 -21 -12   36.65   13.44
   1 -21 -12   20.65   18.64
   1  21 -12   54.31   18.46
   1  21 -12   60.41   18.46
   1  21 -12   59.97   13.44
   1  21 -12   22.34   12.81
  -1  21  13  346.07   39.18
  -1  21  13   39.36   57.07
   1 -21 -13  400.25   40.01
   1 -21 -13  179.11   57.66
   1 -21 -13   95.98   57.86
   1  21 -13  198.86   41.03
   1  21 -13  199.99   39.79
   1  21 -13  255.29   57.48
   1  21 -13   78.79   56.70
  -1  22   1   49.22   15.55
   1 -22  -1   35.77   16.54
   1 -22  -1   31.25   11.84
   1  22  -1   52.41   15.53
  -1 -22   1   59.21   16.63
  -1  22   2  161.10   30.36
   1 -22  -2  166.14   31.78
   1 -22  -2   87.30   40.67
   1  22  -2  139.21   30.34
   1  22  -2  152.11   32.58
  -1 -22   2  157.35   31.72
  -1  22   3  429.60   54.85
  -1  22   3  188.70   98.51
   1 -22  -3  472.65   56.34
   1 -22  -3  237.66   98.66
   1  22  -3  364.05   55.03
   1  22  -3  373.04   57.45
  -1  22   4   44.59   13.84
  -1  22   4   20.03    9.79
   1 -22  -4   49.31   14.74
   1 -22  -4   26.71    9.01
   1  22  -4   48.72   14.30
   1  22  -4   34.58   14.96
   1  22  -4   30.08    8.70
  -1  22   5  257.61   38.48
  -1  22   5  126.07   58.82
   1 -22  -5  299.58   39.60
   1 -22  -5  167.78   58.71
   1  22  -5  230.47   39.13
   1  22  -5  222.64   40.48
   1  22  -5  208.55   58.68
   1  22  -5  130.82   58.72
  -1  22   6   38.15   11.90
   1 -22  -6   45.75   12.68
   1 -22  -6   11.20    6.43
   1  22  -6   32.09   12.95
   1  22  -6   34.60   13.22
   1  22  -6   21.89    6.32
   1  22  -6    8.91    7.44
  -1  22   7   71.84   16.54
  -1  22   7   28.47   13.69
   1 -22  -7   85.11   17.35
   1 -22  -7   21.59   13.24
   1  22  -7   53.14   17.73
   1  22  -7   57.89   17.93
   1  22  -7   58.18   13.20
   1  22  -7   27.09   13.64
  -1  22   8    7.94    5.38
  -1  22   8    3.03    4.90
   1 -22  -8    2.83    5.85
   1 -22  -8    3.98    7.17
   1  22  -8    7.69    6.61
   1  22  -8   -2.03    6.56
   1  22  -8    2.03    3.88
   1  22  -8    0.75    3.28
  -1  22   9  572.35   60.14
  -1  22   9  107.52  110.20
   1 -22  -9  616.30   61.34
   1  22  -9  435.55   62.16
   1  22  -9  405.26   61.86
   1  22  -9  412.97  110.43
   1  22  -9  156.12  110.10
  -1  22  10  779.69   68.86
  -1  22  10  108.78  131.37
   1 -22 -10  877.08   70.19
   1 -22 -10  353.87  131.66
   1 -22 -10  273.09  131.36
   1  22 -10  573.99   71.21
   1  22 -10  492.45   70.39
   1  22 -10  508.27  131.61
   1  22 -10  188.56  131.20
  -1  22  11   14.88    8.62
  -1  22  11   -1.01    4.42
   1 -22 -11   24.14    9.69
   1 -22 -11   12.16    5.09
   1 -22 -11    9.26   10.04
   1  22 -11   17.26   10.62
   1  22 -11   20.14   11.30
   1  22 -11    7.54    4.00
   1  22 -11    3.94    4.38
  -1  22  12   -2.62    6.50
   1 -22 -12   12.14    7.06
   1 -22 -12    0.70   13.80
   1  22 -12    2.78    7.28
   1  22 -12    7.32    8.88
   1  22 -12    0.23    4.20
   1  22 -12    1.02    5.00
  -1  22  13   -4.21    4.31
  -1  23   1  158.98   31.21
   1 -23  -1  161.29   32.75
   1 -23  -1  112.28   42.41
   1  23  -1  146.86   31.11
  -1 -23   1  160.07   32.56
  -1  23   2   -3.25    3.04
  -1  23   2   -2.58    4.51
   1 -23  -2    0.79    3.64
   1 -23  -2   -0.11    3.26
   1  23  -2    0.55    3.20
   1  23  -2   -0.10    3.91
  -1 -23   2    3.92    4.76
  -1  23   3   -3.66    4.67
  -1  23   3    1.82    4.28
   1 -23  -3   10.13    6.01
   1 -23  -3    1.37    2.84
   1  23  -3    1.36    5.11
   1  23  -3    5.52    5.17
  -1  23   4   63.13   17.25
  -1  23   4   36.10   14.56
   1 -23  -4   77.49   18.17
   1 -23  -4   37.50   14.43
   1  23  -4   52.27   17.62
   1  23  -4   64.93   18.77
  -1  23   5   85.81   20.26
   1 -23  -5  107.66   21.39
   1 -23  -5   43.95   19.67
   1  23  -5   76.10   20.85
   1  23  -5   85.19   21.89
   1  23  -5   73.09   19.51
   1  23  -5   39.85   19.65
  -1  23   6  590.61   68.25
   1 -23  -6  300.65  131.46
   1  23  -6  524.89   69.54
   1  23  -6  594.24   70.96
   1  23  -6  434.76  131.50
   1  23  -6  273.09  131.50
  -1  23   7    2.32    4.66
   1 -23  -7    1.87    5.74
   1 -23  -7    3.93    3.97
   1  23  -7   11.07    6.69
   1  23  -7   -4.99    6.46
   1  23  -7    0.37    3.95
  -1  23   8  253.22   32.29
  -1  23   8   37.93   43.71
   1 -23  -8  289.06   33.49
   1 -23  -8   92.38   43.71
   1  23  -8  201.65   33.91
   1  23  -8  201.08   34.06
   1  23  -8   59.82   43.47
  -1  23   9   36.46   11.32
   1 -23  -9   31.12   12.15
   1 -23  -9   12.13    9.07
   1  23  -9   20.25   12.58
   1  23  -9   17.43   12.46
   1  23  -9   22.24    6.24
   1  23  -9    6.08    5.31
  -1  23  10    3.75    5.37
  -1  23  10   -0.53    6.13
   1 -23 -10    6.14    6.73
   1 -23 -10    0.79    7.44
   1 -23 -10    2.43    7.14
   1  23 -10   -3.28    9.16
   1  23 -10   13.98    9.64
   1  23 -10    2.75    5.01
   1  23 -10   -2.13    4.53
  -1  23  11   52.13   13.39
  -1  23  11    2.09    7.70
   1 -23 -11   64.26   14.11
   1 -23 -11    9.03   10.92
   1 -23 -11   13.45   10.95
   1  23 -11   51.55   15.81
   1  23 -11   54.50   15.36
   1  23 -11    8.57    7.53
  -1  23  12  352.10   38.69
  -1  23  12   49.46   56.28
   1 -23 -12  419.87   40.09
   1 -23 -12  188.27   57.08
   1 -23 -12   72.29   57.14
   1  23 -12  215.69   41.27
   1  23 -12  250.47   40.17
   1  23 -12  203.53   56.52
   1  23 -12   52.44   55.96
  -1  24   1  118.53   25.91
  -1  24   1   91.83   30.62
   1 -24  -1  111.73   27.32
   1 -24  -1   75.56   30.74
   1  24  -1  113.94   25.79
   1  24  -1  147.60   28.58
  -1 -24   1  114.44   27.31
  -1  24   2    0.96    4.52
  -1  24   2   -0.13    3.77
   1 -24  -2   10.38    5.40
   1 -24  -2   -1.22    3.01
   1  24  -2    0.28    4.93
   1  24  -2    3.19    5.55
  -1 -24   2    3.78    6.07
  -1  24   3  583.07   73.49
  -1  24   3  350.86  145.12
   1 -24  -3  625.55   75.66
   1 -24  -3  347.48  145.22
   1  24  -3  513.30   73.82
   1  24  -3  592.47   77.07
  -1  24   4    8.89    7.19
  -1  24   4    7.46    4.70
   1 -24  -4   21.44    8.44
   1 -24  -4    1.31    2.81
   1  24  -4    5.47    7.73
   1  24  -4   12.04    8.26
  -1  24   5   95.25   19.99
  -1  24   5   44.46   19.47
   1 -24  -5  102.08   21.26
   1 -24  -5   31.08   19.04
   1  24  -5   78.50   20.77
   1  24  -5   75.79   21.76
   1  24  -5   72.93   18.86
  -1  24   6  589.46   65.09
  -1  24   6  217.35  123.24
   1 -24  -6  654.08   66.94
   1 -24  -6  258.47  123.19
   1  24  -6  492.29   66.38
   1  24  -6  595.99   68.05
   1  24  -6  439.57  123.19
   1  24  -6  225.98  123.20
  -1  24   7  127.63   22.30
  -1  24   7   26.33   23.36
   1 -24  -7  159.75   23.58
   1 -24  -7   32.66   23.12
   1  24  -7  103.70   23.44
   1  24  -7  134.64   24.38
   1  24  -7   80.70   23.22
   1  24  -7   43.20   23.33
  -1  24   8   93.89   17.85
  -1  24   8   18.97   14.82
   1 -24  -8  117.17   19.05
   1 -24  -8   13.81   14.86
   1  24  -8   70.16   18.82
   1  24  -8   70.25   19.38
   1  24  -8   55.85   14.61
   1  24  -8   17.96   14.83
  -1  24   9  479.86   51.60
   1 -24  -9  554.95   53.34
   1 -24  -9  219.02   88.80
   1 -24  -9  107.02   88.36
   1  24  -9  356.94   53.82
   1  24  -9  380.91   53.93
   1  24  -9  316.45   88.52
   1  24  -9   96.53   88.15
  -1  24  10 1225.21   96.97
  -1  24  10  108.07  202.55
   1 -24 -10 1304.85   98.98
   1 -24 -10  534.81  203.06
   1 -24 -10  234.98  202.53
   1  24 -10 1010.28   99.84
   1  24 -10  986.14   99.42
   1  24 -10  846.22  202.90
   1  24 -10  242.16  202.44
  -1  24  11   39.55   12.31
   1 -24 -11   58.24   13.20
   1 -24 -11    9.87   11.18
   1  24 -11   17.99   14.98
   1  24 -11   25.48   14.75
   1  24 -11   16.36    7.38
   1  24 -11    1.89    7.90
  -1  25   1  128.72   26.27
  -1  25   1   86.20   31.26
   1 -25  -1  121.69   27.85
   1 -25  -1   74.11   31.36
   1  25  -1  120.38   26.17
   1  25  -1  138.60   29.20
  -1 -25   1  118.27   27.84
  -1  25   2  647.32   82.34
  -1  25   2  364.08  167.39
   1 -25  -2  672.82   84.92
   1 -25  -2  394.28  167.65
   1  25  -2  583.43   82.46
   1  25  -2  729.73   86.72
  -1 -25   2  677.54   84.87
  -1  25   3    5.35    5.70
   1 -25  -3    2.46    7.11
   1 -25  -3    3.72    2.87
   1  25  -3    5.39    6.53
   1  25  -3    4.31    6.31
  -1  25   4   33.05   12.54
  -1  25   4   23.62    8.17
   1 -25  -4   36.27   13.56
   1 -25  -4   16.86    7.19
   1  25  -4   31.82   13.53
   1  25  -4   37.26   13.91
  -1  25   5    7.81    5.70
   1 -25  -5    4.52    6.49
   1 -25  -5    6.43    3.12
   1  25  -5    6.83    6.94
   1  25  -5   -6.06    6.39
  -1  25   6  321.83   39.89
  -1  25   6   90.17   61.12
   1 -25  -6  391.80   41.83
   1 -25  -6  128.45   60.99
   1  25  -6  259.96   41.07
   1  25  -6  300.73   42.64
   1  25  -6  202.66   60.86
   1  25  -6   80.84   60.86
  -1  25   7  279.14   37.38
   1 -25  -7  319.40   39.22
   1 -25  -7   82.49   54.92
   1  25  -7  188.21   38.76
   1  25  -7  221.30   39.84
   1  25  -7   93.64   55.15
  -1  25   8  468.68   48.61
  -1  25   8   89.31   81.34
   1 -25  -8  557.35   50.64
   1 -25  -8   76.62   81.12
   1  25  -8  342.81   50.52
   1  25  -8  370.99   51.26
   1  25  -8  311.23   81.29
   1  25  -8  132.66   81.20
  -1  25   9  558.16   52.19
  -1  25   9   68.17   89.59
   1 -25  -9  647.19   54.32
   1 -25  -9  220.50   90.06
   1 -25  -9   42.99   89.45
   1  25  -9  399.23   54.48
   1  25  -9  437.12   54.84
   1  25  -9  390.46   89.86
   1  25  -9  163.36   89.56
  -1  25  10   67.45   16.25
  -1  25  10   13.26   11.98
   1 -25 -10   97.31   17.47
   1 -25 -10   32.96   13.81
   1 -25 -10    2.76   12.92
   1  25 -10   47.92   17.64
   1  25 -10   54.49   18.87
   1  25 -10   46.10   11.92
  -1  26   1   60.22   19.30
  -1  26   1   43.28   17.95
   1 -26  -1   93.54   21.00
   1  26  -1   56.77   19.34
   1  26  -1   86.04   21.92
  -1 -26   1   54.29   20.74
  -1  26   2   57.06   16.47
  -1  26   2   28.22   12.89
   1 -26  -2   63.79   17.80
   1 -26  -2   29.00   12.93
   1  26  -2   59.71   16.84
   1  26  -2   57.36   18.50
  -1 -26   2   54.67   17.97
  -1  26   3  243.13   41.08
   1 -26  -3  307.65   43.37
   1 -26  -3  136.62   64.37
   1  26  -3  217.30   41.66
   1  26  -3  230.29   44.49
  -1  26   4  459.53   52.91
  -1  26   4  211.12   92.37
   1 -26  -4  421.48   55.07
   1 -26  -4  155.39   92.38
   1  26  -4  338.34   53.55
   1  26  -4  387.04   56.32
  -1  26   5   -0.64    5.24
   1 -26  -5    0.78    5.25
   1 -26  -5   -1.22    4.45
   1  26  -5    1.58    5.21
   1  26  -5    1.94    4.17
  -1  26   6    1.62    4.37
  -1  26   6   -1.07    6.86
   1 -26  -6    5.01    5.90
   1 -26  -6    3.25    4.16
   1  26  -6    4.56    5.84
   1  26  -6   -8.82    7.01
   1  26  -6    1.68    6.81
   1  26  -6    1.07    5.42
  -1  26   7  265.51   34.82
  -1  26   7   39.12   48.96
   1 -26  -7  287.44   36.91
   1 -26  -7   47.30   48.88
   1  26  -7  200.96   36.34
   1  26  -7  277.23   38.06
   1  26  -7  163.76   48.94
  -1  26   8   93.03   17.83
   1 -26  -8  103.15   19.47
   1 -26  -8   22.12   14.54
   1 -26  -8   13.79   14.46
   1  26  -8   67.00   19.20
   1  26  -8   68.08   20.12
   1  26  -8   62.71   15.49
   1  26  -8   27.31   15.24
  -1  26   9  128.43   22.89
   1 -26  -9  191.82   24.88
   1 -26  -9   49.73   23.89
   1 -26  -9    2.35   24.22
   1  26  -9  109.60   24.81
   1  26  -9  115.38   25.60
   1  26  -9   96.71   24.07
   1  26  -9   35.03   23.94
  -1  27   1    5.05    5.30
  -1  27   1    8.50    5.05
   1 -27  -1    1.17    6.78
   1 -27  -1   -0.77    4.01
   1  27  -1   -1.26    5.71
   1  27  -1    4.29    6.22
  -1 -27   1    6.01    6.76
  -1  27   2   62.30   17.91
  -1  27   2   44.64   15.73
   1 -27  -2   76.19   19.43
   1 -27  -2   21.17   15.10
   1  27  -2   57.87   18.42
   1  27  -2   77.23   20.21
  -1 -27   2   73.46   19.58
  -1  27   3   98.02   20.06
  -1  27   3   32.30   18.90
   1 -27  -3  103.19   21.64
   1 -27  -3   34.33   18.89
   1  27  -3   80.55   20.55
   1  27  -3   87.10   22.40
  -1  27   4  206.01   31.79
   1 -27  -4  186.87   33.51
   1 -27  -4   71.75   42.35
   1  27  -4  152.48   32.35
   1  27  -4  138.16   34.54
  -1  27   5   22.48    9.53
  -1  27   5   10.57    8.23
   1 -27  -5   17.09    9.72
   1  27  -5    9.47    9.73
   1  27  -5    0.12   10.73
  -1  27   6   29.03   10.09
  -1  27   6   -0.75    7.96
   1 -27  -6   30.87   11.47
   1 -27  -6    7.50    4.99
   1  27  -6   22.90   10.93
  -1  27   7   21.54   11.18
   1 -27  -7   24.59   13.21
   1  27  -7   19.22   12.65
   1  27  -7   25.88   14.92
   1  27  -7   16.31    7.59
  -1  27   8   12.01    7.99
  -1  27   8    2.24    5.20
   1 -27  -8   19.67    9.07
   1 -27  -8    0.00    4.72
   1  27  -8   10.35    9.38
   1  27  -8   27.81   10.78
   1  27  -8    0.35    6.34
   1  27  -8    5.85    8.30
  -1  28   1  147.26   30.26
  -1  28   1  102.85   39.13
   1 -28  -1  171.47   32.77
   1 -28  -1   76.65   39.19
   1  28  -1  141.41   30.26
   1  28  -1  176.84   34.38
  -1 -28   1  183.06   32.83
  -1  28   2   28.58   11.86
   1 -28  -2   35.52   13.56
   1 -28  -2    9.71    6.72
   1  28  -2   17.52   12.06
   1  28  -2   44.17   14.02
  -1  28   3   59.71   17.97
   1 -28  -3   80.84   19.82
   1 -28  -3   25.59   14.99
   1  28  -3   63.28   18.27
   1  28  -3   60.50   20.44
  -1  28   4  352.25   55.42
   1 -28  -4  362.78   58.25
   1  28  -4  264.67   56.22
   1  28  -4  328.38   59.74
  -1  28   5   11.02    8.20
   1 -28  -5    8.32    8.48
   1  28  -5    7.52    8.62
   1  28  -5    4.70    9.65
  -1  28   6    6.05    6.76
   1 -28  -6    3.33    7.18
   1  28  -6    4.08    8.21
   1  28  -6    5.66   11.13
  -1  28   7  105.44   20.51
   1 -28  -7   82.25   22.29
   1  28  -7   65.73   21.87
   1  28  -7  103.67   24.55
   1  28  -7   39.58   20.07
   1  28  -7   21.58   19.71
  -1  29   1  449.71   62.78
  -1  29   1  312.34  116.17
   1 -29  -1  567.37   66.48
   1 -29  -1   74.55  116.20
   1  29  -1  454.90   62.87
   1  29  -1  599.66   68.87
  -1 -29   1  567.16   66.04
  -1  29   2  300.75   56.16
   1 -29  -2  409.36   59.66
   1  29  -2  275.32   56.47
   1  29  -2  377.07   61.53
  -1  29   3   75.06   20.61
   1 -29  -3   82.04   22.80
   1  29  -3   56.09   20.94
   1  29  -3   61.17   23.51
  -1  29   4  555.23   79.50
   1 -29  -4  604.12   83.13
   1  29  -4  420.50   80.49
   1  29  -4  522.02   84.71
  -1  29   5  330.83   52.50
   1 -29  -5  319.15   55.56
   1  29  -5  256.98   53.79
   1  29  -5  295.81   57.00
  -1  30   1   24.36   12.57
   1 -30  -1   25.30   14.38
   1  30  -1   24.12   12.72
   1  30  -1   26.26   15.42
  -1 -30   1   30.64   14.62
  -1  30   2   -7.23    2.89
   1 -30  -2   -3.86    4.82
   1  30  -2   -1.40    3.36
   1  30  -2    7.46    4.74
  -1  30   3  687.46   97.04
   1 -30  -3  770.12  101.30
   1  30  -3  568.77   97.79
   0   0   3    1.94    3.79
   0   0   3   -0.07    0.51
   0   0   3   -0.63    0.49
   0   0  -3   10.54    3.65
   0   0  -3    1.33    0.43
   0   0  -3    3.28    0.65
   0   0   4 9999.00 1181.36
   0   0   5    1.37    3.23
   0   0   5    0.08    1.39
   0   0  -5    4.80    2.98
   0   0  -5    1.20    1.51
   0   0  -5   -0.25    1.62
   0   0   6  137.02   32.38
   0   0   6  129.21   46.79
   0   0  -6  156.25   31.90
   0   0  -6  140.17   46.73
   0   0  -6  219.30   46.98
   0   0   7    3.09    3.45
   0   0   7   -0.54    2.12
   0   0  -7    1.97    3.03
   0   0  -7   -0.28    1.38
   0   0  -7    2.28    3.42
   0   0   8   60.94   18.28
   0   0   8   59.23   17.31
   0   0  -8   67.59   18.04
   0   0  -8   55.45   17.36
   0   0  -8   70.13   17.63
   0   0   9    0.41    3.20
   0   0   9    1.28    2.17
   0   0  -9   -2.38    2.61
   0   0  -9    0.63    1.95
   0   0  -9    1.12    3.40
   0   0  10   59.08   19.08
   0   0 -10   73.13   18.64
   0   0 -10   56.23   18.07
   0   0 -10   70.90   18.35
   0   0  11   -1.63    3.58
   0   0 -11    1.17    3.74
   0   0 -11    2.94    3.46
   0   0 -11   -1.09    2.63
   0   0  12   49.14   14.54
   0   0 -12   59.44   14.04
   0   0 -12   28.40    9.66
   0   0 -12   17.83    9.60
   0   0  13    2.86    5.45
   0   0 -13    5.54    4.51
   0   0 -13   -0.23    2.75
   0   0 -13    1.65    2.72
   0   0  14  641.96   90.95
   0   0 -14  736.21   89.28
   0   0 -14  617.93  188.26
   0   0 -14  508.06  188.18
   0   0  15   -4.42    4.21
   0   0 -15    2.88    3.45
   0   0 -15    0.66    4.45
   0   0 -16  281.39   77.33
   0   0 -16  231.11   77.26
   0   0 -17   -1.89    5.33
   0   0 -18   34.89    7.01
   0   0 -18   13.80    8.62
   0  -1  -2  396.78   62.34
   0   1  -2  405.17   62.05
   0   1   4  157.20   33.70
   0   1   4  169.14   50.73
   0  -1  -4  184.49   33.65
   0  -1  -4  172.37   50.50
   0  -1  -4  169.54   50.75
   0   1  -4  193.38   33.54
   0   1  -4  159.81   50.57
   0   1  -4  181.16   50.72
   0  -1   4  162.33   33.61
   0  -1   4  169.13   50.56
   0  -1   4  166.88   50.74
   0   1   5  568.78   77.49
   0   1   5  522.63  159.89
   0  -1  -5  558.41   77.47
   0  -1  -5  530.32  159.89
   0  -1  -5  535.96  160.02
   0   1  -5  561.25   77.21
   0   1  -5  472.12  159.84
   0   1  -5  537.96  160.09
   0  -1   5  481.74   77.42
   0  -1   5  503.04  160.00
   0   1   6  658.58   97.50
   0   1   6  679.95  211.76
   0  -1  -6  695.06   97.29
   0  -1  -6  716.47  211.79
   0  -1  -6  743.30  211.89
   0   1  -6  710.16   97.27
   0   1  -6  699.70  211.74
   0   1  -6  687.14  211.97
   0  -1   6  692.14   97.47
   0  -1   6  659.08  211.75
   0   1   7  763.71  110.42
   0   1   7  782.64  245.04
   0  -1  -7  833.12  110.13
   0  -1  -7  812.92  244.96
   0  -1  -7  846.64  245.26
   0   1  -7  807.95  110.07
   0   1  -7  797.02  244.97
   0   1  -7  863.41  245.25
   0  -1   7  778.52  110.40
   0  -1   7  723.40  245.05
   0   1   8   72.24   20.11
   0   1   8   64.91   20.74
   0  -1  -8   73.69   19.83
   0  -1  -8   62.31   20.72
   0  -1  -8   86.74   21.07
   0   1  -8   85.29   19.84
   0   1  -8   57.73   20.74
   0   1  -8   97.04   21.02
   0  -1   8   62.32   20.11
   0   1   9  420.43   68.14
   0   1   9  394.20  134.59
   0  -1  -9  482.05   67.68
   0  -1  -9  390.11  134.69
   0  -1  -9  512.47  134.90
   0   1  -9  462.79   67.71
   0   1  -9  441.75  134.68
   0   1  -9  504.03  134.85
   0  -1   9  403.51   68.19
   0  -1   9  410.58  134.68
   0   1  10  600.31   81.87
   0   1  10  549.92  169.19
   0  -1 -10  648.49   81.28
   0  -1 -10  434.95  169.17
   0  -1 -10  528.84  169.32
   0   1 -10  634.78   81.30
   0   1 -10  480.56  169.21
   0   1 -10  573.71  169.33
   0  -1  10  615.54   81.99
   0   1  11  240.86   41.03
   0  -1 -11  264.24   40.43
   0  -1 -11  217.94   65.99
   0  -1 -11  155.00   65.94
   0   1 -11  247.83   40.43
   0   1 -11  230.97   66.01
   0   1 -11  202.30   66.03
   0  -1  11  231.51   41.17
   0   1  12 6113.51  683.56
   0  -1 -12 6352.13  682.36
   0  -1 -12 5972.71 1753.30
   0  -1 -12 5790.31 1753.34
   0   1 -12 6266.85  682.38
   0   1 -12 5790.27 1753.30
   0   1 -12 4241.14 1753.29
   0  -1  12 5453.97  683.75
   0   1  13  133.02   31.71
   0  -1 -13  171.51   30.85
   0  -1 -13  157.88   43.11
   0  -1 -13  118.39   43.07
   0   1 -13  134.61   43.06
   0   1 -13  159.02   43.17
   0  -1  13  151.97   31.86
   0  -1 -14  250.22   76.12
   0  -1 -14  214.19   76.15
   0   1 -14  260.41   76.14
   0   1 -14  273.16   76.11
   0  -1  14  277.86   46.62
   0  -1 -15    4.43    7.29
   0  -1 -15   10.08    3.06
   0  -1 -15    8.11    4.13
   0   1 -15    9.62    3.05
   0   1 -15    7.19    3.62
   0  -1  15   11.79    8.08
   0  -1 -16  636.54  183.03
   0  -1 -16  477.00  182.90
   0   1 -16  661.71  183.04
   0   1 -16  619.76  182.97
   0  -1 -17    0.12    5.85
   0   1 -17    6.57    5.52
   0   1 -17    7.17    5.64
   0  -1 -18    1.96    4.77
   0  -1 -18   -3.66    5.68
   0   1 -18    2.09    4.24
   0   2   2  375.13   57.31
   0   2   2  356.38  108.66
   0  -2  -2  370.33   57.44
   0  -2  -2  286.65  108.70
   0   2  -2  401.09   56.87
   0   2  -2  362.85  108.57
   0   2  -2  353.55  108.61
   0  -2   2  384.67   56.98
   0  -2   2  347.20  108.53
   0  -2   2  383.20  108.57
   0   2   3   71.54   19.82
   0   2   3   69.90   20.53
   0  -2  -3   79.23   19.76
   0  -2  -3   44.33   20.28
   0  -2  -3   83.27   20.67
   0   2  -3   92.06   19.78
   0   2  -3   75.00   20.48
   0   2  -3   82.14   20.66
   0  -2   3   61.13   19.63
   0  -2   3   70.29   20.44
   0  -2   3   76.13   20.52
   0   2   4  202.07   38.60
   0   2   4  195.80   62.23
   0  -2  -4  205.78   38.54
   0  -2  -4  227.70   62.17
   0  -2  -4  218.18   62.37
   0   2  -4  259.82   38.39
   0   2  -4  210.57   62.22
   0   2  -4  194.74   62.31
   0  -2   4  214.14   38.42
   0  -2   4  183.06   62.17
   0  -2   4  195.23   62.34
   0   2   5 4142.07  509.96
   0   2   5 3847.61 1298.89
   0  -2  -5 4109.69  510.00
   0  -2  -5 4329.24 1299.02
   0   2  -5 4375.59  509.72
   0   2  -5 4345.97 1298.90
   0   2  -5 4266.48 1299.00
   0  -2   5 4095.57  510.48
   0  -2   5 4451.32 1298.88
   0  -2   5 4277.76 1298.93
   0   2   6  657.33   93.24
   0   2   6  614.94  200.04
   0  -2  -6  746.90   92.85
   0  -2  -6  432.95  199.93
   0  -2  -6  641.47  200.20
   0   2  -6  753.10   92.87
   0   2  -6  740.75  200.09
   0   2  -6  609.64  200.16
   0  -2   6  678.37   92.92
   0  -2   6  715.75  200.08
   0   2   7  830.94  110.53
   0   2   7  816.42  245.21
   0  -2  -7  856.16  110.18
   0  -2  -7  637.80  245.06
   0  -2  -7  764.38  245.27
   0   2  -7  885.54  110.44
   0   2  -7  898.41  245.18
   0   2  -7  779.20  245.27
   0  -2   7  785.37  110.42
   0  -2   7  803.68  245.16
   0   2   8    2.73    3.23
   0   2   8   -0.08    2.47
   0  -2  -8   -1.48    2.57
   0  -2  -8    0.49    1.67
   0  -2  -8    2.93    2.55
   0   2  -8   -2.83    2.82
   0   2  -8    0.02    1.78
   0   2  -8   -0.54    2.80
   0  -2   8    4.41    3.25
   0  -2   8    0.83    2.00
   0   2   9   71.28   20.62
   0   2   9   67.67   21.60
   0  -2  -9   78.61   20.29
   0  -2  -9   62.24   21.52
   0  -2  -9   85.15   21.82
   0   2  -9   87.24   20.31
   0   2  -9   67.73   21.65
   0   2  -9   89.53   21.87
   0  -2   9   78.34   20.69
   0   2  10 1300.48  149.36
   0  -2 -10 1262.95  148.73
   0  -2 -10  908.27  345.13
   0  -2 -10  891.35  345.22
   0   2 -10 1276.42  148.72
   0   2 -10 1282.21  345.21
   0   2 -10  995.11  345.23
   0  -2  10 1262.02  149.58
   0   2  11  108.15   23.72
   0  -2 -11  117.39   23.36
   0  -2 -11   86.47   27.12
   0  -2 -11   95.00   27.21
   0   2 -11  102.92   23.34
   0   2 -11   83.82   27.12
   0   2 -11   78.78   27.20
   0  -2  11   91.45   23.95
   0   2  12  224.24   38.60
   0  -2 -12  229.29   37.93
   0  -2 -12  151.35   59.57
   0   2 -12  209.88   37.87
   0   2 -12  198.63   59.64
   0  -2  12  201.80   38.92
   0   2  13   32.74   14.24
   0  -2 -13   39.91   13.90
   0  -2 -13   35.47    9.63
   0  -2 -13   32.09    9.53
   0   2 -13   42.40   13.66
   0   2 -13   34.58    9.69
   0   2 -13   36.54    9.68
   0  -2  13   33.33   14.64
   0   2  14  353.95   55.97
   0  -2 -14  382.09   54.70
   0  -2 -14  324.31   99.98
   0  -2 -14  284.30   99.94
   0   2 -14  364.01   54.69
   0   2 -14  348.07   99.97
   0   2 -14  265.68   99.89
   0  -2  14  359.74   56.44
   0  -2 -15  975.45  122.10
   0  -2 -15  893.82  273.05
   0  -2 -15 1014.61  273.04
   0   2 -15  885.61  273.04
   0   2 -15  716.18  272.93
   0  -2 -16   55.10   15.28
   0  -2 -16   48.33   15.50
   0   2 -16   65.08   15.34
   0   2 -16   50.10   15.52
   0  -2  16   55.42   19.15
   0  -2 -17   64.47   17.27
   0  -2 -17   39.14   16.93
   0   2 -17   58.93   18.70
   0   2 -17   80.52   17.19
   0   2 -17   54.43   17.44
   0  -2 -18  130.09   31.69
   0  -2 -18  193.06   43.48
   0  -2 -18   64.47   42.90
   0   2 -18  169.23   31.85
   0   2 -18  194.43   43.41
   0   2 -18  111.03   43.40
   0  -3  -1   76.29   21.61
   0   3  -1   93.00   21.18
   0  -3   1   86.64   21.41
   0   3   2  252.27   46.50
   0   3   2  269.63   81.04
   0  -3  -2  259.17   46.23
   0   3  -2  296.21   45.99
   0   3  -2  268.62   80.97
   0   3  -2  277.35   80.97
   0  -3   2  260.70   45.70
   0  -3   2  271.72   80.92
   0   3   3  524.98   76.89
   0   3   3  368.53  158.25
   0  -3  -3  523.08   76.85
   0  -3  -3  553.57  158.41
   0   3  -3  593.45   76.47
   0   3  -3  558.70  158.26
   0   3  -3  526.12  158.29
   0  -3   3  527.05   76.45
   0  -3   3  525.06  158.26
   0   3   4 2546.00  297.42
   0   3   4 1955.52  737.33
   0  -3  -4 2485.64  297.32
   0  -3  -4 1852.30  737.13
   0  -3  -4 1900.52  737.45
   0   3  -4 2648.31  296.99
   0   3  -4 2736.01  737.36
   0   3  -4 2495.13  737.51
   0  -3   4 2515.42  296.99
   0  -3   4 2701.54  737.31
   0  -3   4 2670.85  737.35
   0   3   5    4.89    5.46
   0   3   5    4.91    0.64
   0  -3  -5    6.24    5.37
   0  -3  -5    7.47    0.63
   0  -3  -5    6.26    0.57
   0   3  -5    5.21    5.55
   0   3  -5    3.39    0.55
   0   3  -5    6.80    1.13
   0  -3   5    9.82    5.67
   0  -3   5    5.72    0.65
   0  -3   5    6.36    0.77
   0   3   6  515.84   75.96
   0   3   6  491.73  155.85
   0  -3  -6  519.12   75.84
   0  -3  -6  458.36  155.62
   0  -3  -6  481.53  155.88
   0   3  -6  548.08   75.63
   0   3  -6  538.28  155.80
   0   3  -6  537.67  155.90
   0  -3   6  519.28   76.24
   0  -3   6  524.99  155.73
   0  -3   6  513.01  155.79
   0   3   7 2335.22  288.75
   0   3   7 2131.58  714.28
   0  -3  -7 2410.39  288.53
   0  -3  -7 1641.63  714.17
   0  -3  -7 2456.32  714.52
   0   3  -7 2454.76  288.41
   0   3  -7 2477.71  714.35
   0   3  -7 2574.73  714.40
   0  -3   7 2436.99  288.75
   0   3   8 1207.72  148.32
   0   3   8 1120.58  343.61
   0  -3  -8 1171.75  147.98
   0  -3  -8  897.90  343.53
   0  -3  -8 1163.72  343.77
   0   3  -8 1129.46  147.85
   0   3  -8 1114.87  343.63
   0   3  -8 1202.37  343.76
   0  -3   8 1103.99  148.33
   0   3   9   40.23   13.23
   0   3   9   26.13    8.39
   0  -3  -9   35.22   12.91
   0  -3  -9   29.47    8.46
   0  -3  -9   38.30    8.94
   0   3  -9   38.84   13.00
   0   3  -9   40.29    8.62
   0   3  -9   29.54    9.10
   0  -3   9   28.94   13.35
   0   3  10  195.39   33.64
   0   3  10  142.16   49.10
   0  -3 -10  201.82   33.26
   0  -3 -10  129.95   49.15
   0  -3 -10  185.25   49.39
   0   3 -10  182.45   33.25
   0   3 -10  162.31   49.28
   0   3 -10  132.86   49.28
   0  -3  10  183.80   33.89
   0   3  11 2042.19  240.28
   0   3  11 1735.66  583.65
   0  -3 -11 2220.46  239.54
   0  -3 -11 1712.60  583.71
   0  -3 -11 1595.59  583.79
   0   3 -11 2203.41  239.54
   0   3 -11 2091.81  583.79
   0   3 -11 1679.01  583.76
   0  -3  11 2072.01  240.79
   0   3  12   14.98    9.31
   0  -3 -12   15.68    8.96
   0  -3 -12    7.18    3.22
   0  -3 -12   18.56    3.68
   0   3 -12   16.97    8.82
   0   3 -12   14.73    3.41
   0  -3  12   11.16    9.53
   0   3  13   30.74   12.00
   0  -3 -13   36.42   11.78
   0  -3 -13   23.81    6.32
   0  -3 -13   21.90    7.31
   0   3 -13   18.80    6.33
   0   3 -13   25.26    6.72
   0  -3  13   24.44   12.55
   0   3  14  288.20   45.41
   0  -3 -14  280.76   44.33
   0  -3 -14  222.53   74.24
   0  -3 -14  254.78   74.29
   0   3 -14  230.16   44.25
   0   3 -14  247.16   74.27
   0   3 -14  213.70   74.25
   0  -3  14  265.24   46.14
   0  -3 -15  422.22  127.24
   0   3 -15  479.39   65.73
   0   3 -15  459.89  127.29
   0   3 -15  327.31  127.13
   0  -3  15  418.31   68.16
   0  -3 -16    8.83    7.65
   0  -3 -16   10.15    3.23
   0   3 -16   13.25    7.93
   0   3 -16   12.75    3.30
   0   3 -16    9.48    3.90
   0  -3  16    4.20    9.02
   0  -3 -17   89.15   24.78
   0  -3 -17  127.50   28.87
   0  -3 -17   47.33   28.16
   0   3 -17  112.03   24.95
   0   3 -17  125.48   28.68
   0   3 -17   82.30   28.85
   0  -3 -18   20.36   11.32
   0  -3 -18   29.20    6.79
   0  -3 -18   12.93    5.00
   0   3 -18   25.37   11.84
   0   3 -18   11.28    7.56
   0  -3  18   32.10   14.06
   0   4   0 1537.80  179.48
   0   4   0 1229.51  425.97
   0  -4   0 1596.21  179.74
   0  -4   0 1277.63  426.14
   0   4   1 2962.03  350.81
   0  -4  -1 2717.16  350.91
   0  -4   1 2890.18  350.10
   0   4   2  221.69   40.94
   0   4   2  165.37   67.67
   0  -4  -2  222.39   40.81
   0  -4  -2  266.80   67.74
   0   4  -2  279.39   40.85
   0   4  -2  266.32   40.39
   0   4  -2  226.99   67.62
   0   4  -2  231.21   67.65
   0  -4   2  188.28   40.24
   0  -4   2  204.68   67.56
   0   4   3  361.84   60.51
   0   4   3  357.48  116.43
   0  -4  -3  384.72   60.87
   0  -4  -3  398.20  116.53
   0   4  -3  418.77   60.08
   0   4  -3  388.94  116.39
   0   4  -3  372.07  116.47
   0  -4   3  378.83   60.41
   0  -4   3  403.61  116.40
   0   4   4 3038.26  379.66
   0   4   4 3131.44  954.49
   0  -4  -4 3257.13  379.48
   0  -4  -4 3389.41  954.28
   0  -4  -4 2472.85  954.50
   0   4  -4 3162.57  379.21
   0   4  -4 3296.35  954.45
   0   4  -4 3094.32  954.57
   0  -4   4 3137.44  379.09
   0  -4   4 3205.24  954.47
   0   4   5  605.95   85.85
   0   4   5  575.24  181.27
   0  -4  -5  631.87   85.64
   0  -4  -5  415.61  181.08
   0  -4  -5  543.05  181.41
   0   4  -5  644.91   85.50
   0   4  -5  668.05  181.36
   0   4  -5  604.90  181.41
   0  -4   5  636.29   85.56
   0  -4   5  634.92  181.28
   0   4   6  989.16  132.98
   0   4   6  873.62  303.92
   0  -4  -6 1081.62  132.68
   0  -4  -6  737.39  303.80
   0  -4  -6 1050.65  304.20
   0   4  -6 1138.23  304.02
   0   4  -6  956.56  304.04
   0  -4   6 1031.84  132.69
   0  -4   6 1075.57  303.93
   0   4   7  894.28  119.49
   0   4   7  852.28  268.83
   0  -4  -7  867.33  119.59
   0  -4  -7  802.49  268.84
   0  -4  -7  925.22  269.07
   0   4  -7  934.10  119.23
   0   4  -7  914.76  268.89
   0   4  -7  879.00  268.99
   0  -4   7  847.37  119.78
   0   4   8 2139.67  259.58
   0   4   8 2181.14  636.87
   0  -4  -8 2214.33  259.29
   0  -4  -8 1586.07  636.77
   0  -4  -8 1626.23  636.97
   0   4  -8 2294.95  259.25
   0   4  -8 2345.52  636.95
   0   4  -8 2296.72  637.02
   0  -4   8 2070.07  259.76
   0   4   9  717.79   97.92
   0   4   9  598.43  211.59
   0  -4  -9  742.16   97.56
   0  -4  -9  594.05  211.63
   0   4  -9  759.16   97.58
   0   4  -9  717.39  211.65
   0   4  -9  770.97  211.82
   0  -4   9  662.90   98.23
   0   4  10  124.73   24.66
   0   4  10   78.52   29.26
   0  -4 -10  126.10   24.34
   0  -4 -10   82.07   29.34
   0  -4 -10   96.07   29.57
   0   4 -10  121.13   24.36
   0   4 -10  101.70   29.51
   0   4 -10   89.17   29.47
   0  -4  10  113.09   24.95
   0   4  11  559.07   75.44
   0   4  11  458.53  152.12
   0  -4 -11  590.68   74.86
   0  -4 -11  448.49  152.21
   0  -4 -11  548.90  152.33
   0   4 -11  528.27   74.85
   0   4 -11  443.25  152.22
   0   4 -11  436.85  152.27
   0  -4  11  543.81   76.02
   0   4  12  817.85  110.96
   0  -4 -12  927.74  110.18
   0  -4 -12  718.08  243.30
   0  -4 -12  668.29  243.33
   0   4 -12  909.03  110.21
   0   4 -12  834.15  243.35
   0   4 -12  729.19  243.34
   0  -4  12  852.37  111.76
   0  -4 -13   30.68   12.99
   0  -4 -13   29.37    8.74
   0  -4 -13   33.82    8.82
   0   4 -13   32.85   13.06
   0   4 -13   34.56    8.54
   0   4 -13   30.02    8.49
   0  -4  13   40.30   13.96
   0   4  14   13.03    8.87
   0  -4 -14   15.12    8.19
   0  -4 -14   10.43    3.97
   0   4 -14   17.41    3.34
   0   4 -14    7.32    3.24
   0  -4  14   11.14    9.19
   0  -4 -15    5.41    4.72
   0  -4 -15    0.07    3.92
   0  -4 -15   -0.49    4.15
   0   4 -15    5.04    5.47
   0   4 -15    0.03    3.02
   0   4 -15    3.07    3.08
   0  -4  15   10.21    6.94
   0  -4 -16  113.87   26.19
   0  -4 -16  120.41   31.93
   0  -4 -16   52.35   31.46
   0   4 -16  131.00   26.30
   0   4 -16  137.87   31.90
   0   4 -16   88.60   31.70
   0  -4  16  125.40   28.62
   0  -4 -17   58.28   19.47
   0  -4 -17   73.02   18.93
   0  -4 -17   34.43   17.72
   0   4 -17   67.81   19.68
   0   4 -17   82.91   18.55
   0   4 -17   48.35   18.66
   0  -4  17   92.54   22.84
   0   4  18   -0.27   10.73
   0  -4 -18    7.72    8.89
   0  -4 -18   22.76    6.72
   0  -4 -18    1.46    4.85
   0   4 -18   15.72    9.41
   0   4 -18   14.30    4.35
   0   4 -18   12.00    7.83
   0  -4  18   19.71   12.93
   0   5   0    0.83    2.49
   0   5   0    1.30    0.28
   0  -5   0    2.65    2.66
   0  -5   0   -0.37    0.21
   0   5   1 3153.31  388.97
   0  -5  -1 3155.28  388.43
   0  -5   1 3229.96  387.95
   0   5   2 1159.50  153.85
   0  -5  -2 1080.07  153.50
   0  -5  -2 1214.99  358.03
   0   5  -2 1188.14  153.38
   0   5  -2 1147.07  152.98
   0   5  -2 1229.72  358.00
   0   5  -2 1145.89  357.97
   0  -5   2 1174.90  357.95
   0   5   3  701.76   95.69
   0   5   3  697.83  206.84
   0  -5  -3  661.66   95.67
   0  -5  -3  582.54  206.92
   0   5  -3  753.65   95.14
   0   5  -3  705.66  206.91
   0   5  -3  712.75  206.82
   0  -5   3  629.02   95.60
   0  -5   3  675.53  206.75
   0   5   4 3624.64  451.44
   0   5   4 3582.68 1144.25
   0  -5  -4 3731.69  452.05
   0  -5  -4 3919.06 1144.38
   0   5  -4 3735.12  450.95
   0   5  -4 3757.71 1144.25
   0   5  -4 3873.03 1144.25
   0  -5   4 3465.88  451.61
   0  -5   4 3751.80 1144.16
   0   5   5 2837.34  333.86
   0   5   5 2131.26  831.97
   0  -5  -5 2650.94  333.02
   0  -5  -5 2100.55  831.80
   0  -5  -5 2967.51  832.27
   0   5  -5 2965.17  333.49
   0   5  -5 2968.15  832.12
   0   5  -5 2836.54  832.23
   0  -5   5 2720.43  332.83
   0  -5   5 2811.87  832.13
   0   5   6 2739.50  350.28
   0   5   6 2879.75  877.01
   0  -5  -6 2842.63  350.10
   0  -5  -6 2977.61  876.91
   0  -5  -6 2410.44  877.05
   0   5  -6 3001.55  349.94
   0   5  -6 2911.34  877.10
   0   5  -6 2887.63  877.13
   0  -5   6 2743.24  350.11
   0  -5   6 3197.08  876.94
   0   5   7 2810.31  362.21
   0   5   7 2770.95  908.09
   0  -5  -7 2894.02  361.99
   0  -5  -7 2777.42  908.11
   0  -5  -7 3138.52  908.35
   0   5  -7 3053.88  361.89
   0   5  -7 3194.36  908.17
   0   5  -7 2935.52  908.27
   0  -5   7 2837.79  362.24
   0  -5   7 3087.04  908.14
   0   5   8 1342.59  170.27
   0   5   8 1195.70  401.61
   0  -5  -8 1350.60  170.05
   0  -5  -8 1018.29  401.47
   0  -5  -8 1456.96  401.80
   0   5  -8 1412.40  170.01
   0   5  -8 1355.43  401.69
   0   5  -8 1407.42  401.77
   0  -5   8 1223.49  170.53
   0   5   9  838.22  112.76
   0   5   9  727.53  250.27
   0  -5  -9  879.63  112.45
   0  -5  -9  735.78  250.30
   0  -5  -9  787.21  250.46
   0   5  -9  933.42  112.48
   0   5  -9  892.13  250.42
   0   5  -9  817.31  250.42
   0  -5   9  797.42  113.19
   0   5  10   38.02   13.55
   0   5  10   31.17    8.83
   0  -5 -10   43.26   13.24
   0  -5 -10   21.09    8.62
   0  -5 -10   27.23    9.10
   0   5 -10   42.13   13.45
   0   5 -10   39.93    8.98
   0   5 -10   36.74    9.06
   0  -5  10   35.58   13.86
   0   5  11   82.44   19.67
   0  -5 -11   80.48   19.26
   0  -5 -11   49.12   18.97
   0  -5 -11   72.86   19.38
   0   5 -11   66.13   19.39
   0   5 -11   70.42   19.14
   0   5 -11   65.34   19.19
   0  -5  11   59.96   20.10
   0  -5 -12   31.37   10.13
   0  -5 -12   18.26    4.56
   0  -5 -12    9.50    5.03
   0   5 -12   19.32   10.33
   0   5 -12   20.16    4.73
   0   5 -12   22.95    5.02
   0  -5  12   16.62   11.03
   0   5  13   23.41   10.55
   0  -5 -13   24.96   10.00
   0  -5 -13   15.97    4.42
   0  -5 -13   13.76    5.00
   0   5 -13   25.41   10.24
   0   5 -13   17.72    4.54
   0   5 -13   12.69    4.61
   0  -5  13   18.60   10.73
   0  -5 -14    3.09    4.33
   0  -5 -14    0.70    3.01
   0  -5 -14   -0.45    4.05
   0   5 -14    2.94    4.58
   0   5 -14    0.01    3.16
   0   5 -14    0.04    3.08
   0  -5  14    3.71    5.95
   0   5  15  140.77   25.89
   0  -5 -15  120.97   24.98
   0  -5 -15  103.97   29.46
   0  -5 -15   50.60   29.19
   0   5 -15   90.39   24.87
   0   5 -15  119.91   29.50
   0   5 -15   79.63   29.35
   0  -5  15  125.86   27.10
   0   5  16    7.47    6.57
   0  -5 -16   -1.15    5.07
   0  -5 -16    4.14    4.20
   0  -5 -16    2.71    2.87
   0   5 -16    4.69    5.45
   0   5 -16    2.68    4.36
   0   5 -16   -0.03    3.43
   0  -5  16   -5.09    7.29
   0   5  17  497.90   73.51
   0  -5 -17  443.79   71.21
   0  -5 -17  547.25  139.87
   0  -5 -17  298.35  139.40
   0   5 -17  418.18   71.15
   0   5 -17  481.01  139.68
   0   5 -17  453.05  139.64
   0  -5  17  568.32   75.80
   0   5  18   60.38   19.59
   0  -5 -18   31.54   17.76
   0  -5 -18   78.20   16.01
   0  -5 -18   32.29   14.95
   0   5 -18   51.15   17.70
   0   5 -18   66.12   14.99
   0   5 -18   41.90   15.56
   0  -5  18   58.60   21.47
   0   6   0  743.45   91.75
   0  -6   0  703.52   92.06
   0  -6   0  525.61  196.23
   0   6   1   42.26   14.10
   0   6   1   43.58    9.68
   0  -6  -1   36.70   13.94
   0   6  -1   45.43   13.66
   0   6  -1   30.99    9.62
   0  -6   1   39.81   13.86
   0  -6   1   34.27    9.70
   0   6   2  117.04   28.32
   0   6   2  118.31   37.94
   0  -6  -2  123.12   28.19
   0  -6  -2  160.22   37.80
   0   6  -2  147.72   27.97
   0   6  -2  137.72   27.85
   0   6  -2  124.06   37.93
   0   6  -2  121.42   37.81
   0  -6   2  123.88   28.03
   0  -6   2  126.56   37.89
   0   6   3  328.60   55.28
   0   6   3  335.82  101.56
   0  -6  -3  329.48   55.07
   0   6  -3  382.96   54.71
   0   6  -3  357.99   54.33
   0   6  -3  344.74  101.56
   0   6  -3  337.13  101.64
   0  -6   3  272.11   54.12
   0  -6   3  342.16  101.48
   0   6   4   93.51   23.83
   0   6   4   89.75   28.85
   0  -6  -4  105.30   23.80
   0  -6  -4  117.46   28.99
   0   6  -4  113.83   23.67
   0   6  -4   91.68   28.85
   0   6  -4  102.57   28.86
   0  -6   4   90.02   23.61
   0  -6   4   98.00   28.76
   0   6   5 5143.83  624.90
   0   6   5 4919.28 1602.86
   0  -6  -5 5298.84  624.83
   0  -6  -5 5248.55 1602.69
   0   6  -5 5399.95  624.54
   0   6  -5 5308.04 1602.98
   0  -6   5 5402.72  624.64
   0  -6   5 5080.90 1602.89
   0   6   6 2315.06  293.51
   0   6   6 2217.42  726.98
   0  -6  -6 2422.80  293.33
   0  -6  -6 2332.58  726.87
   0  -6  -6 1988.11  727.00
   0   6  -6 2569.08  293.25
   0   6  -6 2534.60  727.00
   0   6  -6 2447.59  727.10
   0  -6   6 2364.33  293.38
   0  -6   6 2559.17  726.88
   0   6   7 1001.74  128.12
   0   6   7  862.11  290.74
   0  -6  -7  976.39  127.95
   0  -6  -7  673.54  290.62
   0  -6  -7  789.75  290.90
   0   6  -7 1080.33  127.88
   0   6  -7 1093.81  290.84
   0   6  -7 1066.38  290.93
   0  -6   7  954.05  128.23
   0  -6   7 1030.07  290.84
   0   6   8   68.22   20.50
   0   6   8   62.06   21.63
   0  -6  -8   83.15   20.38
   0  -6  -8   68.78   21.69
   0  -6  -8   84.89   22.03
   0   6  -8   86.76   20.47
   0   6  -8   80.94   21.81
   0   6  -8   84.17   21.84
   0  -6   8   72.01   20.80
   0   6   9   75.29   21.01
   0   6   9   68.99   22.39
   0  -6  -9   95.34   20.85
   0  -6  -9   56.64   22.25
   0   6  -9   96.25   20.90
   0   6  -9   79.75   22.51
   0   6  -9   80.27   22.53
   0  -6   9   86.39   21.42
   0   6  10 1784.53  206.99
   0   6  10 1238.38  496.90
   0  -6 -10 1848.36  206.62
   0  -6 -10 1261.75  496.95
   0  -6 -10 1585.96  497.08
   0   6 -10 1674.18  206.69
   0   6 -10 1750.99  497.07
   0   6 -10 1809.01  497.11
   0  -6  10 1733.82  207.81
   0   6  11 1133.71  141.34
   0  -6 -11 1219.78  140.87
   0  -6 -11  745.88  323.65
   0  -6 -11  830.25  323.76
   0   6 -11 1126.75  140.90
   0   6 -11 1138.09  323.79
   0   6 -11 1263.37  323.82
   0  -6  11 1076.72  142.35
   0   6  12  157.71   30.13
   0  -6 -12  150.75   29.72
   0  -6 -12  111.78   40.53
   0   6 -12  132.04   29.82
   0   6 -12  133.27   40.62
   0   6 -12  148.97   40.68
   0  -6  12  138.17   31.06
   0   6  13  149.08   29.13
   0  -6 -13  144.39   28.49
   0  -6 -13  106.54   37.52
   0  -6 -13   88.28   37.49
   0   6 -13  135.89   28.60
   0   6 -13  132.86   37.67
   0   6 -13  142.40   37.70
   0  -6  13  140.60   30.13
   0   6  14  311.93   46.37
   0  -6 -14  309.92   45.47
   0  -6 -14  243.22   76.74
   0  -6 -14  130.32   76.57
   0   6 -14  295.37   45.50
   0   6 -14  304.92   76.81
   0   6 -14  209.26   76.74
   0  -6  14  281.31   47.80
   0   6  15    3.51    7.83
   0  -6 -15    9.24    6.73
   0  -6 -15    5.07    2.78
   0  -6 -15    6.63    2.23
   0   6 -15    4.43    6.49
   0   6 -15    8.79    3.55
   0   6 -15    5.12    3.90
   0  -6  15   10.81    7.82
   0   6  16   75.95   20.11
   0  -6 -16   57.72   18.90
   0  -6 -16   69.27   17.55
   0  -6 -16   33.18   17.18
   0   6 -16   53.33   18.96
   0   6 -16   87.55   17.99
   0   6 -16   49.70   17.24
   0  -6  16   68.26   21.39
   0   6  17   15.05    9.82
   0  -6 -17    8.64    8.47
   0  -6 -17   11.88    5.52
   0  -6 -17    6.12    4.70
   0   6 -17   11.71    8.61
   0   6 -17   14.75    4.03
   0   6 -17   11.32    5.24
   0  -6  17    5.11   11.36
   0   6  18  192.19   38.24
   0  -6 -18  152.81   36.03
   0  -6 -18  234.63   52.84
   0  -6 -18  116.67   52.23
   0   6 -18  169.82   36.03
   0   6 -18  209.57   52.46
   0   6 -18  128.62   52.45
   0  -6  18  196.24   40.45
   0   7   0   -0.35    0.70
   0   7   0   -1.28    1.37
   0  -7   0   -1.00    1.21
   0  -7   0    0.55    1.08
   0   7   1  363.20   57.35
   0  -7  -1  324.26   57.38
   0  -7  -1  329.14  107.35
   0   7  -1  384.04   56.73
   0   7  -1  364.04  107.34
   0  -7   1  350.62   57.20
   0  -7   1  373.23  107.50
   0   7   2  498.69   75.46
   0   7   2  438.55  153.68
   0  -7  -2  452.64   75.19
   0  -7  -2  511.18  153.50
   0   7  -2  553.58   74.92
   0   7  -2  532.66   74.94
   0   7  -2  522.72  153.69
   0  -7   2  547.61   75.14
   0  -7   2  508.41  153.67
   0   7   3  430.83   67.77
   0   7   3  304.48  134.50
   0  -7  -3  428.35   67.66
   0  -7  -3  471.38  134.53
   0   7  -3  498.87   67.73
   0   7  -3  490.91   67.31
   0   7  -3  476.45  134.54
   0   7  -3  446.69  134.51
   0  -7   3  460.48  134.46
   0   7   4   29.19   12.49
   0   7   4   25.11    7.96
   0  -7  -4   33.15   12.50
   0   7  -4   47.30   12.77
   0   7  -4   39.68   12.51
   0   7  -4   34.00    7.88
   0   7  -4   34.39    7.89
   0  -7   4   24.31   12.40
   0  -7   4   27.63    7.74
   0   7   5  145.27   31.95
   0   7   5  155.97   46.57
   0  -7  -5  154.17   31.78
   0  -7  -5  130.93   46.37
   0  -7  -5  173.62   46.72
   0   7  -5  183.52   31.85
   0   7  -5  173.62   46.61
   0   7  -5  166.87   46.59
   0  -7   5  132.56   31.74
   0  -7   5  153.93   46.49
   0   7   6  275.68   48.71
   0   7   6  222.09   86.88
   0  -7  -6  300.56   48.68
   0  -7  -6  294.62   86.76
   0  -7  -6  285.40   87.05
   0   7  -6  335.47   48.59
   0   7  -6  309.54   86.96
   0   7  -6  310.27   86.94
   0  -7   6  263.07   48.78
   0  -7   6  295.62   86.82
   0   7   7  144.44   32.27
   0  -7  -7  163.49   32.18
   0  -7  -7  166.84   47.43
   0   7  -7  163.42   32.20
   0   7  -7  164.40   47.27
   0   7  -7  167.01   47.39
   0  -7   7  146.49   32.47
   0  -7   7  156.65   47.17
   0   7   8  603.24   89.15
   0   7   8  597.99  189.23
   0  -7  -8  672.25   88.99
   0  -7  -8  453.63  189.10
   0  -7  -8  684.52  189.41
   0   7  -8  658.41   89.00
   0   7  -8  688.20  189.33
   0   7  -8  636.87  189.37
   0  -7   8  577.70   89.56
   0   7   9 1525.82  182.25
   0   7   9 1081.08  432.40
   0  -7  -9 1549.21  182.05
   0  -7  -9 1103.62  432.44
   0  -7  -9 1502.90  432.62
   0   7  -9 1487.52  182.07
   0   7  -9 1523.73  432.58
   0   7  -9 1470.88  432.56
   0  -7   9 1527.43  183.01
   0   7  10  319.18   48.92
   0   7  10  242.75   85.86
   0  -7 -10  288.84   48.63
   0  -7 -10  198.13   85.84
   0  -7 -10  310.10   86.09
   0   7 -10  283.54   48.66
   0   7 -10  312.34   86.04
   0   7 -10  317.56   86.08
   0  -7  10  301.63   49.73
   0   7  11   -0.22    6.53
   0   7  11    7.75    2.51
   0  -7 -11   12.05    5.81
   0  -7 -11    5.76    2.46
   0  -7 -11    5.50    2.04
   0   7 -11    7.32    6.64
   0   7 -11    3.66    2.23
   0   7 -11    5.79    2.70
   0  -7  11    7.43    6.62
   0   7  12  662.46   74.52
   0   7  12  440.09  148.88
   0  -7 -12  552.64   73.91
   0  -7 -12  369.66  149.00
   0  -7 -12  268.34  148.99
   0   7 -12  613.67   74.07
   0   7 -12  567.93  149.16
   0   7 -12  486.34  149.11
   0  -7  12  558.29   75.81
   0   7  13  632.89   77.03
   0  -7 -13  586.35   76.29
   0  -7 -13  435.38  154.59
   0  -7 -13  263.83  154.49
   0   7 -13  553.90   76.35
   0   7 -13  535.07  154.66
   0   7 -13  584.15  154.66
   0  -7  13  551.99   78.68
   0   7  14  115.31   25.02
   0  -7 -14  118.21   24.33
   0  -7 -14   94.80   28.26
   0  -7 -14   53.83   28.04
   0   7 -14  101.64   24.44
   0   7 -14  127.71   28.42
   0   7 -14   70.41   28.20
   0  -7  14  114.11   26.39
   0   7  15   38.71   14.60
   0  -7 -15   39.77   13.81
   0  -7 -15   40.60    9.25
   0  -7 -15   18.83    9.06
   0   7 -15   29.68   13.93
   0   7 -15   41.22    9.61
   0   7 -15   25.61    9.09
   0  -7  15   46.15   15.93
   0   7  16  610.73   73.67
   0  -7 -16  492.49   72.01
   0  -7 -16  457.32  142.05
   0  -7 -16  311.28  141.79
   0   7 -16  410.36   71.93
   0   7 -16  496.75  142.07
   0   7 -16  446.30  141.92
   0  -7  16  598.00   76.11
   0   7  17   21.72   11.35
   0  -7 -17   14.23    9.28
   0  -7 -17   19.39    7.23
   0  -7 -17    6.39    5.69
   0   7 -17    6.99    9.23
   0   7 -17   19.25    4.40
   0   7 -17    8.11    5.40
   0  -7  17   10.67   11.80
   0   7  18   -6.67    8.80
   0  -7 -18    4.55    5.82
   0  -7 -18    2.33    6.63
   0  -7 -18    4.68    6.66
   0   7 -18   -0.04    6.35
   0   7 -18    7.94    4.19
   0   7 -18    2.22    6.33
   0  -7  18    6.28    8.82
   0   8   0 2017.31  234.54
   0   8   0 1744.70  569.20
   0  -8   0 1829.30  234.30
   0   8   1  230.93   40.53
   0   8   1  240.95   65.92
   0  -8  -1  198.76   40.55
   0  -8  -1  206.87   65.98
   0   8  -1  240.79   39.97
   0   8  -1  202.59   65.89
   0  -8   1  229.54   40.42
   0  -8   1  222.51   66.02
   0   8   2 1455.81  186.68
   0   8   2 1343.46  444.31
   0  -8  -2 1409.17  186.54
   0  -8  -2 1477.12  444.08
   0   8  -2 1485.81  186.71
   0   8  -2 1436.63  186.33
   0   8  -2 1480.33  444.33
   0  -8   2 1427.46  186.49
   0  -8   2 1539.97  444.33
   0   8   3  508.79   78.49
   0   8   3  377.19  161.51
   0  -8  -3  502.72   78.06
   0  -8  -3  596.00  161.58
   0   8  -3  604.05   78.21
   0   8  -3  593.43   78.19
   0   8  -3  552.51  161.69
   0   8  -3  572.03  161.67
   0  -8   3  487.45  161.62
   0   8   4 1047.65  153.43
   0   8   4 1093.17  357.68
   0  -8  -4 1243.33  153.14
   0  -8  -4 1281.98  357.64
   0   8  -4 1280.52  153.60
   0   8  -4 1258.61  153.09
   0   8  -4 1217.87  357.77
   0   8  -4 1172.93  357.74
   0  -8   4  850.43  153.91
   0  -8   4 1195.68  357.55
   0   8   5  222.03   44.07
   0   8   5  229.15   74.61
   0  -8  -5  239.46   43.66
   0  -8  -5  271.67   74.73
   0   8  -5  289.50   44.46
   0   8  -5  280.20   43.92
   0   8  -5  259.08   74.68
   0   8  -5  268.00   74.67
   0  -8   5  173.56   43.94
   0  -8   5  248.87   74.56
   0   8   6 2529.42  300.27
   0   8   6 1737.76  744.49
   0  -8  -6 2523.62  300.13
   0  -8  -6 1742.52  744.38
   0  -8  -6 2838.01  744.68
   0   8  -6 2647.06  300.10
   0   8  -6 2711.17  744.70
   0   8  -6 2577.42  744.60
   0  -8   6 2191.16  300.36
   0  -8   6 2657.96  744.52
   0   8   7  207.13   37.28
   0   8   7  180.99   58.77
   0  -8  -7  218.66   37.19
   0  -8  -7  174.94   58.69
   0  -8  -7  204.99   58.96
   0   8  -7  205.28   37.24
   0   8  -7  217.91   58.86
   0   8  -7  207.39   58.88
   0  -8   7  164.31   37.54
   0  -8   7  189.66   58.77
   0   8   8  344.79   53.46
   0   8   8  255.76   97.84
   0  -8  -8  375.72   53.33
   0  -8  -8  239.97   97.90
   0  -8  -8  286.56   98.03
   0   8  -8  362.42   53.40
   0   8  -8  367.71   98.03
   0   8  -8  350.78   98.12
   0  -8   8  314.44   53.95
   0  -8   8  363.83   97.95
   0   8   9  517.72   74.05
   0   8   9  415.11  149.66
   0  -8  -9  574.21   73.86
   0  -8  -9  374.79  149.66
   0  -8  -9  482.61  149.85
   0   8  -9  530.16   73.92
   0   8  -9  536.11  149.83
   0   8  -9  505.92  149.81
   0  -8   9  535.76   74.84
   0   8  10  118.16   24.54
   0   8  10   79.38   29.06
   0  -8 -10  127.21   24.34
   0  -8 -10   79.27   29.05
   0  -8 -10   77.59   29.37
   0   8 -10  107.53   24.43
   0   8 -10  117.35   29.24
   0   8 -10  112.85   29.26
   0  -8  10   98.12   25.32
   0   8  11  165.11   29.80
   0   8  11  111.09   40.00
   0  -8 -11  155.87   29.50
   0  -8 -11  110.09   40.11
   0  -8 -11   68.78   40.08
   0   8 -11  153.93   29.65
   0   8 -11  150.40   40.22
   0   8 -11  183.30   40.25
   0  -8  11  147.16   30.83
   0   8  12   88.70   22.17
   0   8  12   72.71   23.43
   0  -8 -12   99.54   21.78
   0  -8 -12   70.61   23.58
   0  -8 -12   35.91   23.37
   0   8 -12  105.13   22.02
   0   8 -12   88.89   23.61
   0   8 -12  103.19   23.68
   0  -8  12   89.16   23.26
   0   8  13  607.60   75.20
   0  -8 -13  582.85   74.56
   0  -8 -13  379.38  149.90
   0  -8 -13  215.31  149.77
   0   8 -13  537.00   74.64
   0   8 -13  549.59  150.01
   0   8 -13  603.95  150.02
   0  -8  13  546.87   77.14
   0   8  14  133.95   27.12
   0  -8 -14  129.70   26.45
   0  -8 -14   97.10   32.55
   0  -8 -14   47.66   32.34
   0   8 -14  113.43   26.55
   0   8 -14  145.56   32.78
   0  -8  14  129.68   28.76
   0   8  15  100.70   22.47
   0  -8 -15   75.04   21.66
   0  -8 -15   80.50   22.62
   0  -8 -15   50.07   22.43
   0   8 -15   81.59   21.79
   0   8 -15  101.50   22.82
   0   8 -15   55.83   22.47
   0  -8  15   97.60   24.27
   0   8  16   17.81   11.85
   0  -8 -16   22.20   10.83
   0  -8 -16    7.18    6.44
   0   8 -16   18.49   10.72
   0   8 -16   35.74    6.32
   0   8 -16   14.22    5.55
   0  -8  16   18.01   13.04
   0   8  17  203.05   37.01
   0  -8 -17  203.44   35.25
   0  -8 -17  207.17   51.24
   0  -8 -17  120.38   50.99
   0   8 -17  125.04   35.08
   0   8 -17  202.02   50.84
   0   8 -17  128.32   50.73
   0  -8  17  175.57   39.20
   0   8  18   45.64   17.52
   0  -8 -18   47.04   15.57
   0  -8 -18   55.06   12.38
   0  -8 -18   20.63   11.98
   0   8 -18   14.89   15.34
   0   8 -18   44.61   11.04
   0  -8  18   48.28   18.39
   0   9   0    0.88    1.89
   0   9   0    0.14    0.95
   0  -9   0    1.35    2.37
   0  -9   0   -0.61    0.47
   0   9   1 6549.10  790.46
   0  -9  -1 6772.00  791.40
   0   9  -1 6437.99  789.65
   0  -9   1 6809.79  790.65
   0   9   2 1727.85  221.86
   0   9   2 1812.60  536.41
   0  -9  -2 1709.03  221.47
   0  -9  -2 1697.97  536.21
   0   9  -2 1740.94  221.09
   0   9  -2 1745.09  536.44
   0  -9   2 1748.11  221.43
   0  -9   2 1801.56  536.45
   0   9   3 3736.15  455.64
   0   9   3 2930.72 1154.20
   0  -9  -3 3512.74  455.28
   0   9  -3 4023.58  455.81
   0   9  -3 3808.00  455.36
   0   9  -3 4390.15 1154.15
   0   9  -3 4014.43 1154.26
   0  -9   3 3706.13 1154.24
   0   9   4    3.81    5.34
   0   9   4    3.35    1.21
   0  -9  -4    5.62    5.25
   0  -9  -4    7.68    0.65
   0   9  -4    4.04    5.80
   0   9  -4    8.61    5.63
   0   9  -4    4.18    0.56
   0   9  -4    7.13    0.65
   0  -9   4    7.50    0.59
   0   9   5 1742.45  225.62
   0   9   5 1386.89  547.27
   0  -9  -5 1805.06  225.34
   0  -9  -5 1950.28  547.36
   0   9  -5 2035.57  226.38
   0   9  -5 1979.69  225.45
   0   9  -5 1880.02  547.47
   0   9  -5 1857.31  547.34
   0  -9   5 1248.27  225.49
   0  -9   5 1939.74  547.28
   0   9   6    9.15    7.79
   0   9   6    5.58    1.68
   0  -9  -6   16.38    7.69
   0  -9  -6    8.58    1.43
   0  -9  -6   13.81    2.79
   0   9  -6   14.15    8.15
   0   9  -6   19.05    8.12
   0   9  -6   14.19    1.80
   0   9  -6   16.44    2.06
   0  -9   6    8.89    7.81
   0  -9   6   12.23    2.00
   0   9   7   17.33    9.58
   0   9   7   14.55    3.88
   0  -9  -7   23.56    9.48
   0  -9  -7   14.34    3.61
   0  -9  -7   22.24    4.68
   0   9  -7   19.48    9.76
   0   9  -7   24.46    3.96
   0   9  -7   22.08    4.35
   0  -9   7   11.38    9.72
   0  -9   7   17.19    4.28
   0   9   8  664.33   95.96
   0   9   8  591.05  206.56
   0  -9  -8  778.33   95.87
   0  -9  -8  470.53  206.53
   0  -9  -8  757.66  206.74
   0   9  -8  750.11   95.96
   0   9  -8  715.17  206.74
   0   9  -8  751.72  206.72
   0  -9   8  561.82   96.65
   0  -9   8  719.83  206.64
   0   9   9    2.37    4.96
   0   9   9    2.51    2.08
   0  -9  -9    5.65    4.58
   0  -9  -9    4.28    1.49
   0  -9  -9    5.21    3.08
   0   9  -9    0.42    5.18
   0   9  -9   -0.68    1.98
   0   9  -9    5.11    2.74
   0  -9   9    6.85    4.79
   0   9  10   38.89   13.49
   0   9  10   28.04    8.79
   0  -9 -10   47.63   13.37
   0  -9 -10   26.77    8.61
   0  -9 -10   21.90    9.36
   0   9 -10   37.54   13.48
   0   9 -10   43.42    9.02
   0   9 -10   35.11    8.97
   0  -9  10   36.20   14.21
   0   9  11  222.26   38.09
   0  -9 -11  248.15   37.86
   0  -9 -11  152.99   59.09
   0  -9 -11   94.61   59.04
   0   9 -11  199.25   37.95
   0   9 -11  234.39   59.28
   0   9 -11  238.83   59.22
   0  -9  11  219.39   39.38
   0   9  12   55.99   16.34
   0   9  12   38.02   12.77
   0  -9 -12   68.51   16.02
   0  -9 -12   38.31   12.91
   0  -9 -12   22.18   12.70
   0   9 -12   47.78   16.31
   0   9 -12   55.58   13.06
   0   9 -12   61.08   13.04
   0  -9  12   42.64   17.47
   0   9  13    1.44    6.85
   0  -9 -13   11.83    6.10
   0  -9 -13    4.12    2.24
   0  -9 -13    2.50    1.79
   0   9 -13    0.78    6.83
   0   9 -13    6.96    3.85
   0   9 -13    5.92    3.42
   0  -9  13    8.99    7.96
   0   9  14    4.97    7.12
   0  -9 -14   10.15    6.36
   0  -9 -14    4.84    2.44
   0  -9 -14    0.98    4.39
   0   9 -14    5.86    6.89
   0   9 -14    7.90    3.95
   0   9 -14    3.91    3.18
   0  -9  14    8.50    8.43
   0   9  15  383.61   56.62
   0  -9 -15  422.33   55.69
   0  -9 -15  302.02  100.93
   0  -9 -15  254.67  100.87
   0   9 -15  322.89   55.68
   0   9 -15  410.09  101.02
   0   9 -15  215.19  100.77
   0  -9  15  424.95   59.41
   0   9  16   95.49   26.61
   0  -9 -16  152.86   25.91
   0  -9 -16  100.15   30.51
   0  -9 -16   76.81   30.55
   0   9 -16   95.73   25.79
   0   9 -16  117.35   30.44
   0   9 -16   84.37   30.36
   0  -9  16  118.98   29.11
   0   9  17   47.55   16.69
   0  -9 -17   61.82   15.55
   0  -9 -17   44.28   12.53
   0  -9 -17   23.76   11.81
   0   9 -17   24.39   15.16
   0   9 -17   43.97   10.93
   0  -9  17   26.01   18.59
   0   9  18    8.24    7.91
   0  -9  18   -1.94    8.91
   0  10   0  330.29   51.64
   0  10   0  311.03   92.69
   0 -10   0  285.83   51.67
   0  10   1 3546.96  442.87
   0  10   1 3668.75 1120.64
   0 -10  -1 3698.70  443.87
   0  10  -1 3542.31  442.24
   0  10  -1 3489.05 1120.55
   0 -10   1 3850.50  443.88
   0 -10   1 3755.39 1120.82
   0  10   2   97.92   25.61
   0  10   2   86.96   31.92
   0 -10  -2  111.88   25.52
   0 -10  -2  112.04   31.76
   0  10  -2  134.80   25.51
   0  10  -2  114.87   31.85
   0 -10   2  112.68   25.62
   0 -10   2  116.36   31.90
   0  10   3 2159.92  263.51
   0  10   3 1745.31  645.21
   0 -10  -3 2051.84  262.64
   0 -10  -3 2214.91  644.94
   0  10  -3 2159.35  262.46
   0  10  -3 2222.70  262.93
   0  10  -3 2119.47  645.21
   0  10  -3 2301.84  645.21
   0 -10   3 2108.98  263.60
   0 -10   3 2025.76  645.18
   0  10   4   69.07   19.20
   0  10   4   54.08   18.88
   0 -10  -4   60.90   18.87
   0 -10  -4   64.97   18.82
   0  10  -4   84.69   19.22
   0  10  -4   84.48   19.21
   0  10  -4   66.19   18.93
   0  10  -4   66.84   18.93
   0 -10   4   66.46   18.86
   0  10   5 2401.41  299.21
   0  10   5 1583.31  740.38
   0 -10  -5 2476.57  298.72
   0 -10  -5 2678.37  740.47
   0  10  -5 2682.37  299.38
   0  10  -5 2562.79  299.17
   0  10  -5 2538.40  740.63
   0  10  -5 2373.17  740.59
   0 -10   5 2493.75  740.44
   0  10   6  882.01  117.90
   0  10   6  647.93  263.86
   0 -10  -6  925.88  117.68
   0 -10  -6  660.74  263.73
   0 -10  -6  954.59  263.93
   0  10  -6 1078.02  118.58
   0  10  -6  992.11  117.92
   0  10  -6  960.74  264.02
   0 -10   6  650.00  118.18
   0 -10   6  916.87  263.84
   0  10   7  237.30   42.61
   0  10   7  182.64   71.14
   0 -10  -7  244.29   42.49
   0 -10  -7  153.30   71.03
   0 -10  -7  289.23   71.27
   0  10  -7  300.20   43.38
   0  10  -7  253.05   42.71
   0  10  -7  253.49   71.25
   0  10  -7  272.97   71.29
   0 -10   7  175.29   43.06
   0 -10   7  248.57   71.21
   0  10   8   -0.29    4.75
   0  10   8    1.81    1.58
   0 -10  -8    4.71    4.66
   0 -10  -8    1.36    0.84
   0 -10  -8    4.82    3.11
   0  10  -8    7.11    5.06
   0  10  -8    4.80    5.05
   0  10  -8    4.92    1.12
   0  10  -8    4.39    2.15
   0 -10   8    2.06    5.06
   0 -10   8    3.20    1.71
   0  10   9   48.34   15.58
   0  10   9   35.60   12.21
   0 -10  -9   63.02   15.50
   0 -10  -9   31.66   12.15
   0 -10  -9   39.69   12.47
   0  10  -9   46.35   15.68
   0  10  -9   53.93   12.73
   0  10  -9   54.27   12.40
   0 -10   9   42.65   16.10
   0  10  10  272.85   45.00
   0  10  10  187.28   75.82
   0 -10 -10  301.56   44.80
   0 -10 -10  165.65   75.85
   0 -10 -10  261.09   76.05
   0  10 -10  259.45   44.98
   0  10 -10  319.37   76.09
   0  10 -10  281.21   76.05
   0 -10  10  230.57   46.11
   0  10  11   -2.03    4.55
   0 -10 -11   -1.15    4.04
   0 -10 -11    3.07    2.91
   0 -10 -11    2.60    3.21
   0  10 -11    0.50    4.43
   0  10 -11    2.88    3.64
   0  10 -11    1.70    3.23
   0 -10  11    0.74    4.04
   0  10  12   18.42    9.24
   0  10  12   14.87    4.19
   0 -10 -12   17.93    8.92
   0 -10 -12   11.44    3.04
   0 -10 -12   17.46    5.17
   0  10 -12    8.55    9.22
   0  10 -12   14.22    4.33
   0  10 -12   13.91    3.92
   0 -10  12   12.50    9.71
   0  10  13 1628.83  191.11
   0 -10 -13 1645.51  190.59
   0 -10 -13 1059.75  452.21
   0 -10 -13 1438.36  452.20
   0  10 -13 1598.83  190.67
   0  10 -13 1582.88  452.32
   0  10 -13 1620.59  452.26
   0 -10  13 1264.62  194.01
   0  10  14   43.32   14.03
   0 -10 -14   40.08   13.45
   0 -10 -14   31.70    8.73
   0 -10 -14   26.51    9.71
   0  10 -14   39.45   13.81
   0  10 -14   34.23    9.54
   0  10 -14   25.44    8.62
   0 -10  14   20.33   14.94
   0  10  15   -1.42    5.76
   0 -10 -15    2.89    4.66
   0 -10 -15   -4.35    4.68
   0 -10 -15    4.45    6.53
   0  10 -15    7.24    5.45
   0  10 -15    2.17    5.48
   0  10 -15   -1.86    3.62
   0 -10  15    4.88    5.84
   0  10  16   44.84   18.88
   0 -10 -16   85.25   18.41
   0 -10 -16   47.72   16.10
   0 -10 -16   53.13   16.55
   0  10 -16   51.30   18.44
   0  10 -16   66.05   15.73
   0  10 -16   38.30   15.66
   0 -10  16   68.55   21.46
   0  10  17  216.83   44.22
   0 -10 -17  321.59   43.17
   0 -10 -17  265.86   68.57
   0 -10 -17  115.98   68.18
   0  10 -17  170.34   42.77
   0  10 -17  303.80   68.42
   0  10 -17  156.15   68.16
   0 -10  17  279.06   48.29
   0  11   0    1.49    2.27
   0  11   0    0.43    0.96
   0 -11   0    0.98    2.81
   0 -11   0    0.01    0.56
   0  11   1 1065.60  134.61
   0  11   1 1001.63  307.60
   0 -11  -1 1086.29  135.02
   0 -11  -1  744.18  307.78
   0  11  -1 1096.56  134.08
   0  11  -1 1094.24  307.59
   0 -11   1 1071.92  135.05
   0 -11   1  981.61  307.66
   0  11   2 2540.80  294.54
   0  11   2 1881.26  728.51
   0 -11  -2 2386.69  294.64
   0 -11  -2 2251.72  728.48
   0  11  -2 2545.52  293.88
   0  11  -2 2446.14  728.43
   0 -11   2 2478.78  294.76
   0 -11   2 2560.70  728.60
   0  11   3   83.69   21.98
   0 -11  -3   78.71   21.86
   0  11  -3   96.31   21.77
   0  11  -3   88.64   22.23
   0  11  -3   91.67   24.44
   0 -11   3   76.79   22.21
   0 -11   3   83.57   24.36
   0  11   4 2127.10  264.91
   0  11   4 1652.45  649.99
   0 -11  -4 2060.98  264.54
   0  11  -4 2189.30  264.78
   0  11  -4 2357.01  264.96
   0  11  -4 2139.41  650.10
   0  11  -4 2149.38  650.10
   0 -11   4 2338.87  650.04
   0  11   5  277.00   50.05
   0  11   5  182.78   89.10
   0 -11  -5  305.12   49.80
   0 -11  -5  299.00   89.23
   0  11  -5  360.41   50.34
   0  11  -5  337.10   50.16
   0  11  -5  310.70   89.22
   0  11  -5  305.18   89.19
   0 -11   5  309.96   89.15
   0  11   6    5.09    5.45
   0  11   6    1.65    0.71
   0 -11  -6    6.85    5.32
   0 -11  -6    5.09    0.59
   0 -11  -6    4.50    1.85
   0  11  -6   10.73    6.19
   0  11  -6    9.59    6.06
   0  11  -6    6.75    0.59
   0 -11   6    3.22    0.69
   0  11   7  140.18   29.47
   0  11   7   89.25   40.20
   0 -11  -7  156.19   29.34
   0 -11  -7   97.57   40.11
   0 -11  -7  134.77   40.32
   0  11  -7  173.21   30.18
   0  11  -7  162.29   29.65
   0  11  -7  150.18   40.39
   0  11  -7  155.34   40.38
   0 -11   7  106.96   29.94
   0 -11   7  151.47   40.31
   0  11   8 1178.44  147.80
   0  11   8  855.25  341.32
   0 -11  -8 1268.94  147.69
   0 -11  -8  725.47  341.32
   0 -11  -8 1167.41  341.44
   0  11  -8 1381.50  148.98
   0  11  -8 1268.41  147.97
   0  11  -8 1204.45  341.51
   0  11  -8 1207.36  341.48
   0 -11   8  991.88  148.95
   0 -11   8 1130.96  341.41
   0  11   9  154.76   31.14
   0  11   9  104.51   43.46
   0 -11  -9  175.52   31.05
   0 -11  -9   93.55   43.48
   0 -11  -9  170.24   43.71
   0  11  -9  180.58   32.10
   0  11  -9  141.94   31.27
   0  11  -9  169.44   43.81
   0  11  -9  165.92   43.66
   0 -11   9  127.20   32.10
   0  11  10  108.77   23.98
   0  11  10   68.88   27.60
   0 -11 -10  110.68   23.76
   0 -11 -10   65.15   27.64
   0 -11 -10  102.27   27.96
   0  11 -10  110.24   24.80
   0  11 -10   90.19   24.06
   0  11 -10  113.33   28.07
   0  11 -10  111.89   27.90
   0 -11  10   82.69   24.89
   0  11  11  312.37   51.52
   0 -11 -11  345.62   51.37
   0 -11 -11  238.05   91.46
   0 -11 -11  321.14   91.45
   0  11 -11  295.25   51.54
   0  11 -11  353.96   91.57
   0  11 -11  294.87   91.47
   0 -11  11  257.52   53.32
   0  11  12  236.98   38.47
   0 -11 -12  245.20   38.21
   0 -11 -12  147.42   59.12
   0 -11 -12  169.56   59.20
   0  11 -12  161.14   38.23
   0  11 -12  235.16   59.32
   0  11 -12  214.54   59.22
   0 -11  12  180.43   40.31
   0  11  13   70.41   19.99
   0 -11 -13   69.67   19.65
   0 -11 -13   40.46   18.87
   0 -11 -13   79.63   19.31
   0  11 -13   57.14   19.92
   0  11 -13   71.21   19.10
   0  11 -13   83.29   19.00
   0 -11  13   63.13   21.42
   0  11  14   -0.86    4.40
   0 -11 -14    0.10    3.07
   0 -11 -14    1.88    4.12
   0 -11 -14    4.84    7.61
   0  11 -14   -1.05    4.56
   0  11 -14   -2.09    4.66
   0  11 -14   -7.97    4.20
   0 -11  14   -4.09    4.07
   0  11  15  478.42   63.54
   0 -11 -15  515.74   62.82
   0 -11 -15  349.13  118.00
   0  11 -15  379.17   62.75
   0  11 -15  493.32  118.06
   0  11 -15  175.11  117.77
   0 -11  15  375.61   67.09
   0  11  16   -2.62    5.74
   0 -11 -16    5.83    5.19
   0 -11 -16    3.70    4.45
   0 -11 -16    1.07    7.32
   0  11 -16   -5.59    6.03
   0  11 -16    2.62    4.16
   0  11 -16    2.18    4.46
   0 -11  16   -1.84    7.04
   0  11  17  151.98   34.64
   0 -11 -17  212.21   33.73
   0 -11 -17  166.02   46.80
   0 -11 -17  123.75   46.27
   0  11 -17  120.83   33.48
   0  11 -17  188.63   46.37
   0  11 -17  106.81   46.14
   0 -11  17  193.86   38.80
   0  12   0 1621.58  189.04
   0  12   0 1509.59  450.46
   0 -12   0 1557.00  189.57
   0 -12   0 1257.95  450.57
   0  12   1 4734.75  539.80
   0 -12  -1 4435.60  540.28
   0  12  -1 4135.20  539.34
   0  12  -1 4508.89 1376.67
   0 -12   1 4470.28  540.39
   0 -12   1 4580.42 1376.82
   0  12   2  601.93   79.63
   0  12   2  402.98  164.12
   0 -12  -2  526.27   79.72
   0 -12  -2  410.43  164.11
   0  12  -2  597.63   79.09
   0  12  -2  499.55  163.99
   0  12  -2  628.18  164.13
   0 -12   2  617.27   79.93
   0 -12   2  613.82  164.21
   0  12   3  100.30   24.47
   0 -12  -3   96.00   24.39
   0  12  -3  102.53   24.25
   0  12  -3  104.35   24.76
   0  12  -3  106.60   29.37
   0  12  -3  108.07   29.25
   0 -12   3   99.95   24.69
   0 -12   3   98.11   29.40
   0  12   4   94.89   23.63
   0 -12  -4   90.23   23.45
   0 -12  -4  100.12   27.35
   0  12  -4   98.65   23.57
   0  12  -4  103.01   23.82
   0  12  -4   94.35   27.59
   0  12  -4   94.11   27.62
   0 -12   4   94.51   27.42
   0  12   5  279.28   46.07
   0  12   5  148.20   78.99
   0 -12  -5  260.78   45.82
   0 -12  -5  294.87   78.95
   0  12  -5  287.52   46.30
   0  12  -5  295.13   46.29
   0  12  -5  282.09   79.15
   0  12  -5  275.63   79.13
   0  12   6  158.31   30.33
   0  12   6   69.16   41.95
   0 -12  -6  153.11   30.15
   0 -12  -6  110.53   41.82
   0 -12  -6  161.96   41.94
   0  12  -6  170.77   30.82
   0  12  -6  158.00   30.60
   0  12  -6  159.12   42.12
   0  12  -6  158.81   42.04
   0 -12   6  144.37   41.99
   0  12   7  724.67   92.73
   0  12   7  363.14  197.39
   0 -12  -7  745.17   92.56
   0 -12  -7  473.73  197.39
   0 -12  -7  664.53  197.47
   0  12  -7  780.39   93.61
   0  12  -7  703.88   93.00
   0  12  -7  699.12  197.60
   0  12  -7  712.11  197.58
   0 -12   7  690.84  197.52
   0  12   8  411.04   60.82
   0  12   8  203.16  115.39
   0 -12  -8  432.70   60.69
   0 -12  -8  282.18  115.44
   0 -12  -8  339.46  115.51
   0  12  -8  472.95   61.89
   0  12  -8  414.70   61.06
   0  12  -8  478.72  115.67
   0  12  -8  421.58  115.60
   0 -12   8  348.20   62.00
   0 -12   8  421.78  115.56
   0  12   9  164.12   32.26
   0  12   9  147.28   45.91
   0 -12  -9  203.64   32.21
   0 -12  -9  103.70   45.78
   0 -12  -9  110.78   45.94
   0  12  -9  179.81   33.28
   0  12  -9  158.72   32.47
   0  12  -9  173.09   46.16
   0  12  -9  184.25   46.01
   0 -12   9  142.78   33.44
   0  12  10  182.33   31.91
   0  12  10  108.71   44.64
   0 -12 -10  174.62   31.78
   0 -12 -10  114.31   44.72
   0 -12 -10  102.31   44.76
   0  12 -10  186.91   33.03
   0  12 -10  155.19   32.07
   0  12 -10  185.80   44.93
   0  12 -10  174.91   44.88
   0 -12  10  151.09   33.30
   0  12  11  415.33   60.04
   0  12  11  331.55  112.23
   0 -12 -11  435.01   59.85
   0 -12 -11  276.89  112.30
   0 -12 -11  376.19  112.27
   0  12 -11  433.55   61.56
   0  12 -11  369.36   60.09
   0  12 -11  418.26  112.47
   0  12 -11  361.98  112.34
   0 -12  11  320.48   62.17
   0  12  12  436.98   61.32
   0 -12 -12  411.38   61.07
   0 -12 -12  265.16  114.98
   0 -12 -12  381.77  115.00
   0  12 -12  418.98   63.05
   0  12 -12  334.58   61.24
   0  12 -12  453.71  115.13
   0  12 -12  393.42  115.03
   0 -12  12  327.33   63.88
   0  12  13  711.10   90.90
   0 -12 -13  691.24   90.54
   0 -12 -13  421.37  189.75
   0 -12 -13  525.71  189.70
   0  12 -13  669.72   93.03
   0  12 -13  549.58   90.66
   0  12 -13  745.48  189.92
   0  12 -13  733.29  189.81
   0 -12  13  574.80   94.27
   0  12  14 1129.83  121.67
   0 -12 -14 1005.18  121.11
   0 -12 -14  702.81  268.53
   0 -12 -14  598.51  268.31
   0  12 -14 1058.45  124.11
   0  12 -14  941.35  121.16
   0  12 -14 1014.50  268.61
   0  12 -14  751.23  268.45
   0 -12  14  867.42  125.79
   0  12  15  448.76   56.16
   0 -12 -15  411.95   55.47
   0 -12 -15  291.24   99.36
   0 -12 -15  206.29   99.14
   0  12 -15  396.27   58.26
   0  12 -15  336.66   55.51
   0  12 -15  377.70   99.32
   0  12 -15  198.93   99.14
   0 -12  15  388.07   60.26
   0  12  16   13.25    8.62
   0 -12 -16   18.76    7.74
   0 -12 -16   10.04    5.31
   0 -12 -16    3.57    7.23
   0  12 -16   14.79    9.42
   0  12 -16    0.42    8.53
   0  12 -16    8.60    4.20
   0  12 -16    2.17    4.01
   0 -12  16    7.05   11.20
   0  12  17   73.56   24.81
   0 -12 -17   98.08   23.96
   0 -12 -17   62.27   26.62
   0  12 -17  119.07   26.68
   0  12 -17   84.03   24.09
   0  12 -17  120.21   25.86
   0  12 -17   56.61   25.57
   0 -12  17  111.94   28.89
   0  13   0    1.84    2.35
   0 -13   0    0.05    3.02
   0 -13   0    0.21    0.51
   0  13   1 1011.63  127.77
   0  13   1  909.90  289.75
   0 -13  -1  947.16  128.59
   0  13  -1  982.73  127.45
   0 -13   1  933.49  128.54
   0 -13   1  920.15  289.76
   0  13   2  459.62   65.85
   0  13   2  311.21  128.73
   0 -13  -2  450.34   66.07
   0 -13  -2  303.20  128.89
   0  13  -2  477.42   65.45
   0  13  -2  482.58  128.74
   0  13  -2  467.86  128.86
   0 -13   2  442.00   66.35
   0 -13   2  467.03  128.93
   0  13   3  754.91  105.91
   0 -13  -3  719.33  105.93
   0  13  -3  761.39  105.52
   0  13  -3  786.67  106.49
   0  13  -3  816.14  231.78
   0  13  -3  750.99  231.84
   0 -13   3  732.09  106.27
   0 -13   3  750.54  231.83
   0  13   4  340.61   55.14
   0  13   4  201.65  101.30
   0 -13  -4  359.13   54.97
   0 -13  -4  353.18  101.13
   0  13  -4  373.38   55.05
   0  13  -4  387.90   55.57
   0  13  -4  360.45  101.38
   0  13  -4  346.51  101.42
   0 -13   4  331.91  101.37
   0  13   5 1563.93  193.11
   0  13   5  843.20  460.09
   0 -13  -5 1573.44  192.85
   0 -13  -5 1596.15  459.98
   0  13  -5 1670.58  193.36
   0  13  -5 1688.79  193.58
   0  13  -5 1613.40  460.14
   0  13  -5 1582.58  460.20
   0 -13   5 1530.59  460.15
   0  13   6   26.25   10.79
   0  13   6    8.58    4.79
   0 -13  -6   31.56   10.66
   0 -13  -6   26.05    5.17
   0  13  -6   28.02   11.12
   0  13  -6   23.57   11.09
   0  13  -6   21.91    4.98
   0  13  -6   21.74    5.12
   0 -13   6   21.85    5.33
   0  13   7   71.29   20.02
   0  13   7   29.93   19.96
   0 -13  -7   86.96   19.90
   0 -13  -7   73.05   20.10
   0  13  -7   81.53   20.69
   0  13  -7   75.63   20.35
   0  13  -7   78.04   20.14
   0  13  -7   77.69   20.28
   0 -13   7   77.02   20.13
   0  13   8  147.10   30.64
   0  13   8  112.83   42.19
   0 -13  -8  159.80   30.54
   0 -13  -8  100.97   42.20
   0 -13  -8  159.70   42.33
   0  13  -8  159.73   31.61
   0  13  -8  140.73   30.97
   0  13  -8  161.33   42.41
   0  13  -8  151.30   42.34
   0 -13   8  149.92   42.31
   0  13   9 1306.56  157.35
   0  13   9 1037.07  365.26
   0 -13  -9 1406.38  157.26
   0 -13  -9  820.47  365.30
   0 -13  -9  924.44  365.27
   0  13  -9 1492.95  158.88
   0  13  -9 1203.98  157.72
   0  13  -9 1418.39  365.50
   0  13  -9 1397.03  365.42
   0 -13   9 1006.93  159.58
   0  13  10  461.09   66.74
   0  13  10  345.83  129.40
   0 -13 -10  535.79   66.65
   0 -13 -10  300.76  129.48
   0 -13 -10  279.31  129.42
   0  13 -10  506.05   68.23
   0  13 -10  440.47   67.02
   0  13 -10  521.60  129.67
   0  13 -10  524.42  129.62
   0 -13  10  390.02   68.91
   0  13  11 1171.74  145.48
   0 -13 -11 1278.87  145.35
   0 -13 -11  864.26  333.15
   0 -13 -11  719.19  333.00
   0  13 -11 1203.15  147.36
   0  13 -11 1047.67  145.65
   0  13 -11 1329.46  333.28
   0  13 -11 1215.33  333.20
   0 -13  11  998.06  148.49
   0  13  12  125.26   25.38
   0 -13 -12  119.35   25.18
   0 -13 -12   66.63   29.63
   0 -13 -12   66.82   29.80
   0  13 -12  112.66   26.67
   0  13 -12   90.06   25.40
   0  13 -12  126.77   30.01
   0  13 -12  128.55   29.81
   0 -13  12   87.42   27.33
   0  13  13   84.60   18.89
   0 -13 -13   71.40   18.55
   0 -13 -13   46.10   16.72
   0 -13 -13   28.92   17.06
   0  13 -13   65.19   20.03
   0  13 -13   55.49   18.76
   0  13 -13   65.91   16.86
   0  13 -13   74.43   16.81
   0 -13  13   47.85   20.65
   0  13  14   30.32   12.09
   0 -13 -14   29.26   11.54
   0 -13 -14   18.97    6.55
   0 -13 -14   15.58    7.87
   0  13 -14   33.01   13.11
   0  13 -14   26.71   12.20
   0  13 -14   30.16    7.02
   0  13 -14   17.24    6.18
   0 -13  14   11.78   13.46
   0  13  15   47.17   15.63
   0 -13 -15   48.70   15.32
   0 -13 -15   35.30   11.11
   0 -13 -15   20.23   11.38
   0  13 -15   58.50   17.07
   0  13 -15   57.57   15.96
   0  13 -15   42.78   11.56
   0  13 -15   20.96   10.98
   0 -13  15   44.86   18.68
   0  13  16  153.22   28.98
   0 -13 -16  152.65   28.27
   0 -13 -16  111.45   34.73
   0 -13 -16   83.27   34.84
   0  13 -16  148.92   30.79
   0  13 -16  102.91   28.38
   0  13 -16  131.38   34.68
   0  13 -16   76.67   34.50
   0 -13  16  131.91   33.03
   0  13  17   83.05   21.68
   0 -13 -17   93.33   21.14
   0 -13 -17   90.00   21.02
   0 -13 -17   50.18   21.55
   0  13 -17   80.46   23.62
   0  13 -17   69.00   21.34
   0  13 -17   70.53   20.48
   0  13 -17   36.83   19.99
   0 -13  17   56.86   26.07
   0  14   0 1240.72  143.12
   0 -14   0 1151.87  144.09
   0 -14   0  901.78  330.13
   0  14   1  236.31   40.70
   0 -14  -1  231.19   41.27
   0 -14  -1  164.30   66.69
   0  14  -1  225.82   40.51
   0  14  -1  240.80   66.52
   0 -14   1  224.32   41.43
   0 -14   1  251.59   66.63
   0  14   2  122.32   25.94
   0  14   2   83.64   32.53
   0 -14  -2  111.24   26.20
   0  14  -2  116.69   25.74
   0  14  -2  122.13   32.45
   0 -14   2  112.81   26.51
   0 -14   2  122.26   32.51
   0  14   3 1553.86  201.40
   0 -14  -3 1506.48  201.46
   0  14  -3 1548.01  201.05
   0  14  -3 1642.01  202.34
   0  14  -3 1648.50  481.98
   0  14  -3 1575.77  482.11
   0 -14   3 1552.55  202.02
   0 -14   3 1554.27  482.08
   0  14   4  633.23   88.56
   0  14   4  353.99  186.40
   0 -14  -4  627.36   88.45
   0  14  -4  679.01   88.49
   0  14  -4  708.16   89.30
   0  14  -4  700.73  186.37
   0 -14   4  651.51  186.43
   0  14   5  117.17   26.84
   0 -14  -5  129.11   26.73
   0  14  -5  126.40   27.08
   0  14  -5  103.46   27.25
   0  14  -5  114.67   34.05
   0  14  -5  126.00   34.01
   0 -14   5  103.65   34.02
   0  14   6  663.76   86.30
   0  14   6  309.33  180.21
   0 -14  -6  689.13   86.14
   0 -14  -6  386.55  180.18
   0 -14  -6  645.37  180.14
   0  14  -6  676.43   86.89
   0  14  -6  707.97   86.90
   0  14  -6  654.70  180.30
   0  14  -6  660.18  180.36
   0 -14   6  629.26  180.27
   0  14   7 3024.88  322.89
   0  14   7 1621.72  801.59
   0 -14  -7 2983.94  322.74
   0 -14  -7 1978.66  801.61
   0 -14  -7 2676.05  801.57
   0  14  -7 3070.51  323.91
   0  14  -7 3011.03  323.55
   0  14  -7 2756.34  801.78
   0  14  -7 2750.06  801.75
   0 -14   7 2670.74  801.68
   0  14   8  401.64   61.39
   0  14   8  316.75  116.26
   0 -14  -8  441.00   61.31
   0 -14  -8  243.28  116.26
   0 -14  -8  416.90  116.29
   0  14  -8  433.72   62.52
   0  14  -8  392.58   61.91
   0  14  -8  397.71  116.46
   0  14  -8  419.42  116.34
   0 -14   8  421.16  116.27
   0  14   9   71.74   20.29
   0  14   9   55.86   20.20
   0 -14  -9   86.43   20.21
   0 -14  -9   40.70   20.21
   0  14  -9   85.80   21.17
   0  14  -9   72.46   20.64
   0  14  -9   81.23   20.51
   0  14  -9   88.89   20.49
   0  14  10   -2.86    4.50
   0  14  10   -0.20    2.63
   0 -14 -10    2.00    4.17
   0 -14 -10    0.18    2.62
   0 -14 -10    5.13    5.27
   0  14 -10    8.60    6.33
   0  14 -10    5.29    5.13
   0  14 -10    1.22    2.62
   0  14 -10    1.61    2.79
   0  14  11  315.67   46.39
   0  14  11  212.68   77.89
   0 -14 -11  319.39   46.26
   0 -14 -11  192.03   77.96
   0 -14 -11  193.17   77.88
   0  14 -11  307.49   47.89
   0  14 -11  240.91   46.63
   0  14 -11  282.69   78.05
   0  14 -11  309.81   78.03
   0 -14  11  253.91   48.92
   0  14  12    9.16    6.81
   0 -14 -12   10.23    6.34
   0 -14 -12    6.22    2.76
   0  14 -12   16.52    8.00
   0  14 -12   -2.41    6.98
   0  14 -12    4.80    2.68
   0  14 -12    3.59    3.23
   0 -14  12    5.63    7.18
   0  14  13   12.64    8.73
   0 -14 -13    9.75    8.14
   0 -14 -13    2.68    5.74
   0  14 -13   12.03    9.78
   0  14 -13   11.61    8.63
   0  14 -13   12.41    4.10
   0  14 -13   14.05    3.92
   0 -14  13   16.51    9.79
   0  14  14   62.91   17.26
   0 -14 -14   75.79   16.91
   0 -14 -14   54.22   13.88
   0 -14 -14   17.71   14.26
   0  14 -14   61.41   18.54
   0  14 -14   49.85   17.23
   0  14 -14   48.31   13.50
   0  14 -14   33.22   13.45
   0 -14  14   47.87   19.45
   0  14  15   21.20   10.64
   0 -14 -15   21.03    9.91
   0 -14 -15    8.08    5.66
   0 -14 -15   18.61    7.44
   0  14 -15   14.25   11.37
   0  14 -15   28.26   10.91
   0  14 -15   15.97    4.84
   0  14 -15    5.26    4.77
   0 -14  15   12.87   13.21
   0  14  16  143.82   26.94
   0 -14 -16  146.87   26.29
   0 -14 -16  101.17   30.33
   0 -14 -16   50.53   30.81
   0  14 -16  130.45   28.67
   0  14 -16  105.46   26.50
   0  14 -16  125.75   30.29
   0  14 -16   45.24   30.01
   0 -14  16  107.92   31.29
   0  15   0    2.74    3.19
   0  15   0    0.11    1.25
   0 -15   0    2.33    3.87
   0 -15   0    1.77    0.38
   0  15   1   75.95   19.27
   0 -15  -1   69.64   19.73
   0  15  -1   79.72   19.21
   0  15  -1   64.67   19.04
   0 -15   1   71.00   19.94
   0 -15   1   57.31   19.14
   0  15   2   17.18    9.63
   0  15  -2   18.22    9.72
   0  15  -2   18.47    3.45
   0  15  -2   22.22    3.67
   0 -15   2   16.47   10.38
   0 -15   2   21.42    3.75
   0  15   3  209.55   36.76
   0 -15  -3  169.67   36.91
   0  15  -3  194.02   37.62
   0  15  -3  183.78   56.46
   0  15  -3  192.74   56.56
   0 -15   3  182.04   37.42
   0 -15   3  198.30   56.55
   0  15   4  385.78   54.30
   0  15   4  157.21   98.83
   0 -15  -4  366.59   54.31
   0 -15  -4  224.68   98.71
   0  15  -4  376.68   54.30
   0  15  -4  331.71   55.14
   0  15  -4  437.56   98.84
   0  15  -4  376.71   98.89
   0 -15   4  335.31   98.86
   0  15   5 1333.64  158.03
   0 -15  -5 1275.85  157.93
   0 -15  -5  747.16  367.15
   0 -15  -5 1244.82  367.04
   0  15  -5 1357.52  158.33
   0  15  -5 1211.99  158.97
   0  15  -5 1245.59  367.29
   0  15  -5 1288.23  367.32
   0 -15   5 1187.34  367.22
   0  15   6 1391.18  149.10
   0  15   6  590.95  343.50
   0 -15  -6 1227.14  148.97
   0 -15  -6  746.67  343.49
   0 -15  -6 1313.16  343.40
   0  15  -6 1281.18  149.72
   0  15  -6 1263.95  149.96
   0  15  -6 1236.17  343.66
   0  15  -6 1207.55  343.62
   0 -15   6 1169.14  343.61
   0  15   7 1716.56  198.35
   0  15   7 1178.90  472.83
   0 -15  -7 1777.56  198.28
   0 -15  -7 1106.64  472.85
   0 -15  -7 1579.82  472.72
   0  15  -7 1760.08  199.38
   0  15  -7 1742.88  199.21
   0  15  -7 1519.61  472.98
   0  15  -7 1684.35  472.98
   0 -15   7 1598.45  472.94
   0  15   8   18.07    8.74
   0  15   8   11.97    3.31
   0 -15  -8   15.66    8.57
   0 -15  -8    9.29    2.59
   0 -15  -8    9.14    3.85
   0  15  -8   18.38    9.05
   0  15  -8   13.78    9.24
   0  15  -8   17.49    3.62
   0  15   9  488.29   66.31
   0  15   9  321.97  128.03
   0 -15  -9  515.51   66.28
   0 -15  -9  286.36  128.09
   0 -15  -9  329.40  127.97
   0  15  -9  528.74   67.73
   0  15  -9  427.92   66.91
   0  15  -9  434.93  128.25
   0  15  -9  539.41  128.21
   0  15  10 1516.34  181.18
   0 -15 -10 1567.93  181.19
   0 -15 -10  927.73  426.72
   0 -15 -10 1446.08  426.58
   0  15 -10 1547.70  183.04
   0  15 -10 1307.47  181.77
   0  15 -10 1374.78  426.82
   0  15 -10 1591.48  426.79
   0  15  11  370.86   56.62
   0 -15 -11  394.50   56.57
   0 -15 -11  218.58  102.94
   0 -15 -11  376.45  102.94
   0  15 -11  381.80   58.38
   0  15 -11  308.76   57.01
   0  15 -11  315.63  103.02
   0  15 -11  401.15  103.01
   0  15  12    5.58    5.64
   0 -15 -12    5.71    5.03
   0 -15 -12    1.65    2.93
   0 -15 -12    3.08    7.46
   0  15 -12    5.26    7.39
   0  15 -12    0.52    6.02
   0  15 -12    2.97    2.87
   0  15 -12    2.79    3.53
   0  15  13   97.18   20.71
   0 -15 -13   81.79   20.42
   0 -15 -13   50.44   19.70
   0 -15 -13   64.41   21.02
   0  15 -13   76.30   22.28
   0  15 -13   54.90   20.72
   0  15 -13   63.16   19.78
   0  15 -13   81.31   19.91
   0  15  14    7.07    6.61
   0 -15 -14    0.17    4.68
   0 -15 -14   -4.08    4.99
   0 -15 -14    2.33    9.39
   0  15 -14    2.47    6.43
   0  15 -14    2.06    5.93
   0  15 -14    2.51    4.41
   0  15 -14   -2.11    4.07
   0 -15  14    4.25    7.03
   0  15  15  125.99   26.15
   0 -15 -15  154.25   25.69
   0 -15 -15   86.19   29.35
   0 -15 -15   56.65   30.30
   0  15 -15  112.96   27.75
   0  15 -15  103.73   26.00
   0  15 -15  114.46   29.18
   0  15 -15   57.44   28.96
   0 -15  15  119.42   29.94
   0  15  16   84.28   17.46
   0 -15 -16   56.46   16.54
   0 -15 -16   41.80   13.39
   0 -15 -16   23.95   14.85
   0  15 -16   59.69   18.76
   0  15 -16   42.85   17.29
   0  15 -16   57.05   12.84
   0  15 -16   12.61   12.50
   0 -15  16   40.34   20.67
   0  16   0  970.76  128.14
   0  16   0  985.55  290.53
   0 -16   0  908.24  129.40
   0 -16   0  934.58  290.65
   0  16   1   65.25   18.57
   0 -16  -1   70.12   19.20
   0  16  -1   63.79   18.54
   0  16  -1   61.25   17.65
   0  16  -1   69.57   17.79
   0 -16   1   60.07   19.22
   0 -16   1   61.59   17.77
   0  16   2 2023.10  246.01
   0 -16  -2 2059.98  246.76
   0  16  -2 2021.44  245.79
   0  16  -2 1864.85  599.72
   0 -16   2 1823.23  247.24
   0 -16   2 1956.91  599.81
   0  16   3  148.92   28.90
   0 -16  -3  141.16   29.17
   0  16  -3  142.31   28.92
   0  16  -3  141.52   29.86
   0  16  -3  116.52   38.31
   0  16  -3  134.50   38.53
   0 -16   3  114.61   29.63
   0 -16   3  119.04   38.46
   0  16   4  192.04   35.36
   0 -16  -4  187.44   35.50
   0  16  -4  184.70   35.45
   0  16  -4  167.99   36.28
   0  16  -4  174.51   52.87
   0  16  -4  180.41   52.97
   0 -16   4  166.35   52.93
   0  16   5  145.71   29.82
   0 -16  -5  150.98   29.87
   0 -16  -5   97.51   40.01
   0  16  -5  129.51   30.12
   0  16  -5  147.63   30.63
   0  16  -5  143.31   40.21
   0  16  -5  146.22   40.28
   0 -16   5  139.40   40.23
   0  16   6  738.63  106.61
   0 -16  -6  837.31  106.66
   0 -16  -6  468.39  232.35
   0 -16  -6  750.05  232.19
   0  16  -6  859.67  107.34
   0  16  -6  854.57  107.77
   0  16  -6  812.09  232.47
   0  16  -6  829.24  232.49
   0 -16   6  777.29  232.46
   0  16   7  169.67   30.64
   0  16   7   88.41   41.60
   0 -16  -7  180.15   30.63
   0 -16  -7   95.29   41.63
   0 -16  -7  156.68   41.51
   0  16  -7  150.72   31.36
   0  16  -7  143.40   31.39
   0  16  -7  155.60   41.79
   0  16  -7  163.80   41.75
   0 -16   7  136.15   41.77
   0  16   8  443.82   62.24
   0 -16  -8  476.29   62.28
   0 -16  -8  242.14  117.77
   0 -16  -8  382.35  117.61
   0  16  -8  411.04   63.37
   0  16  -8  408.75   63.11
   0  16  -8  413.57  117.90
   0  16   9  587.66   76.33
   0  16   9  333.62  153.20
   0 -16  -9  646.06   76.42
   0 -16  -9  318.08  153.30
   0 -16  -9  423.01  153.14
   0  16  -9  572.43   77.78
   0  16  -9  552.88   77.14
   0  16  -9  589.82  153.45
   0  16  -9  601.99  153.42
   0  16  10  291.91   46.90
   0 -16 -10  324.65   46.97
   0 -16 -10  172.29   79.14
   0  16 -10  287.92   48.41
   0  16 -10  256.33   47.52
   0  16 -10  266.65   79.25
   0  16 -10  280.61   79.24
   0  16  11  283.24   45.92
   0 -16 -11  303.83   45.95
   0 -16 -11  161.02   76.36
   0 -16 -11  201.07   76.27
   0  16 -11  275.31   47.53
   0  16 -11  241.59   46.43
   0  16 -11  265.49   76.43
   0  16 -11  327.19   76.48
   0  16  12   20.99   10.21
   0 -16 -12   13.65    9.89
   0 -16 -12   12.74    4.42
   0 -16 -12   20.45    7.89
   0  16 -12   21.52   11.13
   0  16 -12   20.11   10.55
   0  16 -12   17.21    5.07
   0  16 -12   14.91    5.59
   0  16  13  561.51   74.20
   0 -16 -13  596.23   74.18
   0 -16 -13  370.77  145.79
   0 -16 -13  410.76  145.66
   0  16 -13  572.43   76.52
   0  16 -13  435.66   74.41
   0  16 -13  491.26  145.78
   0  16 -13  477.23  145.75
   0  16  14   25.08   11.06
   0 -16 -14   20.92   10.09
   0 -16 -14   10.21    5.69
   0 -16 -14   14.68   10.03
   0  16 -14   28.74   11.53
   0  16 -14   19.02   10.52
   0  16 -14   12.63    4.37
   0  16 -14    7.87    5.44
   0  16  15  194.49   33.60
   0 -16 -15  223.90   33.16
   0 -16 -15  110.65   44.79
   0 -16 -15  123.12   45.42
   0  16 -15  167.21   35.42
   0  16 -15  155.09   33.39
   0  16 -15  171.78   44.74
   0  16 -15   96.78   44.66
   0  16  16   -0.90    7.54
   0 -16 -16    5.97    6.36
   0 -16 -16    5.55    6.87
   0 -16 -16   -0.12    8.66
   0  16 -16   -0.81    7.31
   0  16 -16    9.22    8.03
   0  16 -16    4.68    6.26
   0  16 -16    3.73    6.22
   0  17   0    2.29    4.16
   0  17   0    3.66    1.35
   0 -17   0    3.37    4.84
   0 -17   0    1.40    0.52
   0  17   1 1000.67  132.61
   0 -17  -1 1023.34  133.78
   0  17  -1 1042.74  132.53
   0  17  -1  945.74  301.66
   0  17  -1 1010.37  301.79
   0 -17   1  888.68  134.00
   0 -17   1  992.53  301.79
   0  17   2  698.05   94.28
   0 -17  -2  675.49   95.10
   0  17  -2  688.22   94.16
   0  17  -2  669.51  201.34
   0  17  -2  657.15  201.45
   0 -17   2  625.64   95.60
   0 -17   2  623.28  201.42
   0  17   3 2753.02  336.43
   0 -17  -3 2889.70  337.04
   0  17  -3 2817.68  336.37
   0  17  -3 2714.65  338.48
   0  17  -3 2747.52  837.56
   0  17  -3 2759.86  837.74
   0 -17   3 2505.25  337.82
   0 -17   3 2644.83  837.72
   0  17   4  668.87   92.20
   0 -17  -4  656.53   92.50
   0  17  -4  684.67   92.35
   0  17  -4  620.14   93.78
   0  17  -4  572.02  195.16
   0  17  -4  670.00  195.29
   0 -17   4  626.37  195.26
   0  17   5  556.86   72.43
   0  17   5  164.44  143.98
   0 -17  -5  583.41   72.63
   0  17  -5  543.68   72.83
   0  17  -5  544.03   73.81
   0  17  -5  456.05  144.04
   0  17  -5  516.33  144.13
   0 -17   5  528.40  144.10
   0  17   6 1141.20  145.14
   0 -17  -6 1209.17  145.31
   0 -17  -6  801.20  332.47
   0  17  -6 1181.97  145.91
   0  17  -6 1121.65  146.60
   0  17  -6 1029.67  332.74
   0  17  -6 1148.60  332.79
   0 -17   6 1120.16  332.75
   0  17   7 1453.00  161.87
   0  17   7  725.16  376.15
   0 -17  -7 1461.46  162.01
   0 -17  -7  767.72  376.21
   0 -17  -7 1228.16  375.99
   0  17  -7 1396.64  162.98
   0  17  -7 1454.47  163.25
   0  17  -7 1355.71  376.32
   0  17  -7 1382.95  376.31
   0 -17   7 1318.09  376.29
   0  17   8 1829.81  214.21
   0  17   8 1030.41  513.58
   0 -17  -8 1953.73  214.41
   0 -17  -8 1742.95  513.45
   0  17  -8 1751.45  215.68
   0  17  -8 1705.02  215.50
   0  17  -8 1860.89  513.75
   0  17   9   11.47    5.60
   0 -17  -9    2.28    5.35
   0 -17  -9    2.07    2.40
   0 -17  -9    4.67    4.39
   0  17  -9    6.49    6.36
   0  17  -9    3.64    6.35
   0  17  -9    1.29    1.79
   0  17  -9    3.91    2.55
   0  17  10  183.39   32.40
   0 -17 -10  193.66   32.50
   0 -17 -10  104.03   44.82
   0 -17 -10  104.12   44.63
   0  17 -10  160.60   33.60
   0  17 -10  164.62   33.10
   0  17 -10  139.20   44.86
   0  17 -10  188.78   44.90
   0  17  11    8.98    7.30
   0 -17 -11   15.70    7.16
   0 -17 -11    4.89    3.70
   0 -17 -11   -1.00    6.70
   0  17 -11    8.69    8.21
   0  17 -11    9.26    7.94
   0  17 -11   11.88    4.00
   0  17 -11    8.82    5.07
   0  17  12  364.72   53.45
   0 -17 -12  362.67   53.51
   0 -17 -12  203.05   93.89
   0  17 -12  333.93   55.40
   0  17 -12  279.53   53.95
   0  17 -12  313.14   93.97
   0  17 -12  361.10   93.99
   0  17  13   36.06   13.01
   0 -17 -13   29.82   12.34
   0 -17 -13   13.65    7.15
   0 -17 -13   14.12    9.07
   0  17 -13   26.32   13.63
   0  17 -13   34.73   12.64
   0  17 -13   19.82    7.18
   0  17 -13   31.49    8.04
   0  17  14   26.41   12.05
   0 -17 -14   29.86   10.84
   0 -17 -14   18.70    6.46
   0 -17 -14    2.71    9.12
   0  17 -14   23.60   12.60
   0  17 -14   27.97   11.55
   0  17 -14   25.15    6.09
   0  17 -14    7.65    5.84
   0  17  15  200.69   32.58
   0 -17 -15  183.63   32.11
   0 -17 -15  137.05   42.33
   0 -17 -15   83.32   42.93
   0  17 -15  175.18   34.36
   0  17 -15  146.88   32.32
   0  17 -15  165.66   42.05
   0  17 -15   71.61   41.80
   0  18   0 2001.14  229.79
   0  18   0 1872.64  557.08
   0 -18   0 1996.57  231.41
   0 -18   0 1503.75  557.16
   0  18   1  924.64  118.54
   0 -18  -1  927.79  119.83
   0  18  -1  923.54  118.51
   0 -18   1  851.90  120.10
   0 -18   1  746.88  264.70
   0  18   2   12.09    9.29
   0 -18  -2   17.56    9.59
   0  18  -2   17.08    9.38
   0  18  -2   17.70    3.41
   0  18  -2   18.31    3.22
   0 -18   2   15.90   10.11
   0 -18   2   18.07    3.16
   0  18   3 1116.00  144.60
   0 -18  -3 1100.55  145.35
   0  18  -3 1082.25  144.64
   0  18  -3 1150.41  146.87
   0  18  -3 1051.35  331.94
   0  18  -3 1056.91  332.14
   0 -18   3 1015.53  146.17
   0 -18   3 1122.98  332.13
   0  18   4 5683.18  647.39
   0 -18  -4 5530.55  647.97
   0  18  -4 5519.62  647.66
   0  18  -4 5219.15  649.68
   0  18  -4 5411.52 1658.68
   0  18  -4 5140.92 1658.82
   0 -18   4 5365.18 1658.80
   0  18   5  282.72   48.65
   0 -18  -5  297.17   48.98
   0  18  -5  272.83   49.12
   0  18  -5  255.88   50.09
   0  18  -5  297.45   84.22
   0  18  -5  277.75   84.30
   0 -18   5  273.94   84.27
   0  18   6  762.19   95.77
   0  18   6  237.33  203.56
   0 -18  -6  794.36   96.09
   0  18  -6  737.43   96.59
   0  18  -6  676.87   97.37
   0  18  -6  777.05  203.69
   0  18  -6  727.02  203.73
   0 -18   6  716.64  203.70
   0  18   7  708.67   85.02
   0 -18  -7  708.34   85.28
   0 -18  -7  337.64  175.53
   0 -18  -7  305.25  175.24
   0  18  -7  667.12   86.12
   0  18  -7  665.31   86.54
   0  18  -7  630.89  175.62
   0  18  -7  692.27  175.65
   0  18   8  965.95  115.50
   0 -18  -8  928.92  115.78
   0 -18  -8  464.96  254.28
   0  18  -8  877.49  116.94
   0  18  -8  860.57  116.95
   0  18  -8  903.37  254.39
   0  18  -8  933.11  254.37
   0  18   9   13.68    7.43
   0 -18  -9    4.15    7.24
   0 -18  -9    3.96    2.43
   0 -18  -9   10.03    4.32
   0  18  -9   10.62    8.27
   0  18  -9   12.01    8.17
   0  18  -9    9.66    2.84
   0  18  10  138.67   29.45
   0 -18 -10  178.12   29.65
   0 -18 -10   84.77   38.15
   0 -18 -10   70.53   37.92
   0  18 -10  144.07   30.79
   0  18 -10  130.94   30.28
   0  18 -10  149.03   38.26
   0  18 -10  158.63   38.53
   0  18  11  113.32   25.79
   0 -18 -11  134.92   25.94
   0 -18 -11   70.44   30.16
   0 -18 -11   48.23   30.00
   0  18 -11  121.23   27.19
   0  18 -11  101.69   26.49
   0  18 -11  115.88   30.34
   0  18 -11  135.36   30.75
   0  18  12   85.60   21.76
   0 -18 -12   98.64   21.78
   0 -18 -12   54.95   21.83
   0 -18 -12   46.32   23.04
   0  18 -12   76.75   23.08
   0  18 -12   69.92   22.26
   0  18 -12   75.06   21.81
   0  18 -12  107.44   22.69
   0  18  13  238.72   34.85
   0 -18 -13  248.10   34.85
   0 -18 -13  116.18   48.25
   0 -18 -13   75.51   48.06
   0  18 -13  187.82   36.51
   0  18 -13  145.79   34.92
   0  18 -13  155.61   48.06
   0  18 -13  168.42   48.44
   0  18  14   91.32   19.73
   0 -18 -14  100.84   19.54
   0 -18 -14   48.25   17.55
   0 -18 -14   24.20   17.94
   0  18 -14   70.82   20.63
   0  18 -14   53.82   19.48
   0  18 -14   67.82   16.98
   0  18 -14   28.03   16.91
   0  18  15  106.55   22.01
   0 -18 -15  114.43   21.68
   0 -18 -15   63.89   20.86
   0 -18 -15   41.22   23.43
   0  18 -15   74.16   23.41
   0  18 -15   60.90   21.68
   0  18 -15   77.77   20.23
   0  18 -15   37.88   20.48
   0  19   0    1.29    2.66
   0  19   0    1.34    2.09
   0 -19   0   -1.54    3.42
   0  19   1   32.87   14.12
   0 -19  -1   44.06   14.89
   0  19  -1   38.96   14.10
   0  19  -1   38.14    9.77
   0 -19   1   34.14   14.90
   0 -19   1   41.26    9.81
   0  19   2 2701.66  333.44
   0 -19  -2 2779.39  334.78
   0  19  -2 2725.91  333.51
   0  19  -2 2634.07  829.80
   0  19  -2 2705.86  829.95
   0 -19   2 2697.76  335.46
   0  19   3  245.99   43.26
   0 -19  -3  269.78   44.03
   0  19  -3  236.99   43.41
   0  19  -3  224.50   45.21
   0  19  -3  236.62   71.50
   0 -19   3  227.88   44.63
   0 -19   3  231.98   71.49
   0  19   4   25.26   10.54
   0 -19  -4   19.06   10.77
   0  19  -4   23.79   11.15
   0  19  -4   18.79   11.27
   0  19  -4   20.41    4.84
   0 -19   4   20.01    4.72
   0  19   5  542.60   79.32
   0 -19  -5  529.25   79.87
   0  19  -5  515.97   79.93
   0  19  -5  513.34   81.34
   0  19  -5  564.55  161.36
   0  19  -5  520.17  161.46
   0 -19   5  526.50  161.45
   0  19   6    0.91    5.39
   0 -19  -6    4.75    5.73
   0  19  -6    6.99    6.21
   0  19  -6    4.85    6.10
   0  19  -6    5.98    2.68
   0  19  -6    1.98    2.45
   0 -19   6    6.54    1.72
   0  19   7  102.89   23.89
   0 -19  -7  123.64   24.16
   0 -19  -7   27.46   26.55
   0  19  -7  105.70   24.69
   0  19  -7   82.32   25.06
   0  19  -7  112.76   26.95
   0  19  -7  102.59   27.02
   0  19   8 1023.68  121.75
   0 -19  -8 1056.36  122.23
   0 -19  -8  508.65  270.30
   0  19  -8  916.26  123.29
   0  19  -8  921.84  123.50
   0  19  -8  916.98  270.35
   0  19  -8  984.46  270.37
   0  19   9  911.37  114.87
   0 -19  -9  983.44  115.36
   0 -19  -9  500.70  252.01
   0  19  -9  850.60  116.68
   0  19  -9  797.37  116.45
   0  19  -9  861.16  252.08
   0  19  -9  965.57  252.08
   0  19  10  435.73   63.60
   0 -19 -10  503.02   64.02
   0 -19 -10  253.41  119.73
   0 -19 -10  214.53  119.40
   0  19 -10  432.53   65.44
   0  19 -10  374.55   64.84
   0  19 -10  429.86  119.82
   0  19 -10  545.71  119.94
   0  19  11   44.92   16.04
   0 -19 -11   48.31   16.16
   0 -19 -11   27.95   12.21
   0 -19 -11   25.58   13.08
   0  19 -11   51.14   17.25
   0  19 -11   39.42   16.77
   0  19 -11   51.07   12.50
   0  19 -11   66.63   12.91
   0  19  12  155.78   26.70
   0 -19 -12  146.94   26.84
   0 -19 -12   65.06   30.81
   0 -19 -12   51.51   31.84
   0  19 -12  107.36   27.90
   0  19 -12  104.00   27.03
   0  19 -12   88.54   30.73
   0  19 -12  146.61   31.14
   0  19  13   21.74   11.26
   0 -19 -13   30.80   10.81
   0 -19 -13    9.82    6.26
   0 -19 -13   10.65   14.24
   0  19 -13   12.28   11.24
   0  19 -13   23.55   10.79
   0  19 -13   12.52    4.74
   0  19 -13   14.34    6.96
   0  19  14  115.12   23.17
   0 -19 -14  131.92   23.12
   0 -19 -14   72.18   23.18
   0 -19 -14   28.25   23.56
   0  19 -14  110.55   24.68
   0  19 -14   70.76   23.06
   0  19 -14   90.81   22.75
   0  19 -14   33.74   22.56
   0  20   0  773.83  103.37
   0 -20   0  694.09  105.10
   0  20   1  739.02   98.37
   0 -20  -1  688.11   99.96
   0  20  -1  702.04   98.44
   0  20  -1  700.10  211.65
   0 -20   1  663.15  100.25
   0 -20   1  674.26  211.65
   0  20   2   82.68   22.45
   0 -20  -2   83.53   23.35
   0  20  -2   93.11   22.60
   0  20  -2   84.17   24.70
   0 -20   2   83.48   23.74
   0 -20   2   92.37   24.70
   0  20   3  180.73   35.89
   0 -20  -3  199.13   36.78
   0  20  -3  172.12   36.10
   0  20  -3  169.68   37.89
   0  20  -3  204.80   53.80
   0  20  -3  181.22   53.90
   0 -20   3  159.16   37.42
   0 -20   3  179.33   53.89
   0  20   4 1068.70  142.79
   0  20  -4 1091.32  143.31
   0  20  -4  990.13  145.58
   0  20  -4 1130.28  326.47
   0  20  -4 1040.45  326.65
   0 -20   4 1072.44  326.65
   0  20   5  531.50   76.26
   0 -20  -5  548.60   77.03
   0  20  -5  494.30   77.00
   0  20  -5  445.97   78.57
   0  20  -5  540.35  153.31
   0  20  -5  471.82  153.42
   0 -20   5  500.40  153.43
   0  20   6    0.06    2.55
   0 -20  -6   -1.19    2.38
   0  20  -6    0.94    3.91
   0  20  -6   -1.53    3.51
   0  20  -6   -0.36    4.00
   0  20   7   78.00   20.83
   0 -20  -7   86.12   21.12
   0  20  -7   64.13   21.64
   0  20  -7   72.20   22.15
   0  20  -7   69.15   20.77
   0  20  -7   74.45   21.00
   0  20   8   75.75   20.34
   0 -20  -8   69.44   20.64
   0  20  -8   71.56   21.29
   0  20  -8   68.69   21.54
   0  20  -8   64.19   19.79
   0  20  -8   72.42   19.92
   0  20   9  442.08   62.31
   0 -20  -9  463.44   62.89
   0 -20  -9  222.75  116.59
   0  20  -9  396.03   63.95
   0  20  -9  399.98   63.97
   0  20  -9  383.19  116.61
   0  20  -9  451.34  116.74
   0  20  10   62.05   18.62
   0 -20 -10   80.25   18.89
   0 -20 -10   29.59   16.44
   0  20 -10   58.00   19.65
   0  20 -10   51.68   19.58
   0  20 -10   53.29   16.59
   0  20 -10   84.58   17.01
   0  20  11   42.76   15.02
   0 -20 -11   49.94   15.19
   0 -20 -11   23.08   10.53
   0 -20 -11   28.12   12.44
   0  20 -11   46.13   16.31
   0  20 -11   50.28   15.86
   0  20 -11   40.33   10.53
   0  20 -11   39.44   11.44
   0  20  12  128.96   23.98
   0 -20 -12  140.64   24.29
   0 -20 -12   52.48   25.37
   0 -20 -12   28.34   25.50
   0  20 -12  102.04   25.40
   0  20 -12   85.46   24.44
   0  20 -12   81.00   25.34
   0  20 -12  103.79   25.61
   0  20  13  165.23   28.96
   0 -20 -13  185.90   29.15
   0 -20 -13   32.65   35.18
   0  20 -13  120.68   30.53
   0  20 -13  109.08   29.19
   0  20 -13  106.98   34.67
   0  20  14  641.25   65.31
   0 -20 -14  707.54   65.78
   0 -20 -14  320.51  120.51
   0 -20 -14  133.79  120.08
   0  20 -14  456.58   67.87
   0  20 -14  405.56   65.63
   0  20 -14  403.71  120.29
   0  20 -14  230.30  120.18
   0  21   0   -2.09    0.92
   0 -21   0   -2.36    1.06
   0  21   1   67.41   18.66
   0 -21  -1   67.13   19.58
   0  21  -1   50.84   18.79
   0  21  -1   67.21   17.27
   0 -21   1   61.83   19.76
   0  21   2    2.13    5.21
   0 -21  -2    5.26    6.13
   0  21  -2    4.86    5.59
   0  21  -2    1.15    5.65
   0  21  -2    2.56    2.42
   0  21  -2    5.32    1.55
   0 -21   2    6.42    6.45
   0 -21   2    4.27    1.23
   0  21   3   15.21    8.34
   0 -21  -3   14.30    9.02
   0  21  -3   11.40    8.56
   0  21  -3   14.64    9.28
   0  21  -3   12.04    2.29
   0 -21   3    9.07    9.48
   0 -21   3   12.21    2.54
   0  21   4   16.20   10.53
   0 -21  -4   27.18   11.21
   0  21  -4   22.22   11.05
   0  21  -4   12.51   11.48
   0  21  -4   22.55    5.45
   0  21  -4   21.65    5.04
   0 -21   4   22.06    4.70
   0  21   5  883.36  119.71
   0 -21  -5  964.43  120.81
   0  21  -5  853.04  120.63
   0  21  -5  750.25  122.63
   0  21  -5  898.25  265.60
   0  21  -5  854.65  265.76
   0  21   6   47.61   15.83
   0 -21  -6   48.02   16.34
   0  21  -6   40.32   16.77
   0  21  -6   39.28   17.16
   0  21  -6   46.13   12.54
   0  21  -6   50.80   12.53
   0  21   7  250.92   43.08
   0 -21  -7  254.57   43.80
   0  21  -7  207.67   44.23
   0  21  -7  216.71   45.07
   0  21  -7  241.37   69.73
   0  21  -7  223.97   69.82
   0  21   8  599.37   84.15
   0 -21  -8  661.81   85.03
   0  21  -8  501.43   85.80
   0  21  -8  513.79   86.37
   0  21  -8  546.64  172.34
   0  21  -8  571.09  172.40
   0  21   9  316.92   50.74
   0 -21  -9  328.53   51.47
   0  21  -9  254.84   52.33
   0  21  -9  269.08   52.54
   0  21  -9  223.91   87.60
   0  21  -9  350.86   87.86
   0  21  10   20.91   10.77
   0 -21 -10   27.24   10.90
   0 -21 -10    9.42    5.14
   0 -21 -10    3.40    5.44
   0  21 -10   20.00   11.89
   0  21 -10   16.39   11.75
   0  21 -10   23.81    5.01
   0  21 -10   35.97    6.95
   0  21  11  376.99   48.10
   0 -21 -11  398.85   48.84
   0 -21 -11  136.67   79.88
   0 -21 -11   75.09   79.60
   0  21 -11  305.97   50.05
   0  21 -11  275.95   49.45
   0  21 -11  260.74   79.89
   0  21 -11  360.28   80.08
   0  21  12  638.16   70.17
   0 -21 -12  745.70   71.00
   0 -21 -12  283.46  134.13
   0 -21 -12  167.96  133.86
   0  21 -12  507.28   72.54
   0  21 -12  457.22   71.32
   0  21 -12  461.85  134.12
   0  21 -12  402.78  134.18
   0  21  13   21.20   10.19
   0 -21 -13   14.49    9.73
   0 -21 -13    7.81   10.32
   0  21 -13   19.79   10.53
   0  21 -13    8.06    9.62
   0  21 -13    9.08    5.60
   0  21 -13    3.35    6.43
   0  22   0  247.14   42.91
   0 -22   0  221.48   44.50
   0  22   1   11.75    7.32
   0 -22  -1    5.02    7.93
   0  22  -1   12.08    7.52
   0  22  -1    7.69    2.11
   0  22  -1    9.69    1.06
   0 -22   1    9.93    8.06
   0  22   2  154.23   33.93
   0 -22  -2  179.33   35.21
   0  22  -2  164.81   34.21
   0  22  -2  173.46   36.64
   0  22  -2  169.54   49.28
   0 -22   2  161.34   35.78
   0  22   3   82.70   23.00
   0 -22  -3   99.22   24.05
   0  22  -3   80.97   23.32
   0  22  -3   83.57   25.07
   0  22  -3  102.38   25.34
   0  22  -3   87.99   25.41
   0 -22   3   84.97   24.48
   0  22   4  104.33   25.49
   0 -22  -4  123.42   26.50
   0  22  -4   88.00   25.89
   0  22  -4  102.24   27.51
   0  22  -4  108.65   30.51
   0  22   5  257.86   44.58
   0  22  -5  227.67   45.47
   0  22  -5  227.01   47.11
   0  22  -5  262.53   73.63
   0  22  -5  247.88   73.77
   0  22   6  242.39   44.04
   0 -22  -6  273.79   45.05
   0  22  -6  218.72   45.22
   0  22  -6  200.14   46.44
   0  22  -6  268.52   72.23
   0  22  -6  234.74   72.34
   0  22   7  361.06   57.89
   0 -22  -7  367.39   58.93
   0  22  -7  309.21   59.30
   0  22  -7  325.48   60.39
   0  22  -7  398.58  105.89
   0  22  -7  330.02  105.95
   0  22   8  109.27   27.03
   0 -22  -8  131.19   27.77
   0  22  -8  104.30   28.27
   0  22  -8  104.13   28.80
   0  22  -8  113.52   32.88
   0  22  -8  114.05   33.14
   0  22   9  277.45   49.61
   0 -22  -9  328.56   50.59
   0  22  -9  229.95   51.38
   0  22  -9  257.02   51.67
   0  22  -9  238.79   84.69
   0  22  -9  344.51   84.97
   0  22  10   48.66   16.29
   0 -22 -10   57.02   16.83
   0  22 -10   34.98   17.48
   0  22 -10   55.07   17.56
   0  22 -10   33.39   11.95
   0  22 -10   37.89   13.51
   0  22  11   60.10   17.74
   0 -22 -11   84.82   18.35
   0 -22 -11    7.02   13.98
   0  22 -11   66.71   19.05
   0  22 -11   58.58   18.90
   0  22 -11   39.18   13.82
   0  22  12   50.45   14.98
   0 -22 -12   61.49   15.51
   0 -22 -12   16.84   10.26
   0  22 -12   41.23   16.22
   0  22 -12   29.97   15.71
   0  22 -12   43.36    9.92
   0  22 -12   16.40   12.31
   0  22  13  420.19   49.27
   0 -22 -13  406.41   50.03
   0 -22 -13   51.44   81.08
   0  22 -13  248.46   51.44
   0  22 -13  225.90   50.02
   0  22 -13  429.40   81.08
   0  22 -13   94.17   80.69
   0  23   0   -0.91    3.06
   0 -23   0    1.00    3.55
   0  23   1  315.03   53.44
   0 -23  -1  302.76   55.25
   0  23  -1  298.13   53.55
   0 -23   1  364.83   55.66
   0  23   2  541.56   82.56
   0 -23  -2  590.55   84.56
   0  23  -2  520.63   82.96
   0  23  -2  570.09   86.62
   0  23  -2  591.90  169.69
   0  23  -2  545.26  169.86
   0 -23   2  559.86   85.22
   0  23   3  243.44   43.38
   0 -23  -3  243.76   44.89
   0  23  -3  209.97   43.84
   0  23  -3  261.75   46.53
   0  23  -3  240.76   70.96
   0 -23   3  231.96   45.68
   0  23   4   51.95   16.19
   0 -23  -4   48.31   17.19
   0  23  -4   39.69   16.68
   0  23  -4   44.93   17.86
   0  23  -4   59.00   12.93
   0  23  -4   41.25   12.85
   0  23   5    4.68    4.87
   0 -23  -5    2.56    5.36
   0  23  -5    1.18    5.93
   0  23  -5   -0.51    5.40
   0  23  -5    5.83    4.13
   0  23  -5    3.00    2.75
   0  23   6  378.39   64.43
   0 -23  -6  444.78   65.88
   0  23  -6  388.20   65.85
   0  23  -6  368.01   67.52
   0  23  -6  442.03  122.49
   0  23  -6  400.25  122.68
   0  23   7   83.19   22.86
   0 -23  -7   89.81   23.77
   0  23  -7   82.20   24.15
   0  23  -7   84.85   24.86
   0  23  -7   94.87   24.65
   0  23  -7   79.90   24.94
   0  23   8  313.91   51.87
   0 -23  -8  301.07   53.06
   0  23  -8  238.62   53.57
   0  23  -8  288.15   54.41
   0  23  -8  319.98   90.42
   0  23  -8  319.13   90.61
   0  23   9   32.53   13.57
   0 -23  -9   41.05   14.56
   0  23  -9   37.80   15.15
   0  23  -9   29.51   15.44
   0  23  -9   24.36    9.40
   0  23  -9   30.09   10.54
   0  23  10 1442.81  169.50
   0 -23 -10 1675.34  171.15
   0  23 -10 1145.25  172.23
   0  23 -10 1155.59  172.18
   0  23 -10 1114.82  393.16
   0  23 -10 1229.20  393.24
   0  23  11    6.10    8.80
   0 -23 -11   14.49    9.27
   0  23 -11   18.69    9.39
   0  23 -11   17.10    9.96
   0  23 -11    5.20    4.59
   0  23 -11    2.81    6.74
   0  23  12    5.97    8.17
   0 -23 -12   19.61    8.70
   0  23 -12    7.55    9.37
   0  23 -12    9.41    8.86
   0  23 -12    6.88    8.14
   0  23 -12   -2.29    9.17
   0  24   0   50.91   17.12
   0 -24   0   54.53   18.37
   0  24   1    4.28    3.20
   0 -24  -1   -0.75    3.71
   0  24  -1    0.30    3.25
   0 -24   1   -5.07    5.08
   0  24   2  681.65   98.57
   0 -24  -2  669.42  100.86
   0  24  -2  657.50   99.05
   0  24  -2  775.91  103.28
   0  24  -2  728.73  210.92
   0 -24   2  640.25  101.57
   0  24   3   99.77   25.34
   0 -24  -3  115.47   26.78
   0  24  -3   94.45   25.83
   0  24  -3   95.53   27.97
   0  24  -3  110.79   29.89
   0 -24   3  106.26   27.26
   0  24   4   60.64   18.89
   0 -24  -4   66.32   20.09
   0  24  -4   61.86   19.50
   0  24  -4   54.89   20.82
   0  24  -4   67.52   17.23
   0  24   5   20.96    9.07
   0 -24  -5    9.88   10.23
   0  24  -5   14.41    9.87
   0  24  -5   15.87   10.65
   0  24  -5   17.34    5.55
   0  24  -5   13.06    4.55
   0  24   6  700.00  101.60
   0 -24  -6  774.91  103.47
   0  24  -6  632.56  103.20
   0  24  -6  644.13  105.39
   0  24  -6  721.51  217.54
   0  24  -6  775.30  217.77
   0  24   7  168.13   36.48
   0 -24  -7  191.18   37.83
   0  24  -7  168.73   38.03
   0  24  -7  181.54   39.17
   0  24  -7  181.62   53.73
   0  24  -7  193.40   54.12
   0  24   8   77.56   22.80
   0 -24  -8   94.76   24.10
   0  24  -8   77.27   24.14
   0  24  -8   88.57   25.24
   0  24  -8   83.99   24.30
   0  24  -8   84.67   24.90
   0  24   9   25.19   12.34
   0 -24  -9   33.06   13.44
   0  24  -9   24.25   13.76
   0  24  -9   24.67   13.76
   0  24  -9   22.53    7.25
   0  24  10  490.58   64.76
   0 -24 -10  573.90   66.39
   0  24 -10  382.68   67.16
   0  24 -10  396.45   67.31
   0  24 -10  321.98  121.04
   0  24 -10  295.93  121.18
   0  24  11   75.10   20.93
   0 -24 -11  105.85   21.94
   0  24 -11   65.61   22.32
   0  24 -11   64.28   22.46
   0  24 -11   73.34   19.60
   0  24 -11   35.62   20.27
   0  25   0    4.82    4.31
   0 -25   0   -2.44    5.72
   0  25   1   10.25    8.26
   0 -25  -1    9.87    9.00
   0  25  -1   13.39    8.31
   0 -25   1   13.71    9.77
   0  25   2    4.99    5.71
   0 -25  -2    4.20    6.59
   0  25  -2    3.97    6.07
   0  25  -2    4.44    7.03
   0 -25   2    5.38    7.39
   0  25   3   59.12   17.00
   0 -25  -3   55.86   18.35
   0  25  -3   42.44   17.46
   0  25  -3   57.35   19.18
   0  25  -3   55.11   13.99
   0  25  -3   42.30   14.28
   0 -25   3   51.77   18.90
   0  25   4  104.38   27.94
   0 -25  -4  145.35   29.60
   0  25  -4  113.00   28.73
   0  25  -4  118.07   30.84
   0  25  -4  132.88   35.26
   0  25  -4  116.88   35.49
   0  25   5  390.43   60.68
   0 -25  -5  409.60   62.70
   0  25  -5  321.95   61.86
   0  25  -5  373.89   64.56
   0  25   6   92.47   25.29
   0 -25  -6  130.78   26.80
   0  25  -6   88.93   26.40
   0  25  -6   96.99   27.81
   0  25  -6   98.96   29.52
   0  25  -6  104.92   29.95
   0  25   7   25.43   11.89
   0  25  -7   23.43   12.63
   0  25  -7   31.58   14.23
   0  25  -7   23.90    6.80
   0  25  -7   17.39    8.62
   0  25   8 1056.46  127.93
   0 -25  -8 1236.09  130.23
   0  25  -8  802.71  130.28
   0  25  -8  964.61  131.85
   0  25  -8  911.52  284.80
   0  25  -8  712.89  284.99
   0  25   9  199.00   36.90
   0 -25  -9  256.50   38.55
   0  25  -9  164.24   38.70
   0  25  -9  185.17   39.34
   0  25  -9  174.48   53.70
   0  25  -9  127.40   54.04
   0  25  10   33.74   15.38
   0 -25 -10   55.56   16.39
   0  25 -10   32.76   16.72
   0  25 -10   34.30   17.13
   0  25 -10   34.06   11.42
   0  25  11  124.56   27.56
   0 -25 -11  164.57   29.00
   0  25 -11  107.62   29.34
   0  25 -11  116.63   29.50
   0  25 -11  113.06   32.67
   0  25 -11   56.64   33.34
   0  26   0  691.61  105.62
   0 -26   0  820.94  108.69
   0  26   1  436.01   67.46
   0 -26  -1  455.29   70.05
   0  26  -1  365.11   67.70
   0 -26   1  479.25   70.53
   0  26   2   -1.23    5.59
   0 -26  -2   11.09    6.30
   0  26  -2   -1.61    5.74
   0  26  -2   12.21    7.07
   0 -26   2    4.27    7.40
   0  26   3   69.48   20.49
   0 -26  -3   84.25   22.13
   0  26  -3   66.12   21.05
   0  26  -3   81.74   23.16
   0 -26   3   58.09   22.49
   0  26   4  332.05   56.17
   0 -26  -4  379.96   58.47
   0  26  -4  317.24   57.26
   0  26  -4  326.42   60.43
   0  26  -4  317.57  101.60
   0  26  -4  351.70  101.84
   0  26   5  752.03  109.52
   0 -26  -5  855.02  112.18
   0  26  -5  689.18  111.08
   0  26  -5  760.80  114.45
   0  26  -5  896.31  237.95
   0  26  -5  735.71  238.20
   0  26   6    8.95    6.71
   0 -26  -6    4.44    8.21
   0  26  -6    2.73    6.93
   0  26  -6   -2.62    7.80
   0  26  -6    7.50    4.63
   0  26  -6    6.64    6.59
   0  26   7  152.62   33.10
   0 -26  -7  188.57   34.87
   0  26  -7  127.13   34.64
   0  26  -7  151.42   36.42
   0  26   8    9.82    7.41
   0 -26  -8   15.05    8.69
   0  26  -8   10.33    8.13
   0  26  -8    5.41   10.01
   0  26  -8    3.39    5.49
   0  26  -8   -0.25    8.26
   0  26   9  348.62   50.28
   0 -26  -9  384.19   52.41
   0  26  -9  253.00   52.41
   0  26  -9  284.58   53.31
   0  26  -9  242.47   85.10
   0  26  -9  217.19   86.04
   0  26  10   28.72   11.27
   0 -26 -10   22.90   12.34
   0  26 -10   16.01   12.06
   0  26 -10   24.03   13.06
   0  26 -10   13.94    7.10
   0  26 -10    8.76   14.12
   0  27   0   -2.05    1.10
   0 -27   0   -4.31    3.96
   0  27   1    8.04    7.15
   0 -27  -1    3.33    8.26
   0  27  -1    8.38    7.25
   0  27  -1   10.92    8.96
   0 -27   1   10.01    8.95
   0  27   2 1110.84  155.54
   0 -27  -2 1220.16  158.86
   0  27  -2 1023.59  156.21
   0  27  -2 1340.92  162.07
   0 -27   2 1252.40  159.74
   0  27   3   52.23   18.93
   0 -27  -3   65.62   20.57
   0  27  -3   60.06   19.55
   0  27  -3   75.29   21.83
   0  27   4  516.68   66.10
   0 -27  -4  448.67   68.62
   0  27  -4  365.41   67.11
   0  27  -4  388.22   70.87
   0  27  -4  450.11  125.75
   0  27  -4  337.90  126.05
   0  27   5   41.54   13.39
   0 -27  -5   39.89   14.46
   0  27  -5   22.11   13.86
   0  27  -5   42.56   15.32
   0  27  -5   19.88    9.39
   0  27  -5   21.91   10.19
   0  27   6  268.59   48.59
   0 -27  -6  338.46   51.13
   0  27  -6  244.29   50.28
   0  27  -6  248.12   52.49
   0  27  -6  309.26   82.28
   0  27  -6  241.31   82.96
   0  27   7    0.31    6.00
   0 -27  -7    1.73    7.91
   0  27  -7    6.41    7.22
   0  27  -7    6.59    9.04
   0  27  -7   -3.63    6.48
   0  27  -7    7.59   11.42
   0  27   8  225.22   38.74
   0 -27  -8  256.29   41.08
   0  27  -8  152.17   40.69
   0  27  -8  202.65   42.30
   0  27  -8  206.44   58.10
   0  27  -8  142.15   59.70
   0  27   9  210.60   35.22
   0 -27  -9  223.55   37.40
   0  27  -9  147.89   37.16
   0  27  -9  154.30   38.05
   0  27  -9  135.11   49.30
   0  27  -9  139.77   51.77
   0  28   0  201.10   41.85
   0 -28   0  247.70   44.62
   0  28   1 1300.24  188.87
   0 -28  -1 1623.67  192.78
   0  28  -1 1284.75  189.27
   0  28  -1 1685.14  196.47
   0 -28   1 1529.89  193.20
   0  28   2   29.79   15.87
   0 -28  -2   56.01   17.70
   0  28  -2   47.41   16.27
   0  28  -2   42.82   18.53
   0 -28   2   47.65   17.80
   0  28   3  493.34   72.03
   0 -28  -3  471.83   75.13
   0  28  -3  378.31   72.91
   0  28  -3  538.88   77.71
   0  28   4  191.12   32.97
   0 -28  -4  178.50   35.02
   0  28  -4  145.35   33.70
   0  28  -4  165.69   36.79
   0  28  -4  105.47   45.50
   0  28   5  414.07   59.50
   0 -28  -5  437.88   62.33
   0  28  -5  291.82   60.88
   0  28  -5  385.44   64.38
   0  28  -5  305.05  109.28
   0  28   6   60.83   17.61
   0 -28  -6   62.44   19.38
   0  28  -6   46.98   18.68
   0  28  -6   46.10   20.35
   0  28  -6   49.48   15.80
   0  28  -6   45.45   18.84
   0  28   7   11.94    8.63
   0 -28  -7    1.28   10.46
   0  28  -7   10.32    9.82
   0  28  -7    3.48   10.62
   0  28  -7   18.49    9.51
   0  28  -7   12.94   14.31
   0  28   8    6.50    7.13
   0 -28  -8    1.31    9.11
   0  28  -8    3.28    7.60
   0  28  -8   13.63   10.19
   0  28  -8    4.80    7.58
   0  28  -8    4.82   13.49
   0  29   0    2.64    3.01
   0 -29   0   -5.94    3.67
   0  29   1  295.03   52.40
   0 -29  -1  320.79   55.64
   0  29  -1  258.53   52.71
   0  29  -1  333.83   58.40
   0 -29   1  335.63   56.07
   0  29   2   77.23   23.86
   0 -29  -2  118.52   26.25
   0  29  -2   81.12   24.33
   0  29  -2   88.74   27.69
   0 -29   2   96.78   26.49
   0  29   3  331.97   56.84
   0 -29  -3  396.77   60.02
   0  29  -3  295.32   57.66
   0  29  -3  344.84   62.36
   0  29   4  511.78   73.48
   0 -29  -4  527.75   76.87
   0  29  -4  366.00   74.74
   0  29  -4  474.54   79.27
   0  29  -4  498.08  143.94
   0  29   5   34.14   12.29
   0 -29  -5   36.04   13.41
   0  29  -5   28.66   13.01
   0  29  -5   32.27   14.79
   0  29  -5    7.38    9.05
   0  29   6  107.84   23.74
   0 -29  -6  119.44   25.73
   0  29  -6   83.05   24.86
   0  29  -6  108.08   27.22
   0  29  -6   67.41   26.19
   0  29  -6   61.95   28.21
   0  30   0   -3.52    3.55
   0  30   0   -0.62    3.76
   0 -30   0    3.67    5.68
   0  30   1    1.43    7.23
   0 -30  -1    7.71    8.00
   0  30  -1    5.22    7.13
   0  30  -1    6.39    8.89
   0 -30   1   17.66    9.42
   0  30   2    6.73    6.03
   0 -30  -2    5.36    6.77
   0  30  -2   -1.62    6.23
   0  30  -2    5.98    7.71
   0 -30   2    4.02    8.34
   0  30   3  120.53   27.10
   0 -30  -3  120.89   29.36
   0  30  -3   98.30   27.61
   0  30  -3   97.53   30.90
   0  30   4   60.31   19.18
   0 -30  -4   73.17   21.16
   0  30  -4   47.29   19.67
   0  30  -4   58.46   22.23
   0  31   0    2.49    5.43
   0  31   0    2.45    7.03
   1   0   1   -2.06    2.43
  -1   0  -1   -1.87    2.67
   1   0   2 1653.61  204.57
   1   0   2 1485.85  492.26
  -1   0  -2 1665.91  204.91
  -1   0  -2 1640.65  492.28
   1   0   3   -2.95    2.10
   1   0   3    0.57    1.54
  -1   0  -3    5.12    2.02
  -1   0  -3   -1.24    1.94
   1   0   4 1346.99  169.33
   1   0   4 1260.37  399.17
  -1   0  -4 1315.06  169.28
   1   0   5    2.08    2.68
   1   0   5    0.31    1.76
  -1   0  -5   -1.41    2.60
  -1   0  -5    1.75    1.26
   1   0   6 2217.11  288.15
   1   0   6 2306.15  712.71
  -1   0  -6 2410.63  287.91
  -1   0  -6 2353.37  712.69
   1   0   7   -3.90    2.40
   1   0   7    0.18    1.99
  -1   0  -7   -0.36    1.93
  -1   0  -7    1.49    1.68
  -1   0  -7    0.89    2.10
   1   0   8   32.76   14.33
   1   0   8   26.81   10.16
  -1   0  -8   49.17   14.09
  -1   0  -8   42.02   10.40
  -1   0  -8   47.34   10.38
   1   0   9   -3.04    3.68
   1   0   9    2.33    1.99
  -1   0  -9    0.26    3.09
  -1   0  -9    3.99    2.09
  -1   0  -9   -0.13    2.15
   1   0  10 2589.05  304.60
   1   0  10 2474.24  752.73
  -1   0 -10 2687.68  303.75
  -1   0 -10 1959.70  752.76
  -1   0 -10 2655.61  752.79
   1   0  11    4.25    5.54
   1   0  11    2.75    2.71
  -1   0 -11    8.11    5.15
  -1   0 -11    1.51    2.33
  -1   0 -11    0.83    2.17
   1   0  12  107.16   25.50
   1   0  12   87.42   29.21
  -1   0 -12  130.47   24.72
  -1   0 -12   91.36   29.23
  -1   0 -12   96.89   29.23
   1   0  13    4.54    5.53
  -1   0 -13   10.58    5.53
  -1   0 -13   -1.32    3.71
  -1   0 -13   -0.49    2.93
  -1   0 -14 2033.35  237.20
  -1   0 -14 2004.05  574.97
  -1   0 -14 1619.33  574.91
   1   0  15   -2.74    4.78
  -1   0 -15   -0.42    3.94
  -1   0 -15   -0.36    3.61
  -1   0 -15    3.41    4.16
  -1   0 -16    4.36    4.71
  -1   0 -16    2.24    3.56
  -1   0 -16   -2.09    4.36
  -1   0 -17   -2.17    5.23
  -1   0 -17   -2.67    6.18
  -1   0 -18   22.37    5.89
  -1   0 -18    7.66    5.27
   1   1   0  102.44   25.76
  -1  -1   0   91.53   25.81
  -1   1   0   82.96   25.85
   1  -1   0   87.90   25.79
   1   1   1 4995.99 1521.37
  -1  -1  -1 4733.20 1521.36
  -1   1  -1 5197.75  594.84
  -1   1  -1 4879.65 1521.47
   1  -1   1 5005.05 1521.41
   1   1   3 4699.86  512.55
   1   1   3 4703.93 1305.78
  -1  -1  -3 4557.51  512.52
  -1  -1  -3 2736.07 1305.68
  -1   1  -3 4656.09  512.50
  -1   1  -3 3205.75 1305.70
   1  -1   3 4656.12  512.09
   1  -1   3 5032.55 1305.72
   1   1   4  921.71  122.41
   1   1   4  701.66  276.99
  -1  -1  -4  947.56  122.33
  -1  -1  -4  926.40  277.06
  -1   1  -4  966.47  122.72
  -1   1  -4  923.11  277.11
   1  -1   4  914.59  122.21
   1  -1   4  970.82  277.06
   1   1   5  153.68   30.00
   1   1   5  138.51   41.88
  -1  -1  -5  141.24   29.83
  -1  -1  -5  131.83   42.07
  -1   1  -5  152.11   29.84
  -1   1  -5  165.60   41.99
   1  -1   5  139.07   29.86
   1  -1   5  124.38   41.91
   1   1   6    8.47    3.91
   1   1   6    0.15    0.86
  -1  -1  -6    2.50    3.61
  -1  -1  -6    1.06    0.50
  -1   1  -6    1.32    3.85
  -1   1  -6    0.21    0.63
   1  -1   6    5.40    4.02
   1  -1   6    0.82    1.12
   1   1   7  314.48   54.11
   1   1   7  235.73   99.62
  -1  -1  -7  329.78   53.84
  -1  -1  -7  347.18   99.80
  -1  -1  -7  330.01   99.67
  -1   1  -7  348.57   53.90
  -1   1  -7  357.60   99.81
  -1   1  -7  375.42   99.74
   1  -1   7  318.22   54.15
   1  -1   7  337.85   99.74
   1   1   8 1697.61  220.67
   1   1   8 1870.04  533.31
  -1  -1  -8 1898.53  220.21
  -1  -1  -8 1276.92  533.42
  -1  -1  -8 1962.02  533.40
  -1   1  -8 1938.27  220.30
  -1   1  -8 1536.88  533.46
  -1   1  -8 1948.49  533.45
   1  -1   8 1743.39  220.76
   1  -1   8 1630.41  533.37
   1   1   9  262.02   48.67
   1   1   9  271.94   85.10
  -1  -1  -9  300.21   48.18
  -1  -1  -9  216.50   85.12
  -1  -1  -9  335.08   85.16
  -1   1  -9  303.77   48.25
  -1   1  -9  298.15   85.19
  -1   1  -9  272.42   85.08
   1  -1   9  289.54   48.81
   1  -1   9  285.35   85.13
   1   1  10   65.10   17.30
   1   1  10   51.79   14.69
  -1  -1 -10   77.73   16.95
  -1  -1 -10   43.71   14.81
  -1  -1 -10   39.67   14.62
  -1   1 -10   61.48   16.94
  -1   1 -10   41.68   14.64
  -1   1 -10   67.56   14.70
   1  -1  10   45.69   17.40
   1  -1  10   49.87   14.81
   1   1  11  383.05   63.14
   1   1  11  371.99  119.68
  -1  -1 -11  449.48   62.32
  -1  -1 -11  397.31  119.72
  -1  -1 -11  399.53  119.69
  -1   1 -11  397.28   62.39
  -1   1 -11  419.83  119.74
  -1   1 -11  347.77  119.66
   1  -1  11  388.65   63.38
   1  -1  11  404.10  119.67
   1   1  12 2322.42  272.34
  -1  -1 -12 2741.55  271.07
  -1  -1 -12 1577.84  665.45
  -1  -1 -12 2459.88  665.52
  -1   1 -12 2470.83  271.15
  -1   1 -12 1560.66  665.45
  -1   1 -12 2186.04  665.50
   1  -1  12 2341.91  272.68
   1  -1  12 2167.32  665.48
   1   1  13 1155.72  159.60
  -1  -1 -13 1368.31  158.04
  -1  -1 -13 1175.90  367.35
  -1  -1 -13 1167.43  367.34
  -1   1 -13 1346.22  158.14
  -1   1 -13 1130.66  367.35
  -1   1 -13 1115.66  367.33
   1   1  14   79.44   22.71
  -1  -1 -14   67.52   22.84
  -1  -1 -14   75.95   22.91
  -1   1 -14   94.46   21.74
  -1   1 -14   80.69   23.03
  -1   1 -14   85.97   23.08
  -1  -1 -15    2.89    3.44
  -1  -1 -15    1.43    3.98
  -1   1 -15   -0.44    4.58
  -1   1 -15    0.53    3.32
  -1   1 -15    2.36    4.00
   1  -1  15    2.03    5.48
  -1  -1 -16   -0.99    2.87
  -1  -1 -16   -1.43    4.20
  -1  -1 -16    0.02    4.52
  -1   1 -16   -2.54    4.24
  -1   1 -16   -3.40    6.71
  -1  -1 -17  426.79  119.52
  -1  -1 -17  324.06  119.40
  -1   1 -17  438.34  119.52
  -1   1 -17  384.34  119.52
  -1  -1 -18    0.07    5.48
  -1  -1 -18    1.37    7.42
  -1   1 -18   -0.94    6.03
  -1   1 -18    1.83    5.03
   1   2   0 6976.59 2180.97
  -1   2   0 7216.62 2180.99
   1   2   1 6260.16 1893.34
  -1  -2  -1 5883.03 1893.41
  -1   2  -1 6578.64  735.57
  -1   2  -1 6016.56 1893.38
   1   2   2 6474.03  716.21
  -1  -2  -2 4729.64 1843.42
  -1   2  -2 6884.02  717.10
   1  -2   2 6096.70  715.45
   1  -2   2 6134.36 1843.44
   1   2   3  390.96   56.68
   1   2   3  274.82  106.48
  -1  -2  -3  411.75   56.61
  -1  -2  -3  284.53  106.55
  -1   2  -3  430.64   56.88
  -1   2  -3  372.89  106.61
   1  -2   3  381.41   56.10
   1  -2   3  311.10  106.58
   1   2   4  334.51   50.38
   1   2   4  272.47   90.27
  -1  -2  -4  327.50   49.90
  -1  -2  -4  268.10   90.33
  -1   2  -4  363.31   50.24
  -1   2  -4  223.64   90.34
   1  -2   4  303.34   49.75
   1  -2   4  331.30   90.41
   1   2   5   22.39   10.20
   1   2   5   23.36    4.64
  -1  -2  -5   27.59   10.03
  -1  -2  -5   18.48    4.43
  -1   2  -5   23.68   10.17
  -1   2  -5   19.98    4.57
   1  -2   5   23.23   10.20
   1  -2   5   16.52    4.50
   1   2   6  351.55   50.64
   1   2   6  295.22   91.33
  -1  -2  -6  332.72   50.38
  -1  -2  -6  312.78   91.52
  -1  -2  -6  291.06   91.38
  -1   2  -6  371.95   50.56
  -1   2  -6  234.19   91.40
   1  -2   6  300.49   50.61
   1  -2   6  267.59   91.34
   1   2   7  148.10   31.47
   1   2   7  129.83   45.01
  -1  -2  -7  156.03   31.20
  -1  -2  -7  112.78   45.08
  -1  -2  -7  165.35   45.17
  -1   2  -7  192.40   31.42
  -1   2  -7  156.84   45.11
  -1   2  -7  167.25   45.10
   1  -2   7  137.73   31.55
   1  -2   7  167.22   45.15
   1   2   8   14.01    8.37
   1   2   8    8.25    2.00
  -1  -2  -8   16.84    8.06
  -1  -2  -8   12.84    2.39
  -1  -2  -8   13.54    2.52
  -1   2  -8   14.29    8.39
  -1   2  -8   12.23    2.17
  -1   2  -8   15.46    3.01
   1  -2   8   18.11    8.59
   1  -2   8   12.26    2.33
   1   2   9 1176.15  151.49
   1   2   9  987.08  350.74
  -1  -2  -9 1258.83  150.91
  -1  -2  -9 1158.59  350.83
  -1  -2  -9 1015.25  350.80
  -1   2  -9 1200.96  151.11
  -1   2  -9  904.52  350.82
  -1   2  -9 1417.62  350.86
   1  -2   9 1170.16  151.79
   1  -2   9 1226.51  350.80
   1   2  10   60.48   18.28
   1   2  10   59.78   16.57
  -1  -2 -10   68.19   17.87
  -1  -2 -10   47.53   16.39
  -1  -2 -10   64.79   16.40
  -1   2 -10   62.79   17.97
  -1   2 -10   59.57   16.48
  -1   2 -10   61.38   16.41
   1  -2  10   55.39   18.33
   1  -2  10   55.30   16.53
   1   2  11   26.96   12.36
   1   2  11   25.06    6.78
  -1  -2 -11   28.47   11.93
  -1  -2 -11   23.96    6.67
  -1  -2 -11   28.14    7.03
  -1   2 -11   30.26   11.98
  -1   2 -11   26.46    6.75
  -1   2 -11   27.53    6.68
   1  -2  11   28.04   12.60
   1  -2  11   25.27    6.88
   1   2  12   37.27   10.22
  -1  -2 -12   17.36    9.82
  -1  -2 -12   16.29    4.63
  -1  -2 -12    9.86    4.59
  -1   2 -12   17.74    9.49
  -1   2 -12   17.58    4.15
  -1   2 -12   16.33    4.09
   1  -2  12   12.54   10.50
   1  -2  12   12.78    4.30
   1   2  13  395.10   66.51
  -1  -2 -13  465.42   65.32
  -1  -2 -13  357.42  126.44
  -1  -2 -13  427.52  126.48
  -1   2 -13  395.38   65.43
  -1   2 -13  453.18  126.54
  -1   2 -13  429.84  126.48
   1  -2  13  411.59   67.14
   1   2  14    8.24    8.05
  -1  -2 -14   10.85    7.64
  -1  -2 -14   11.32    3.05
  -1  -2 -14    0.78    3.48
  -1   2 -14   12.90    3.07
  -1   2 -14   10.36    3.03
   1  -2  14   13.40    8.50
  -1  -2 -15    9.00    9.13
  -1  -2 -15   15.62    4.64
  -1  -2 -15   16.94    5.27
  -1   2 -15   14.89    3.77
  -1   2 -15   11.85    5.27
   1  -2  15   16.26   10.23
  -1  -2 -16  480.26  153.02
  -1  -2 -16  364.41  152.86
  -1   2 -16  477.74  153.00
  -1   2 -16  693.81  153.13
  -1  -2 -17   66.58   24.04
  -1  -2 -17  103.52   27.49
  -1  -2 -17  104.98   27.91
  -1   2 -17   77.88   24.43
  -1   2 -17   95.14   26.89
  -1   2 -17  101.83   27.10
  -1  -2 -18   83.37   18.24
  -1  -2 -18   57.23   18.87
  -1   2 -18   62.17   20.08
  -1   2 -18   69.71   18.05
  -1   2 -18   40.01   17.81
   1   3   0 2040.17  633.01
  -1  -3   0 2094.53  633.07
  -1   3   0 2119.62  258.56
  -1   3   0 2085.80  633.04
   1  -3   0 2021.35  258.18
   1  -3   0 2031.54  633.12
   1   3   1 5134.75 1838.09
  -1  -3  -1 5995.95 1838.15
  -1   3  -1 6470.88  714.40
  -1   3  -1 6106.64  713.84
  -1   3  -1 6008.82 1838.16
   1  -3   1 6287.26  713.77
   1   3   2   13.64    8.11
   1   3   2    9.71    1.66
  -1  -3  -2   12.97    8.07
  -1  -3  -2   16.06    2.01
  -1   3  -2   20.76    8.40
  -1   3  -2   14.79    8.27
  -1   3  -2   16.55    2.06
   1  -3   2   11.36    2.00
   1   3   3 1645.79  202.75
   1   3   3 1205.77  487.39
  -1  -3  -3 1667.90  202.68
  -1  -3  -3 1623.01  487.60
  -1   3  -3 1693.20  202.43
  -1   3  -3 1528.79  487.64
   1  -3   3 1671.70  202.52
   1  -3   3 1719.09  487.57
   1   3   4 1271.76  161.57
   1   3   4  950.02  379.61
  -1  -3  -4 1311.16  161.88
  -1  -3  -4 1112.48  379.85
  -1   3  -4 1408.96  161.57
  -1   3  -4 1255.09  379.78
   1  -3   4 1294.92  161.58
   1  -3   4 1359.19  379.89
   1   3   5 1111.69  140.07
   1   3   5  938.29  322.89
  -1  -3  -5 1149.15  140.05
  -1  -3  -5  756.31  322.99
  -1   3  -5 1191.36  140.10
  -1   3  -5 1029.47  323.08
   1  -3   5 1149.72  140.30
   1  -3   5 1191.12  323.03
   1   3   6 3744.90  431.57
   1   3   6 2894.42 1091.38
  -1  -3  -6 3718.47  431.31
  -1  -3  -6 2763.92 1091.56
  -1  -3  -6 4014.31 1091.56
  -1   3  -6 3830.56  431.58
  -1   3  -6 3762.31 1091.62
   1  -3   6 3544.55  431.59
   1  -3   6 3828.49 1091.46
   1   3   7   83.20   22.13
   1   3   7   75.73   24.77
  -1  -3  -7   93.77   21.89
  -1  -3  -7   62.43   24.82
  -1  -3  -7   98.64   24.98
  -1   3  -7  101.31   22.11
  -1   3  -7   99.84   24.96
   1  -3   7   84.85   22.25
   1  -3   7   86.85   24.88
   1   3   8   13.00    7.68
   1   3   8    8.96    1.22
  -1  -3  -8   11.31    7.34
  -1  -3  -8   10.49    0.98
  -1  -3  -8   12.91    1.84
  -1   3  -8   10.82    7.66
  -1   3  -8   13.58    1.98
  -1   3  -8   11.54    1.83
   1  -3   8   10.54    7.91
   1  -3   8    9.20    1.59
   1   3   9   90.30   22.58
   1   3   9   80.65   25.06
  -1  -3  -9   80.71   22.11
  -1  -3  -9   64.31   25.10
  -1  -3  -9   99.13   25.23
  -1   3  -9  106.13   22.46
  -1   3  -9   99.94   25.30
  -1   3  -9   91.03   25.13
   1  -3   9   79.91   22.80
   1  -3   9   86.79   25.14
   1   3  10    9.23    5.76
   1   3  10    3.61    2.21
  -1  -3 -10    2.47    5.43
  -1  -3 -10    3.30    1.89
  -1  -3 -10    0.36    1.85
  -1   3 -10    6.12    5.52
  -1   3 -10    2.85    2.15
  -1   3 -10    4.26    1.71
   1  -3  10    5.12    5.97
   1  -3  10    4.47    2.97
   1   3  11 1689.58  188.33
  -1  -3 -11 1813.19  187.47
  -1  -3 -11 1059.42  445.89
  -1  -3 -11 1506.02  445.95
  -1   3 -11 1656.80  187.74
  -1   3 -11 1131.40  445.93
  -1   3 -11 1593.94  445.96
   1  -3  11 1602.48  189.10
   1  -3  11 1290.00  445.88
   1   3  12    3.63    5.68
  -1  -3 -12   12.59    5.83
  -1  -3 -12   -1.63    2.48
  -1  -3 -12    4.72    2.50
  -1   3 -12    5.32    5.67
  -1   3 -12    6.22    2.59
  -1   3 -12    1.85    2.34
   1  -3  12    1.96    5.93
   1  -3  12    1.86    3.71
  -1  -3 -13    1.75    5.38
  -1  -3 -13    5.10    2.90
  -1  -3 -13   -1.39    3.35
  -1   3 -13    0.62    5.14
  -1   3 -13    3.91    2.94
  -1   3 -13    5.15    2.98
   1  -3  13    2.73    5.56
   1  -3  13    1.39    3.27
  -1  -3 -14    3.89    6.65
  -1  -3 -14   10.38    3.79
  -1  -3 -14    2.15    3.29
  -1   3 -14   11.82    6.54
  -1   3 -14    7.76    2.85
  -1   3 -14    4.65    2.88
  -1  -3 -15  125.18   29.29
  -1  -3 -15  135.73   38.35
  -1  -3 -15   97.73   38.17
  -1   3 -15  121.43   29.42
  -1   3 -15  156.29   38.30
  -1   3 -15  141.90   38.29
  -1  -3 -16   42.12   12.80
  -1  -3 -16   32.01   13.65
  -1   3 -16   32.94   16.49
  -1   3 -16   50.71   12.70
  -1   3 -16   66.88   13.57
   1   3  17    1.96    9.84
  -1  -3 -17    6.01    8.56
  -1  -3 -17   13.10    7.01
  -1  -3 -17    2.60    6.94
  -1   3 -17   18.43    9.12
  -1   3 -17   15.79    4.58
  -1   3 -17   13.05    6.72
   1  -3  17   12.90   11.33
   1   3  18   47.93   18.30
  -1  -3 -18   23.37   15.72
  -1  -3 -18   54.77   12.05
  -1  -3 -18   41.71   13.25
  -1   3 -18   52.76   15.85
  -1   3 -18   28.35   11.61
  -1   3 -18   35.67   12.02
   1  -3  18   48.53   18.84
   1   4   0  182.40   57.09
  -1  -4   0  214.23   57.18
  -1   4   0  190.33   36.73
  -1   4   0  181.13   57.17
   1  -4   0  181.34   36.95
   1  -4   0  205.46   57.15
   1   4   1    7.13    0.47
  -1  -4  -1    3.66    4.32
  -1  -4  -1    4.95    0.48
  -1   4  -1    2.57    4.51
  -1   4  -1    2.95    4.40
  -1   4  -1    1.63    0.63
   1  -4   1    5.72    4.60
   1  -4   1    3.86    0.59
   1   4   2 4574.24  557.35
   1   4   2 3206.77 1423.31
  -1  -4  -2 4634.27  557.35
  -1   4  -2 5054.30  557.20
  -1   4  -2 4632.98  557.26
  -1   4  -2 4799.11 1423.34
   1  -4   2 5560.47 1423.41
   1   4   3  898.20  116.24
   1   4   3  710.02  260.40
  -1  -4  -3  907.35  116.13
  -1  -4  -3  577.78  260.35
  -1   4  -3 1007.87  116.81
  -1   4  -3  940.78  115.94
  -1   4  -3 1020.62  260.47
   1  -4   3  728.96  115.92
   1  -4   3  918.08  260.51
   1   4   4 1136.12  149.04
   1   4   4  877.02  347.00
  -1  -4  -4 1154.89  149.03
  -1   4  -4 1210.63  149.25
  -1   4  -4 1241.90  347.08
   1  -4   4 1113.69  149.05
   1  -4   4 1216.50  347.08
   1   4   5    4.12    3.94
   1   4   5    1.54    0.69
  -1  -4  -5    4.96    3.71
  -1  -4  -5    1.48    0.50
  -1   4  -5    4.56    4.25
  -1   4  -5    0.28    0.78
   1  -4   5    5.71    4.08
   1  -4   5    0.03    0.99
   1   4   6 4190.48  521.58
  -1  -4  -6 4810.90  521.34
  -1  -4  -6 3233.39 1329.51
  -1  -4  -6 3890.49 1329.39
  -1   4  -6 4924.97  521.69
  -1   4  -6 4587.66 1329.57
   1  -4   6 4467.49  521.76
   1  -4   6 4759.67 1329.52
   1   4   7  565.16   73.65
   1   4   7  393.37  149.41
  -1  -4  -7  518.62   73.37
  -1  -4  -7  318.83  149.43
  -1  -4  -7  431.11  149.47
  -1   4  -7  547.22   73.71
  -1   4  -7  565.93  149.62
   1  -4   7  538.16   73.91
   1  -4   7  580.79  149.56
   1   4   8  816.25  107.42
   1   4   8  601.03  236.35
  -1  -4  -8  876.69  107.05
  -1  -4  -8  578.60  236.38
  -1  -4  -8  668.61  236.45
  -1   4  -8  884.57  107.43
  -1   4  -8  855.20  236.54
  -1   4  -8  914.64  236.51
   1  -4   8  733.79  107.85
   1  -4   8  852.05  236.39
   1   4   9   23.12   10.86
   1   4   9   18.88    5.13
  -1  -4  -9   17.35   10.50
  -1  -4  -9   27.69    5.55
  -1   4  -9   32.44   11.04
  -1   4  -9   23.01    5.46
  -1   4  -9   23.64    5.30
   1  -4   9   21.11   11.30
   1  -4   9   18.50    5.52
   1   4  10  596.22   78.09
   1   4  10  487.91  159.15
  -1  -4 -10  640.74   77.57
  -1  -4 -10  364.81  159.14
  -1  -4 -10  431.15  159.18
  -1   4 -10  635.50   77.92
  -1   4 -10  459.17  159.22
  -1   4 -10  550.98  159.20
   1  -4  10  617.08   78.88
   1  -4  10  557.35  159.20
   1   4  11  625.36   87.98
  -1  -4 -11  680.32   87.29
  -1  -4 -11  384.54  183.77
  -1  -4 -11  472.18  183.81
  -1   4 -11  655.79   87.63
  -1   4 -11  694.97  183.92
  -1   4 -11  695.53  183.88
   1  -4  11  600.68   88.93
   1  -4  11  657.63  183.86
   1   4  12   29.91   13.18
  -1  -4 -12   34.95   12.92
  -1  -4 -12   25.15    7.92
  -1  -4 -12   25.14    8.39
  -1   4 -12   28.50   13.09
  -1   4 -12   34.64    8.39
  -1   4 -12   30.15    7.97
   1  -4  12   45.99   13.98
   1  -4  12   30.80    8.14
  -1  -4 -13   39.56   13.83
  -1  -4 -13   34.29    9.54
  -1  -4 -13   34.78    9.40
  -1   4 -13   25.68   13.97
  -1   4 -13   36.05    9.27
  -1   4 -13   40.34    9.31
   1  -4  13   38.47   15.17
   1  -4  13   33.08    9.38
  -1  -4 -14   33.69   13.94
  -1  -4 -14   34.08    9.68
  -1  -4 -14   31.09    9.52
  -1   4 -14   34.05   14.13
  -1   4 -14   40.67    9.45
  -1   4 -14   39.37    9.43
   1  -4  14   34.29   15.24
  -1  -4 -15    5.16    6.46
  -1  -4 -15    3.06    3.20
  -1  -4 -15    7.82    3.13
  -1   4 -15    6.46    6.70
  -1   4 -15    1.49    3.01
  -1   4 -15   11.30    3.54
   1  -4  15    1.95    7.56
  -1  -4 -16  114.66   29.42
  -1  -4 -16  122.16   38.18
  -1  -4 -16  112.97   38.53
  -1   4 -16  128.88   29.62
  -1   4 -16  129.85   38.23
  -1   4 -16  162.74   38.53
   1  -4  16  141.39   32.80
   1   4  17   30.38   16.36
  -1  -4 -17   22.04   14.54
  -1  -4 -17   45.82   11.48
  -1  -4 -17   35.98   11.48
  -1   4 -17   22.41   14.53
  -1   4 -17   41.82   10.07
  -1   4 -17   43.73   11.31
   1  -4  17   41.41   17.69
   1   5   0 2354.77  297.91
  -1  -5   0 2435.53  297.83
  -1  -5   0 2506.05  736.55
  -1   5   0 2428.12  297.83
  -1   5   0 2250.22  736.54
   1  -5   0 2392.68  297.77
   1  -5   0 2440.58  736.45
   1   5   1 3933.22  496.78
  -1  -5  -1 4025.36  496.88
  -1  -5  -1 3996.39 1263.47
  -1   5  -1 4323.47  497.22
  -1   5  -1 4086.04 1263.58
[truncated: 234,320 more chars]
