# Supplementary material for: Crystal structure and Hirshfeld surface analysis of (E)-1-(4-chloro­phen­yl)-2-[2,2-di­chloro-1-(4-fluoro­phen­yl)ethen­yl]diazene
Source: Acta Crystallogr E Crystallogr Commun. 2019 Mar 26;75(Pt 4):465–9. doi: 10.1107/S2056989019003657 (PMC6509676; doi:10.1107/S2056989019003657)
Supplement: Supplementary file 2 [file e-75-00465-Isup2.hkl]

data_I                                                                          
_shelx_title ' GTS98 in P2(1)/c'                                                
_shelx_refln_list_code          4                                               
_shelx_F_calc_maximum      124.91                                               
_exptl_crystal_F_000       664.00                                               
_reflns_d_resolution_high  0.7807                                               
                                                                                
loop_                                                                           
 _space_group_symop_operation_xyz                                               
 'x, y, z'                                                                      
 '-x, y+1/2, -z+1/2'                                                            
 '-x, -y, -z'                                                                   
 'x, -y-1/2, z-1/2'                                                             
                                                                                
_cell_length_a     3.8617                                                       
_cell_length_b    24.2492                                                       
_cell_length_c    14.7245                                                       
_cell_angle_alpha  90.000                                                       
_cell_angle_beta   94.298                                                       
_cell_angle_gamma  90.000                                                       
                                                                                
_shelx_F_squared_multiplier     1.000                                           
                                                                                
loop_                                                                           
 _refln_index_h                                                                 
 _refln_index_k                                                                 
 _refln_index_l                                                                 
 _refln_F_squared_calc                                                          
 _refln_F_squared_meas                                                          
 _refln_F_squared_sigma                                                         
 _refln_observed_status                                                         
   2   0   0         10.07         26.15         3.77 o                         
   3   0   0        335.92        392.76        83.34 o                         
   4   0   0         86.28         71.96        14.31 o                         
   1   1   0        115.02        127.62        17.94 o                         
   2   1   0        293.15        279.44        41.40 o                         
   3   1   0         39.54         45.39         6.16 o                         
   4   1   0        441.72        455.21        67.82 o                         
   1   2   0      11611.67      12923.63      2807.67 o                         
   2   2   0       1436.94       1377.40       242.92 o                         
   3   2   0         12.24         17.26         2.53 o                         
   4   2   0        478.82        494.80        74.41 o                         
   1   3   0       3266.76       3132.44       239.50 o                         
   2   3   0       1531.09       1520.67       231.84 o                         
   3   3   0         72.00         89.28        12.47 o                         
   4   3   0         43.28         49.63         7.61 o                         
   0   4   0       2527.60       2376.00       182.01 o                         
   1   4   0        299.27        266.83        26.89 o                         
   2   4   0        276.29        260.67        25.88 o                         
   3   4   0       2801.26       3292.63       500.11 o                         
   4   4   0         93.93         96.08        13.91 o                         
   1   5   0       3829.87       3643.29       213.07 o                         
   2   5   0       1155.17       1190.92        97.97 o                         
   3   5   0        140.71        184.13        26.08 o                         
   4   5   0         89.15        101.21        14.38 o                         
   0   6   0       1191.74       1019.97        88.89 o                         
   1   6   0       3379.10       3061.50       182.90 o                         
   2   6   0       1318.48       1226.93       121.31 o                         
   3   6   0        445.77        517.87        76.20 o                         
   4   6   0         44.56         46.64         6.83 o                         
   1   7   0         19.45         12.20         0.93 o                         
   2   7   0        675.86        681.00        58.70 o                         
   3   7   0         63.20         73.93         9.16 o                         
   4   7   0          0.28         -1.32         4.32 o                         
   0   8   0       3034.22       2853.41       237.17 o                         
   1   8   0         24.26         31.13         2.90 o                         
   2   8   0       4229.10       4335.54       322.16 o                         
   3   8   0         15.98         20.36         2.94 o                         
   4   8   0         17.33         21.06         4.61 o                         
   1   9   0        593.76        552.95        41.01 o                         
   2   9   0        104.27        101.50        11.10 o                         
   3   9   0         28.50         42.35         5.11 o                         
   4   9   0        231.45        233.87        32.98 o                         
   0  10   0        494.92        433.63        47.56 o                         
   1  10   0         26.98         55.08         6.92 o                         
   2  10   0        308.12        297.20        26.65 o                         
   3  10   0        438.78        514.77        46.73 o                         
   4  10   0         71.11         65.35         9.20 o                         
   1  11   0         69.23         66.34         8.17 o                         
   2  11   0        257.10        249.52        21.30 o                         
   3  11   0          7.52          7.66         2.28 o                         
   4  11   0        223.12        233.38        33.66 o                         
   0  12   0       2179.36       2245.65       177.34 o                         
   1  12   0        705.04        615.13        44.55 o                         
   2  12   0        118.56        153.01        18.28 o                         
   3  12   0        827.90        956.06        66.09 o                         
   4  12   0        145.11        132.40        16.07 o                         
   1  13   0       1162.92       1043.08        69.55 o                         
   2  13   0          1.54          2.38         1.49 o                         
   3  13   0          9.63         12.50         3.11 o                         
   4  13   0         50.83         36.71         5.25 o                         
   0  14   0       1874.09       1675.49       138.19 o                         
   1  14   0        439.39        432.79        34.78 o                         
   2  14   0          9.77         24.29         3.74 o                         
   3  14   0        509.62        587.45        46.54 o                         
   4  14   0        113.72         85.18        10.08 o                         
   1  15   0       2533.40       2338.10       146.29 o                         
   2  15   0         10.34         11.22         3.33 o                         
   3  15   0          0.72         14.42         2.89 o                         
   4  15   0         10.05          6.19         4.42 o                         
   0  16   0       1564.69       1334.87       117.69 o                         
   1  16   0         16.11         17.82         1.94 o                         
   2  16   0       1323.52       1382.28        90.11 o                         
   3  16   0        401.16        464.27        36.39 o                         
   4  16   0        112.57         87.35        11.51 o                         
   1  17   0         69.60         65.27         8.10 o                         
   2  17   0        652.93        701.96        52.62 o                         
   3  17   0          8.33         13.51         4.03 o                         
   4  17   0         82.80         54.40         9.01 o                         
   0  18   0       2950.38       2808.23       215.94 o                         
   1  18   0        363.62        317.43        26.36 o                         
   2  18   0          1.84         17.33         3.67 o                         
   3  18   0        265.93        288.03        31.60 o                         
   4  18   0         89.13         56.47         8.44 o                         
   1  19   0         63.50         55.92         9.18 o                         
   2  19   0       1128.65       1173.77        77.18 o                         
   3  19   0          0.08          4.42         3.74 o                         
   0  20   0       1058.13       1032.29       103.26 o                         
   1  20   0       1138.48       1096.01        71.44 o                         
   3  20   0          0.85          0.37         3.34 o                         
   1  21   0         96.95        102.01        11.63 o                         
   2  21   0          0.45         10.36         2.68 o                         
   3  21   0         47.80         48.15         7.17 o                         
   0  22   0        390.84        327.46        42.95 o                         
   1  22   0          2.15          2.95         2.14 o                         
   2  22   0         28.73         33.44         5.11 o                         
   3  22   0        964.43       1077.51        61.87 o                         
   1  23   0        613.25        649.33        44.27 o                         
   2  23   0         69.40         58.38         7.62 o                         
   3  23   0        741.02        789.11        47.93 o                         
   0  24   0         70.97         72.99        17.36 o                         
   1  24   0        312.26        279.97        25.36 o                         
   2  24   0        874.30        866.70        51.21 o                         
   3  24   0          9.48         17.89         4.76 o                         
   1  25   0        418.22        369.32        27.97 o                         
   2  25   0        194.76        194.38        16.32 o                         
   0  26   0       1044.94       1062.29       105.88 o                         
   1  26   0        548.50        497.97        45.51 o                         
   2  26   0         15.34         36.20         6.98 o                         
   1  27   0         78.57         60.99         8.25 o                         
   2  27   0        209.41        197.40        16.13 o                         
   0  28   0        330.60        312.99        42.40 o                         
   1  28   0        126.84        105.15        13.99 o                         
   2  28   0         51.65         46.55         7.54 o                         
   1  29   0        329.70        299.54        31.83 o                         
   0  30   0          0.93         -0.98         3.26 o                         
   1  30   0         29.82         22.71         4.97 o                         
  -4   1   1        141.75        143.23        20.80 o                         
  -3   1   1         16.10         20.12         3.34 o                         
  -2   1   1          5.78         10.12         1.17 o                         
  -1   1   1      10483.01      11494.32      3532.08 o                         
   1   1   1       8093.09       8636.29       794.90 o                         
   2   1   1        661.34        587.81        88.88 o                         
   3   1   1        521.62        676.89       102.68 o                         
   4   1   1        340.21        389.73        58.42 o                         
  -4   2   1        332.68        345.19        50.67 o                         
  -3   2   1        268.80        319.69        47.38 o                         
  -2   2   1         22.65         21.87         2.25 o                         
  -1   2   1      11950.08      14099.75      4333.58 o                         
   1   2   1       9859.27      11221.92      1065.85 o                         
   2   2   1         65.09         69.53         8.96 o                         
   3   2   1        171.03        224.00        33.07 o                         
   4   2   1         31.28         33.55         5.26 o                         
  -4   3   1         81.64         69.80         9.63 o                         
  -3   3   1        405.88        467.80        69.92 o                         
  -2   3   1        141.13        118.85        16.73 o                         
  -1   3   1       9037.08       9071.87       718.37 o                         
   0   3   1        127.93        120.01        17.24 o                         
   1   3   1       9853.32      10769.99       665.07 o                         
   2   3   1       1875.36       1705.32       178.33 o                         
   3   3   1         49.32         79.02        10.82 o                         
   4   3   1          0.14          0.48         4.09 o                         
  -4   4   1         10.38         11.35         3.38 o                         
  -3   4   1        105.24        126.68        17.76 o                         
  -2   4   1       2952.83       3006.17       230.94 o                         
  -1   4   1       8823.46       9357.91       721.95 o                         
   0   4   1       4568.02       4746.77       335.94 o                         
   1   4   1          7.00          7.61         0.99 o                         
   2   4   1       3909.52       3669.37       289.70 o                         
   3   4   1        322.59        417.51        62.28 o                         
   4   4   1        374.88        447.46        66.98 o                         
  -4   5   1          1.83          3.58         3.85 o                         
  -3   5   1       1470.29       1796.19       273.39 o                         
  -2   5   1        892.65        806.34        69.78 o                         
  -1   5   1        100.43        114.50        10.28 o                         
   0   5   1       4937.12       5188.11       365.90 o                         
   1   5   1       6715.31       6583.66       376.54 o                         
   2   5   1          2.64         10.27         1.36 o                         
   3   5   1        377.55        473.67        70.94 o                         
   4   5   1         74.34         84.34        12.10 o                         
  -4   6   1         36.46         32.89         5.12 o                         
  -3   6   1       1612.44       1792.44       273.24 o                         
  -2   6   1       3005.04       2985.78       227.16 o                         
  -1   6   1       3543.47       3278.12       174.52 o                         
   0   6   1         57.73         53.90         6.04 o                         
   1   6   1       1169.96       1011.34        63.22 o                         
   2   6   1        517.01        498.31        46.05 o                         
   3   6   1       1985.79       2540.41       385.30 o                         
   4   6   1        131.74        133.90        19.33 o                         
  -4   7   1        348.49        353.39        51.98 o                         
  -3   7   1          2.19          5.63         2.42 o                         
  -2   7   1        180.12        165.49        17.37 o                         
  -1   7   1        237.44        213.91        18.73 o                         
   0   7   1        568.44        502.42        36.54 o                         
   1   7   1        143.44        130.02        12.77 o                         
   2   7   1       2976.41       2722.97       178.59 o                         
   3   7   1        369.31        424.46        47.23 o                         
   4   7   1         18.69         13.07         3.82 o                         
  -4   8   1        162.04        149.09        21.23 o                         
  -3   8   1          2.68          3.41         2.17 o                         
  -2   8   1        812.96        746.30        63.05 o                         
  -1   8   1          1.92          2.26         0.51 o                         
   0   8   1        356.29        313.61        24.06 o                         
   1   8   1       3194.99       3012.38       178.93 o                         
   2   8   1         27.85         71.29        14.11 o                         
   3   8   1         18.20         20.93         2.82 o                         
   4   8   1          6.74          6.94         3.90 o                         
  -4   9   1        178.52        173.45        25.06 o                         
  -3   9   1         54.51         60.29         6.59 o                         
  -2   9   1        464.19        428.61        38.32 o                         
  -1   9   1       3443.91       3254.14       190.02 o                         
   0   9   1      10346.80      11163.50       663.99 o                         
   1   9   1       2514.91       2435.30       149.05 o                         
   2   9   1       1726.44       1722.58       116.45 o                         
   3   9   1        756.21        815.94        69.99 o                         
   4   9   1        964.24       1067.83       185.08 o                         
  -4  10   1         78.12         77.75        10.81 o                         
  -3  10   1          7.27          8.82         2.31 o                         
  -2  10   1        353.84        322.15        27.82 o                         
  -1  10   1          9.47         29.92         2.90 o                         
   0  10   1       5819.14       5646.64       323.33 o                         
   1  10   1         26.21          8.24         0.92 o                         
   2  10   1        402.74        406.15        27.14 o                         
   3  10   1         18.56         29.50         4.06 o                         
   4  10   1        323.18        296.65        42.54 o                         
  -4  11   1        287.52        271.49        38.70 o                         
  -3  11   1        907.38        987.67        70.82 o                         
  -2  11   1        475.78        460.14        36.67 o                         
  -1  11   1      11494.06      12860.22       719.51 o                         
   0  11   1       1637.41       1516.50        88.05 o                         
   1  11   1         13.57         10.86         0.93 o                         
   2  11   1       1100.09       1077.95        65.78 o                         
   3  11   1        185.01        195.72        22.40 o                         
   4  11   1        125.11        110.25        14.26 o                         
  -4  12   1          0.04          6.48         5.75 o                         
  -3  12   1        143.64        166.92        16.80 o                         
  -2  12   1       1879.88       1812.78       113.23 o                         
  -1  12   1        564.77        511.42        38.70 o                         
   0  12   1       6353.07       6825.45       398.08 o                         
   1  12   1         34.62         54.03         6.85 o                         
   2  12   1         66.46         57.80         5.94 o                         
   3  12   1         89.76        115.57        12.47 o                         
   4  12   1         16.62         16.57         3.68 o                         
  -4  13   1         31.67         29.83         5.02 o                         
  -3  13   1        758.68        945.15        80.21 o                         
  -2  13   1         18.78         18.67         2.14 o                         
  -1  13   1       1542.74       1486.71        94.00 o                         
   0  13   1       1475.38       1368.45        86.66 o                         
   1  13   1        317.72        243.25        23.23 o                         
   2  13   1        575.35        574.43        40.05 o                         
   3  13   1        309.61        363.30        43.98 o                         
   4  13   1         94.00         76.18         9.17 o                         
  -4  14   1         88.76         76.59        10.49 o                         
  -3  14   1        544.28        672.70        73.54 o                         
  -2  14   1        603.91        604.56        36.87 o                         
  -1  14   1       1064.73        965.57        63.80 o                         
   0  14   1        318.08        317.34        25.16 o                         
   1  14   1       1301.43       1267.23        83.22 o                         
   2  14   1        504.65        556.32        43.14 o                         
   3  14   1       1329.67       1568.50       200.03 o                         
   4  14   1         15.37          8.08         5.02 o                         
  -4  15   1         74.68         54.87         8.20 o                         
  -3  15   1         78.29         77.67        11.18 o                         
  -2  15   1        102.30        111.11        10.61 o                         
  -1  15   1       1433.94       1319.59        80.91 o                         
   0  15   1        139.86         97.77        10.98 o                         
   1  15   1         52.38         43.24         5.71 o                         
   2  15   1        705.35        759.87        54.70 o                         
   3  15   1          2.23          3.79         2.88 o                         
   4  15   1         80.54         61.51         7.55 o                         
  -4  16   1         72.49         36.99         6.51 o                         
  -3  16   1          2.94          2.33         3.12 o                         
  -2  16   1        521.89        576.37        38.72 o                         
  -1  16   1         70.74         63.44         8.00 o                         
   0  16   1         90.52         89.73         9.62 o                         
   1  16   1        792.08        718.02        50.21 o                         
   2  16   1         48.44         61.03         7.97 o                         
   3  16   1        264.85        263.87        32.07 o                         
   4  16   1          4.12          4.33         4.49 o                         
  -4  17   1          6.31          7.83         4.24 o                         
  -3  17   1         47.47         39.52         5.77 o                         
  -2  17   1        273.03        301.78        23.24 o                         
  -1  17   1        906.46        844.82        55.25 o                         
   0  17   1       1442.96       1398.31        87.73 o                         
   1  17   1          4.23          4.79         1.83 o                         
   2  17   1       1227.46       1320.98        86.08 o                         
   3  17   1        269.54        304.50        34.57 o                         
   4  17   1        281.93        213.39        32.74 o                         
  -4  18   1        131.36         99.95        18.15 o                         
  -3  18   1         18.37         20.98         5.28 o                         
  -2  18   1        825.66        820.69        51.21 o                         
  -1  18   1        229.18        251.76        21.76 o                         
   0  18   1       1335.03       1268.42        81.84 o                         
   1  18   1          8.44          9.22         1.43 o                         
   2  18   1         22.57         30.16         5.35 o                         
   3  18   1          7.65          7.57         3.62 o                         
  -3  19   1         49.28         43.59         7.10 o                         
  -2  19   1         59.52         68.19         8.31 o                         
  -1  19   1       3637.33       3388.35       186.61 o                         
   0  19   1         53.87         53.52         6.94 o                         
   1  19   1        211.34        218.51        20.66 o                         
   2  19   1        130.65        127.61        13.74 o                         
   3  19   1         19.66         23.40         6.30 o                         
  -3  20   1         10.77         13.08         4.49 o                         
  -2  20   1       1721.05       1807.79       102.14 o                         
  -1  20   1          0.28          3.31         1.94 o                         
   0  20   1       1017.14        978.03        65.96 o                         
   1  20   1        159.29        171.52        17.17 o                         
   2  20   1        100.37        115.93        12.11 o                         
   3  20   1          3.67          1.46         3.10 o                         
  -3  21   1        316.86        349.49        28.47 o                         
  -2  21   1        508.09        465.95        32.52 o                         
  -1  21   1        562.60        493.28        35.93 o                         
   0  21   1         94.70         87.96        11.62 o                         
   1  21   1        291.86        294.94        26.68 o                         
   3  21   1          5.85         10.45         3.64 o                         
  -3  22   1        574.32        674.18        55.09 o                         
  -2  22   1        109.97         98.63        10.69 o                         
  -1  22   1         64.68         62.83         9.20 o                         
   0  22   1         10.64         13.04         1.27 o                         
   1  22   1       1892.29       1884.76       115.24 o                         
   2  22   1        232.72        238.58        20.45 o                         
   3  22   1       1168.35       1233.78        87.05 o                         
  -3  23   1         87.36         78.81        13.40 o                         
  -2  23   1        100.83        102.38        11.57 o                         
  -1  23   1        254.99        211.39        20.72 o                         
   0  23   1        529.93        447.94        37.90 o                         
   1  23   1          0.02          0.59         2.28 o                         
   2  23   1        122.16        150.02        14.74 o                         
   3  23   1         10.61         15.27         4.98 o                         
  -3  24   1         53.69         62.42         9.43 o                         
  -2  24   1         33.03         45.86         7.32 o                         
  -1  24   1        203.90        159.10        14.61 o                         
   0  24   1          0.55          0.29         2.51 o                         
   1  24   1        813.17        761.76        53.87 o                         
   2  24   1         16.54         11.47         3.78 o                         
   3  24   1        144.74        168.75        18.42 o                         
  -2  25   1         61.84         47.11         6.92 o                         
  -1  25   1        183.12        162.55        14.87 o                         
   0  25   1         15.73         16.30         6.08 o                         
   1  25   1         63.16         68.58        10.17 o                         
   2  25   1        549.11        560.37        38.10 o                         
  -2  26   1       1255.12       1188.28        84.50 o                         
  -1  26   1         84.74         93.63        11.27 o                         
   0  26   1        612.87        608.36        47.97 o                         
   1  26   1          1.00          0.86         2.67 o                         
   2  26   1         32.77         21.87         4.62 o                         
  -2  27   1        160.27        143.78        15.33 o                         
  -1  27   1          1.01          4.34         2.84 o                         
   0  27   1          1.59         11.18         4.95 o                         
   1  27   1        332.32        325.36        25.28 o                         
   2  27   1        402.28        383.69        26.10 o                         
  -2  28   1        670.08        542.52        43.94 o                         
  -1  28   1        234.27        211.19        17.63 o                         
   0  28   1       2162.58       2112.63       121.09 o                         
   1  28   1          2.46          2.20         2.75 o                         
   2  28   1         35.68         23.60         5.15 o                         
  -1  29   1        807.49        703.78        77.04 o                         
   0  29   1        465.88        430.45        34.14 o                         
   1  29   1         16.62         16.60         4.55 o                         
  -1  30   1         48.71         36.06         8.56 o                         
   0  30   1          9.89          9.99         4.95 o                         
   1  30   1        886.92        651.66        70.19 o                         
  -4   0   2        184.15        172.32        35.12 o                         
  -3   0   2         96.53        124.51        24.75 o                         
  -2   0   2       9642.56      11626.45      2517.89 o                         
  -1   0   2       5357.39       5226.19       552.07 o                         
   1   0   2       2622.98       2444.51       198.42 o                         
   2   0   2       1841.86       1869.27       403.07 o                         
   3   0   2         11.58         24.27         7.02 o                         
   4   0   2        280.44        357.62        75.74 o                         
  -4   1   2         69.68         58.25         8.14 o                         
  -3   1   2         47.84         46.63         6.33 o                         
  -2   1   2        636.67        564.34        85.36 o                         
  -1   1   2        305.93        247.74        29.22 o                         
   0   1   2        599.45        575.06        63.06 o                         
   2   1   2        468.42        456.45        68.68 o                         
   3   1   2        254.18        330.95        49.52 o                         
   4   1   2        150.77        183.54        26.93 o                         
  -4   2   2        154.56        160.74        23.25 o                         
  -3   2   2        155.97        191.97        27.48 o                         
  -2   2   2       3499.80       3778.09       579.22 o                         
  -1   2   2        117.75         90.12         9.50 o                         
   0   2   2        566.91        533.40        34.26 o                         
   1   2   2      10000.94      11048.38       678.91 o                         
   2   2   2       1792.56       1575.77       239.97 o                         
   3   2   2        271.22        337.73        50.25 o                         
   4   2   2         38.08         44.91         6.58 o                         
  -4   3   2        206.35        207.81        30.46 o                         
  -3   3   2       1065.26       1259.99       190.18 o                         
  -2   3   2        826.44        751.53       114.16 o                         
  -1   3   2        200.94        195.58        16.98 o                         
   0   3   2        401.04        379.69        28.26 o                         
   1   3   2         13.03         19.20         1.34 o                         
   2   3   2       8206.29       8208.84       636.40 o                         
   3   3   2         88.53        117.90        16.69 o                         
   4   3   2         27.08         29.64         5.36 o                         
  -4   4   2          5.91          2.99         3.72 o                         
  -3   4   2         32.81         91.14        12.34 o                         
  -2   4   2        330.80        345.31        32.69 o                         
  -1   4   2       8129.78       8133.60       534.85 o                         
   0   4   2        332.85        330.51        21.87 o                         
   1   4   2       7875.50       7714.20       431.26 o                         
   2   4   2         41.43         42.84         4.71 o                         
   3   4   2          2.24         46.85         8.96 o                         
   4   4   2         82.93         93.35        13.29 o                         
  -4   5   2        102.51         95.02        13.32 o                         
  -3   5   2        842.92       1042.96       156.62 o                         
  -2   5   2       1351.01       1277.36       129.16 o                         
  -1   5   2       1232.53       1166.81        72.19 o                         
   0   5   2       1759.25       1690.78       103.43 o                         
   1   5   2       1915.21       1678.32        96.00 o                         
   2   5   2       3050.52       2884.04       237.18 o                         
   3   5   2       1775.56       2205.09       332.58 o                         
   4   5   2         11.94         12.85         4.22 o                         
  -4   6   2         67.90         53.89         7.56 o                         
  -3   6   2        297.22        382.46        41.91 o                         
  -2   6   2       1251.53       1339.43       105.11 o                         
  -1   6   2       9499.00       9976.10       558.77 o                         
   0   6   2        189.62        182.93        14.05 o                         
   1   6   2        750.83        623.51        41.56 o                         
   2   6   2         17.31          9.71         2.37 o                         
   3   6   2       1656.47       1931.48       199.88 o                         
   4   6   2          6.40          5.87         3.99 o                         
  -4   7   2         17.82         18.75         4.37 o                         
  -3   7   2        207.92        241.62        24.03 o                         
  -2   7   2        742.50        787.00        64.43 o                         
  -1   7   2       1390.57       1240.50        75.87 o                         
   0   7   2        832.96        730.89        43.58 o                         
   1   7   2        388.26        339.02        24.20 o                         
   2   7   2         90.47        116.67        12.42 o                         
   3   7   2         78.08         91.87        10.63 o                         
   4   7   2        308.15        345.85        50.61 o                         
  -4   8   2        660.39        668.45       100.37 o                         
  -3   8   2         59.39         63.11         7.50 o                         
  -2   8   2       5528.70       6049.72       442.98 o                         
  -1   8   2         82.91         63.50         6.54 o                         
   0   8   2       2279.46       2109.74       113.95 o                         
   1   8   2        324.59        307.04        22.11 o                         
   2   8   2        128.67        121.22        13.36 o                         
   3   8   2       1106.01       1268.97       130.95 o                         
   4   8   2       1745.15       1977.66       341.16 o                         
  -4   9   2         92.67         73.23        10.25 o                         
  -3   9   2        172.75        206.92        20.36 o                         
  -2   9   2        391.74        414.40        36.38 o                         
  -1   9   2         25.59         30.83         3.29 o                         
   0   9   2       2607.76       2538.25       149.59 o                         
   1   9   2          0.67          0.71         1.15 o                         
   2   9   2         83.83         84.80         8.87 o                         
   3   9   2         20.96         23.55         3.17 o                         
   4   9   2          1.28          1.37         4.02 o                         
  -4  10   2        456.37        391.63        57.50 o                         
  -3  10   2         21.00         25.25         3.88 o                         
  -2  10   2        414.23        411.69        33.62 o                         
  -1  10   2       1515.49       1423.14        83.52 o                         
   0  10   2        167.38        157.12        13.86 o                         
   1  10   2       1034.63        987.31        59.89 o                         
   2  10   2        683.91        743.15        58.48 o                         
   3  10   2         52.56         59.98         6.82 o                         
   4  10   2         25.74         27.59         4.72 o                         
  -4  11   2         96.54         95.24        14.63 o                         
  -3  11   2         20.46         24.77         3.18 o                         
  -2  11   2          1.69         14.56         2.67 o                         
  -1  11   2         39.30         34.75         3.16 o                         
   0  11   2       3695.04       3636.28       201.42 o                         
   1  11   2       2560.58       2514.00       137.54 o                         
   2  11   2        456.14        420.94        28.58 o                         
   3  11   2         30.68         32.11         3.93 o                         
   4  11   2        211.73        215.36        31.70 o                         
  -4  12   2         63.84         42.06         8.46 o                         
  -3  12   2         68.40         82.44         9.97 o                         
  -2  12   2         14.75         16.54         2.07 o                         
  -1  12   2        729.09        646.45        37.94 o                         
   0  12   2        843.62        805.78        49.14 o                         
   1  12   2       3724.33       3729.13       220.61 o                         
   2  12   2         61.95         54.90         5.64 o                         
   3  12   2        746.54        896.10        75.60 o                         
   4  12   2          0.95          2.26         3.94 o                         
  -4  13   2        182.18        153.83        20.37 o                         
  -3  13   2          9.25          8.71         3.21 o                         
  -2  13   2        107.71        118.54        11.69 o                         
  -1  13   2       3025.19       2885.91       141.59 o                         
   0  13   2        625.50        625.87        40.02 o                         
   1  13   2        528.40        529.67        39.50 o                         
   2  13   2         33.47         33.96         4.58 o                         
   3  13   2        192.56        205.52        21.01 o                         
   4  13   2          6.51          7.42         3.96 o                         
  -4  14   2         28.89         21.89         5.38 o                         
  -3  14   2        137.15        158.72        21.14 o                         
  -2  14   2        272.08        295.92        23.22 o                         
  -1  14   2          7.44          4.33         1.01 o                         
   0  14   2        181.96        158.95        14.88 o                         
   1  14   2       2142.93       2042.29       127.00 o                         
   2  14   2         71.53        101.99        11.72 o                         
   3  14   2        210.10        228.51        27.00 o                         
   4  14   2         45.15         33.56         5.29 o                         
  -4  15   2          0.54          1.61         4.04 o                         
  -3  15   2        695.55        830.42       108.75 o                         
  -2  15   2        208.60        218.12        20.19 o                         
  -1  15   2        403.76        360.27        25.81 o                         
   0  15   2         29.85         27.96         2.72 o                         
   1  15   2        528.57        532.26        39.53 o                         
   2  15   2         29.91         40.91         5.48 o                         
   3  15   2        297.63        295.00        32.36 o                         
   4  15   2         40.39         27.33         6.60 o                         
  -4  16   2        162.22        124.20        23.06 o                         
  -3  16   2        112.59        129.14        20.51 o                         
  -2  16   2       1227.65       1223.06        81.62 o                         
  -1  16   2         63.70         75.02         8.44 o                         
   0  16   2       2692.12       2838.98       169.58 o                         
   1  16   2        178.16        162.82        16.38 o                         
   2  16   2       1218.91       1258.87        74.47 o                         
   3  16   2         79.66         76.65         9.71 o                         
   4  16   2         14.05         12.71         4.31 o                         
  -4  17   2         22.65         15.05         5.47 o                         
  -3  17   2         38.35         29.66         6.72 o                         
  -2  17   2        435.73        527.68        39.13 o                         
  -1  17   2        579.10        550.31        35.99 o                         
   0  17   2        921.49        938.85        61.48 o                         
   1  17   2        194.73        195.42        18.67 o                         
   2  17   2       1166.07       1259.92        75.90 o                         
   3  17   2         25.34         23.21         4.36 o                         
   4  17   2          0.30          0.60         4.48 o                         
  -4  18   2         83.38         44.51         8.82 o                         
  -3  18   2         26.54         18.84         4.42 o                         
  -2  18   2        685.19        704.81        49.10 o                         
  -1  18   2        175.11        169.72        15.28 o                         
   0  18   2         20.82         24.34         2.43 o                         
   1  18   2         56.74         58.07         7.57 o                         
   2  18   2          1.08          7.07         2.61 o                         
   3  18   2        365.71        358.36        39.79 o                         
  -3  19   2        165.45        158.61        20.20 o                         
  -2  19   2        298.19        271.22        23.46 o                         
  -1  19   2       1653.83       1592.42        84.51 o                         
   0  19   2       3730.10       3926.21       231.83 o                         
   1  19   2         13.56         20.88         5.84 o                         
   2  19   2        124.21        142.30        15.37 o                         
   3  19   2         31.50         43.91         7.14 o                         
  -3  20   2          0.53         -2.39         4.25 o                         
  -2  20   2          0.21          3.22         2.83 o                         
  -1  20   2       2794.89       2749.22       142.01 o                         
   0  20   2        129.40        120.35        13.33 o                         
   1  20   2        634.61        582.79        39.34 o                         
   2  20   2        358.87        366.95        28.33 o                         
   3  20   2        283.64        324.33        31.55 o                         
  -3  21   2          6.89         15.20         4.43 o                         
  -2  21   2       3252.71       3255.04       192.03 o                         
  -1  21   2       1345.49       1215.03        74.79 o                         
   0  21   2          1.42          5.78         1.17 o                         
   1  21   2        366.35        336.87        26.05 o                         
   2  21   2        423.04        476.83        35.07 o                         
   3  21   2        129.46        121.05        13.98 o                         
  -3  22   2        208.25        209.50        19.27 o                         
  -2  22   2         45.14         41.35         6.33 o                         
  -1  22   2        186.12        207.82        18.38 o                         
   0  22   2        221.57        231.95        20.77 o                         
   1  22   2       1587.22       1611.32        95.49 o                         
   2  22   2        435.31        460.84        33.65 o                         
   3  22   2          2.82          6.69         4.03 o                         
  -3  23   2       2213.67       2693.31       261.53 o                         
  -2  23   2        302.29        292.37        23.87 o                         
  -1  23   2          1.16         -0.35         1.90 o                         
   0  23   2        776.37        778.91        50.22 o                         
   1  23   2       1866.72       1821.21       107.71 o                         
   2  23   2        945.84       1048.10        73.12 o                         
   3  23   2        924.85        993.33        81.44 o                         
  -3  24   2        139.42        124.97        16.77 o                         
  -2  24   2         79.83         77.13         9.75 o                         
  -1  24   2          0.03          2.63         2.29 o                         
   0  24   2       1094.85        964.16        61.58 o                         
   1  24   2        256.46        219.18        20.26 o                         
   2  24   2         19.93         18.49         4.78 o                         
   3  24   2          2.06         -1.44         3.80 o                         
  -2  25   2        544.54        524.12        42.08 o                         
  -1  25   2        953.81        898.94        60.45 o                         
   0  25   2          0.69          6.35         4.01 o                         
   1  25   2        527.12        547.14        38.35 o                         
   2  25   2       1471.91       1523.97        88.77 o                         
  -2  26   2         54.63         48.06         7.24 o                         
  -1  26   2         83.56         67.74         8.23 o                         
   0  26   2          6.13          6.26         3.91 o                         
   1  26   2        112.63        116.28        11.56 o                         
   2  26   2         93.57         79.10        10.52 o                         
  -2  27   2         25.59         21.56         5.15 o                         
  -1  27   2         92.31         81.67         9.30 o                         
   0  27   2       1720.03       1681.79        99.56 o                         
   1  27   2        135.35        113.40        11.03 o                         
   2  27   2        617.59        576.68        41.61 o                         
  -2  28   2         48.21         30.77         6.28 o                         
  -1  28   2         39.00         33.50         7.88 o                         
   0  28   2         84.06         61.80        10.63 o                         
   1  28   2        159.89        141.47        12.84 o                         
   2  28   2          7.00          3.42         4.04 o                         
  -1  29   2        535.00        481.18        42.24 o                         
   0  29   2        133.07        130.25        15.88 o                         
   1  29   2        257.53        209.56        18.21 o                         
  -1  30   2          0.08         -2.80         3.43 o                         
   0  30   2          5.17          5.56         4.25 o                         
   1  30   2        110.04         64.12         7.78 o                         
  -4   1   3         19.60         27.91         4.55 o                         
  -3   1   3        473.70        599.56        88.57 o                         
  -2   1   3       1378.05       1453.41       222.16 o                         
  -1   1   3       4187.87       3869.60       229.28 o                         
   1   1   3       7497.64       7407.45       387.05 o                         
   2   1   3        901.42        747.62        85.81 o                         
   3   1   3         98.24        116.37        16.37 o                         
   4   1   3         25.15         32.92         4.85 o                         
  -4   2   3        475.83        448.06        67.34 o                         
  -3   2   3          2.29          1.84         3.30 o                         
  -2   2   3       1516.43       1592.91       242.59 o                         
  -1   2   3       5085.38       4926.89       271.28 o                         
   0   2   3        107.27        103.67         8.48 o                         
   1   2   3        671.99        545.10        35.16 o                         
   2   2   3       4995.65       4704.47       349.85 o                         
   3   2   3        111.41        136.24        19.39 o                         
   4   2   3        234.67        286.41        41.17 o                         
  -4   3   3          2.56          4.78         3.85 o                         
  -3   3   3        518.77        641.34        94.62 o                         
  -2   3   3         98.87        161.20        16.27 o                         
  -1   3   3        382.73        312.77        23.84 o                         
   0   3   3        834.12        764.79        48.06 o                         
   1   3   3       2784.27       2431.13       137.81 o                         
   2   3   3        564.56        558.66        50.81 o                         
   3   3   3        523.09        658.30        99.56 o                         
   4   3   3         13.94         15.52         3.54 o                         
  -4   4   3         38.42         28.13         5.43 o                         
  -3   4   3         27.71         41.67         5.69 o                         
  -2   4   3        582.42        614.51        52.83 o                         
  -1   4   3       1722.47       1541.30        94.70 o                         
   0   4   3        569.15        545.41        36.88 o                         
   1   4   3       1488.26       1280.73        69.07 o                         
   2   4   3         23.50         13.14         1.18 o                         
   3   4   3          3.09          5.60         2.76 o                         
   4   4   3          0.01          3.60         4.07 o                         
  -4   5   3         89.55         80.67        11.15 o                         
  -3   5   3        344.10        409.88        58.59 o                         
  -2   5   3        807.55        858.24        70.45 o                         
  -1   5   3       3408.05       3285.06       193.74 o                         
   0   5   3       1120.08        982.78        60.69 o                         
   1   5   3        165.44        166.42        14.29 o                         
   2   5   3         13.62         25.71         2.99 o                         
   3   5   3       1710.32       1794.61       264.63 o                         
   4   5   3        152.73        164.46        23.61 o                         
  -4   6   3        211.02        195.77        32.64 o                         
  -3   6   3        270.88        335.09        49.49 o                         
  -2   6   3        324.72        327.99        31.18 o                         
  -1   6   3       4855.31       4678.67       245.09 o                         
   0   6   3        535.92        475.62        30.96 o                         
   1   6   3       5138.08       4743.47       255.29 o                         
   2   6   3       1612.68       1506.85       117.46 o                         
   3   6   3        179.74        210.36        22.17 o                         
   4   6   3         43.93         46.07         6.89 o                         
  -4   7   3          6.20          5.83         4.00 o                         
  -3   7   3        652.21        844.12        77.75 o                         
  -2   7   3       4875.46       5280.20       387.29 o                         
  -1   7   3         96.07         91.31         9.55 o                         
   0   7   3        655.47        644.10        41.47 o                         
   1   7   3        568.76        488.70        33.71 o                         
   2   7   3        961.67        931.01        78.49 o                         
   3   7   3       1032.05       1052.76       126.02 o                         
   4   7   3        137.00        131.73        18.82 o                         
  -4   8   3        156.51        131.80        18.24 o                         
  -3   8   3          0.38          1.77         2.75 o                         
  -2   8   3        530.68        448.70        34.61 o                         
  -1   8   3        688.93        581.46        39.91 o                         
   0   8   3        818.80        773.89        48.51 o                         
   1   8   3        230.85        203.82        17.58 o                         
   2   8   3       1180.88       1154.81        81.57 o                         
   3   8   3         21.63         31.48         3.99 o                         
   4   8   3          5.49          4.31         4.32 o                         
  -4   9   3        223.59        197.05        43.89 o                         
  -3   9   3        170.98        218.56        23.43 o                         
  -2   9   3        872.22        785.52        54.69 o                         
  -1   9   3       1995.08       2003.32       115.06 o                         
   0   9   3       5943.25       5838.16       326.99 o                         
   1   9   3        294.79        255.97        19.99 o                         
   2   9   3        174.47        180.79        16.53 o                         
   3   9   3        190.46        223.86        23.42 o                         
   4   9   3         74.02         72.22        12.66 o                         
  -4  10   3        124.66        124.14        19.82 o                         
  -3  10   3        713.01        894.56        93.06 o                         
  -2  10   3       2069.45       1977.26       165.94 o                         
  -1  10   3       2072.12       1879.78       106.49 o                         
   0  10   3       3211.06       3130.60       159.71 o                         
   1  10   3        373.18        301.86        25.29 o                         
   2  10   3         23.11         29.88         3.61 o                         
   3  10   3        644.02        707.10        69.39 o                         
   4  10   3        686.17        770.07       113.83 o                         
  -4  11   3         93.33         73.11        10.06 o                         
  -3  11   3        445.18        547.39        58.36 o                         
  -2  11   3        361.14        333.62        30.67 o                         
  -1  11   3        305.28        244.84        18.75 o                         
   0  11   3        120.82        119.45        11.87 o                         
   1  11   3        424.81        374.58        27.34 o                         
   2  11   3        601.75        609.08        42.09 o                         
   3  11   3        293.67        324.66        31.74 o                         
   4  11   3        139.38        128.54        15.78 o                         
  -4  12   3         36.70         34.40         7.33 o                         
  -3  12   3        536.44        695.58        90.77 o                         
  -2  12   3         76.14         77.92         7.71 o                         
  -1  12   3        390.44        356.34        24.83 o                         
   0  12   3        155.47        141.41        12.78 o                         
   1  12   3       2318.47       2237.45       122.77 o                         
   2  12   3       3620.36       3579.48       206.80 o                         
   3  12   3        856.16        927.36        78.03 o                         
   4  12   3         42.14         31.05         5.08 o                         
  -4  13   3         24.27         23.59         4.86 o                         
  -3  13   3       1536.02       2052.05       282.80 o                         
  -2  13   3          3.42          6.92         1.50 o                         
  -1  13   3        248.64        208.17        17.11 o                         
   0  13   3       1039.77       1060.97        62.88 o                         
   1  13   3       1783.73       1701.47        96.94 o                         
   2  13   3         80.33         88.98         9.52 o                         
   3  13   3        107.31        116.06        13.12 o                         
   4  13   3         36.50         36.86         5.20 o                         
  -4  14   3        159.60        143.54        18.02 o                         
  -3  14   3        423.71        529.36        65.77 o                         
  -2  14   3        846.85        908.90        61.90 o                         
  -1  14   3        150.71        112.88        11.24 o                         
   0  14   3       2318.71       2238.23       122.71 o                         
   1  14   3      12086.75      13287.00       767.63 o                         
   2  14   3        928.58       1005.90        68.66 o                         
   3  14   3        280.11        295.68        27.92 o                         
   4  14   3          1.99          7.06         3.86 o                         
  -4  15   3          4.34          4.51         3.80 o                         
  -3  15   3        156.25        145.42        23.22 o                         
  -2  15   3        726.64        747.60        86.83 o                         
  -1  15   3          8.74          9.44         1.20 o                         
   0  15   3        266.78        264.78        22.45 o                         
   1  15   3       1611.53       1612.94        91.51 o                         
   2  15   3         69.06         86.29        10.40 o                         
   3  15   3          9.52         11.41         2.32 o                         
   4  15   3         21.40         20.00         4.40 o                         
  -4  16   3        119.20         89.19        17.17 o                         
  -3  16   3          1.05          3.36         2.74 o                         
  -2  16   3        832.97        843.01        95.15 o                         
  -1  16   3       3738.59       3752.60       245.31 o                         
   0  16   3        172.57        187.84        15.66 o                         
   1  16   3        148.82        142.46        13.68 o                         
   2  16   3        912.95        962.56        66.22 o                         
   3  16   3          6.37          7.59         3.21 o                         
   4  16   3        113.44         77.33        10.47 o                         
  -4  17   3        133.65         93.27        19.04 o                         
  -3  17   3         35.19         26.09         4.54 o                         
  -2  17   3          1.10         15.71         2.57 o                         
  -1  17   3         39.90         26.62         3.14 o                         
   0  17   3       3952.78       3974.14       208.79 o                         
   1  17   3         23.77         26.56         3.56 o                         
   2  17   3        700.26        725.35        52.83 o                         
   3  17   3          9.51         10.97         3.61 o                         
  -3  18   3         12.25          7.76         2.77 o                         
  -2  18   3        566.62        587.24        57.84 o                         
  -1  18   3         78.81         86.17         9.12 o                         
   0  18   3       1552.14       1541.03        86.88 o                         
   1  18   3         66.65         67.25         8.04 o                         
   2  18   3        167.12        190.73        20.13 o                         
   3  18   3         57.36         64.66        10.04 o                         
  -3  19   3          0.09          0.31         2.95 o                         
  -2  19   3        102.74        110.69        12.35 o                         
  -1  19   3        567.10        546.79        36.96 o                         
   0  19   3        336.57        335.53        25.54 o                         
   1  19   3        546.61        533.51        37.17 o                         
   2  19   3         14.15         40.03        10.14 o                         
   3  19   3        206.44        238.24        29.57 o                         
  -3  20   3        100.95        117.65        14.61 o                         
  -2  20   3        256.39        282.02        24.28 o                         
  -1  20   3        153.63        133.39        13.63 o                         
   0  20   3        257.37        250.14        20.20 o                         
   1  20   3        228.40        245.92        20.78 o                         
   2  20   3        435.68        528.26        41.38 o                         
   3  20   3         21.77         30.96         6.10 o                         
  -3  21   3        268.91        291.14        26.02 o                         
  -2  21   3          3.19          9.24         4.40 o                         
  -1  21   3        247.15        246.62        21.35 o                         
   0  21   3         18.91         17.13         2.17 o                         
   1  21   3         47.66         48.31         6.43 o                         
   2  21   3        655.21        675.81        51.54 o                         
   3  21   3        325.75        368.71        31.73 o                         
  -3  22   3        310.48        342.79        35.30 o                         
  -2  22   3        446.26        455.43        34.30 o                         
  -1  22   3        505.68        547.97        54.59 o                         
   0  22   3        117.60        123.79        12.75 o                         
   1  22   3        278.98        283.86        23.66 o                         
   2  22   3        308.66        358.31        31.51 o                         
   3  22   3         97.21         97.57        12.20 o                         
  -3  23   3         55.28         48.23         8.14 o                         
  -2  23   3        522.50        519.05        47.72 o                         
  -1  23   3          2.99          3.21         2.42 o                         
   0  23   3        373.95        332.30        26.81 o                         
   1  23   3          2.10          7.97         3.13 o                         
   2  23   3         19.14         21.92         5.31 o                         
   3  23   3         75.68         59.44         8.89 o                         
  -3  24   3        383.43        360.57        34.52 o                         
  -2  24   3         18.91         17.13         4.12 o                         
  -1  24   3        822.73        780.74        61.31 o                         
   0  24   3        127.45        144.18        15.32 o                         
   1  24   3       1183.98       1185.24        74.38 o                         
   2  24   3        117.92        131.22        15.07 o                         
  -2  25   3        413.64        418.50        38.75 o                         
  -1  25   3          4.32          5.80         2.95 o                         
   0  25   3         57.03         72.16         8.72 o                         
   1  25   3        197.53        185.08        16.39 o                         
   2  25   3        690.88        738.18        54.54 o                         
  -2  26   3        136.44        129.85        13.87 o                         
  -1  26   3        370.13        339.85        29.74 o                         
   0  26   3        103.13        100.62        13.52 o                         
   1  26   3          0.10          3.36         2.88 o                         
   2  26   3        409.61        415.48        33.95 o                         
  -2  27   3         78.80         57.34         9.43 o                         
  -1  27   3        133.73        106.11        15.42 o                         
   0  27   3         91.74         87.73        13.95 o                         
   1  27   3        142.74        126.01        13.03 o                         
   2  27   3          6.47          2.50         4.04 o                         
  -2  28   3        766.73        600.80        64.12 o                         
  -1  28   3         98.90         80.25        11.14 o                         
   0  28   3        726.09        663.10        51.80 o                         
   1  28   3         69.70         56.52         7.44 o                         
  -1  29   3        108.74         96.30        15.16 o                         
   0  29   3        487.16        479.52        41.09 o                         
   1  29   3        340.19        297.69        24.49 o                         
  -1  30   3       1316.72        956.14        79.70 o                         
   0  30   3        150.78        153.78        19.85 o                         
  -4   0   4         22.92         20.06         6.37 o                         
  -3   0   4        554.42        730.52       151.19 o                         
  -2   0   4        426.91        393.93        81.89 o                         
  -1   0   4       6680.96       6545.58       516.86 o                         
   0   0   4      15602.26      19477.51      2301.23 o                         
   1   0   4       1946.61       1913.35       165.51 o                         
   2   0   4         86.87         61.20         9.80 o                         
   3   0   4        617.70        701.19       147.21 o                         
   4   0   4        569.66        677.29       140.47 o                         
  -4   1   4         11.24         10.03         4.43 o                         
  -3   1   4       1031.71       1241.30       182.35 o                         
  -2   1   4        331.74        302.46        33.42 o                         
  -1   1   4        247.23        198.50        16.68 o                         
   0   1   4        256.74        241.83        17.64 o                         
   1   1   4       1463.22       1328.45        80.00 o                         
   2   1   4        264.80        211.74        19.82 o                         
   3   1   4        642.41        698.16       105.33 o                         
   4   1   4        109.74        144.70        20.66 o                         
  -4   2   4        670.78        688.76       103.75 o                         
  -3   2   4        352.70        416.92        61.38 o                         
  -2   2   4       2932.48       2777.98       220.13 o                         
  -1   2   4       8894.43       9231.08       529.16 o                         
   0   2   4        317.68        301.96        20.83 o                         
   1   2   4        493.06        450.11        30.65 o                         
   2   2   4        109.18         76.60         7.74 o                         
   3   2   4          5.21          7.00         1.95 o                         
   4   2   4          4.43          7.42         3.14 o                         
  -4   3   4         30.83         25.70         4.72 o                         
  -3   3   4         91.54        115.05        15.87 o                         
  -2   3   4         22.33         39.00         4.44 o                         
  -1   3   4          7.07         10.06         1.39 o                         
   0   3   4       4108.41       3863.92       201.81 o                         
   1   3   4       2066.60       1881.78       107.39 o                         
   2   3   4        410.20        384.75        29.37 o                         
   3   3   4         42.09         59.08         7.90 o                         
   4   3   4          0.28         -0.02         3.65 o                         
  -4   4   4        495.96        468.51        81.29 o                         
  -3   4   4       2884.49       3362.84       497.78 o                         
  -2   4   4        163.93        173.12        17.95 o                         
  -1   4   4       2663.50       2618.93       174.12 o                         
   0   4   4       4893.27       4893.39       265.48 o                         
   1   4   4       1882.75       1654.49       100.41 o                         
   2   4   4        323.28        330.85        28.46 o                         
   3   4   4       1023.57        992.07       114.40 o                         
   4   4   4         18.90         17.51         3.48 o                         
  -4   5   4          3.48          1.65         3.95 o                         
  -3   5   4          0.74          8.86         4.52 o                         
  -2   5   4        750.77        763.01        61.99 o                         
  -1   5   4       1142.92       1031.69        66.42 o                         
   0   5   4       5756.79       5764.22       324.78 o                         
   1   5   4        814.76        623.59        37.22 o                         
   2   5   4        146.84        128.58        13.72 o                         
   3   5   4       1170.74       1110.71        98.13 o                         
   4   5   4        271.75        303.75        42.79 o                         
  -4   6   4         53.24         42.91         6.48 o                         
  -3   6   4        746.00        965.07        81.80 o                         
  -2   6   4         43.49         63.10         7.16 o                         
  -1   6   4       3450.40       3136.81       180.41 o                         
   0   6   4        133.78        140.66        12.14 o                         
   1   6   4        316.51        280.27        19.57 o                         
   2   6   4       1628.53       1495.01       102.26 o                         
   3   6   4        102.26        117.90        16.69 o                         
   4   6   4        244.31        252.82        42.35 o                         
  -4   7   4          1.43          0.14         4.51 o                         
  -3   7   4         12.67         22.54         4.13 o                         
  -2   7   4          2.39          7.93         1.45 o                         
  -1   7   4       1552.61       1421.18        77.05 o                         
   0   7   4         54.86         45.15         4.46 o                         
   1   7   4         27.72         18.47         1.15 o                         
   2   7   4        735.87        702.68        47.58 o                         
   3   7   4        307.93        324.72        33.69 o                         
   4   7   4         34.30         36.66         6.22 o                         
  -4   8   4        117.93        104.04        14.40 o                         
  -3   8   4        133.63        155.39        18.19 o                         
  -2   8   4        415.49        389.75        30.88 o                         
  -1   8   4       1433.72       1408.03        84.95 o                         
   0   8   4       1794.37       1672.79        90.45 o                         
   1   8   4        771.52        670.74        44.73 o                         
   2   8   4       2607.34       2485.37       147.34 o                         
   3   8   4        282.50        309.79        31.73 o                         
   4   8   4        357.48        445.41        64.73 o                         
  -4   9   4         69.09         56.01        11.98 o                         
  -3   9   4          0.51          3.33         2.53 o                         
  -2   9   4        179.62        149.87        13.06 o                         
  -1   9   4        132.85        150.13        12.61 o                         
   0   9   4          4.86          9.24         0.90 o                         
   1   9   4        627.17        611.33        39.47 o                         
   2   9   4        219.36        221.45        18.47 o                         
   3   9   4         69.46         81.68         9.48 o                         
   4   9   4          3.94          4.27         5.08 o                         
  -4  10   4        356.69        426.97        81.21 o                         
  -3  10   4         25.46         37.85         6.45 o                         
  -2  10   4       1341.03       1386.23        81.60 o                         
  -1  10   4        124.10        103.22         9.24 o                         
   0  10   4        136.37         96.83         8.79 o                         
   1  10   4       1003.85        933.01        56.17 o                         
   2  10   4       3356.83       3367.20       202.53 o                         
   3  10   4        126.30        115.40        14.29 o                         
   4  10   4          3.18          5.13         5.84 o                         
  -4  11   4          0.11         -2.13         3.76 o                         
  -3  11   4         11.13         12.62         3.15 o                         
  -2  11   4        623.22        587.74        39.02 o                         
  -1  11   4        736.84        612.05        39.14 o                         
   0  11   4       3272.09       3169.73       178.73 o                         
   1  11   4         39.22         54.29         6.93 o                         
   2  11   4        345.61        365.65        28.19 o                         
   3  11   4        320.20        340.60        34.27 o                         
   4  11   4         61.47         67.96        12.53 o                         
  -4  12   4          6.41          9.40         3.87 o                         
  -3  12   4       1935.75       2770.08       328.89 o                         
  -2  12   4        576.93        591.38        38.64 o                         
  -1  12   4       2258.38       2083.02       114.11 o                         
   0  12   4        117.25        133.84        12.43 o                         
   1  12   4        344.33        313.58        26.58 o                         
   2  12   4        410.28        415.29        31.30 o                         
   3  12   4        331.44        364.22        37.44 o                         
   4  12   4          5.90          3.47         4.29 o                         
  -4  13   4        108.30        110.25        17.53 o                         
  -3  13   4        377.33        478.88        53.91 o                         
  -2  13   4          0.52          2.74         1.85 o                         
  -1  13   4       1263.94       1244.23        72.71 o                         
   0  13   4        471.03        494.73        32.87 o                         
   1  13   4        792.81        703.90        50.08 o                         
   2  13   4        432.65        484.82        43.25 o                         
   3  13   4         99.96        120.51        13.37 o                         
   4  13   4         60.93         48.88         7.55 o                         
  -4  14   4        114.59        109.71        20.79 o                         
  -3  14   4         64.81         63.28        11.56 o                         
  -2  14   4        136.31        142.06        11.92 o                         
  -1  14   4        810.63        809.18        48.87 o                         
   0  14   4        937.39        914.77        57.53 o                         
   1  14   4       2003.02       1868.35       119.05 o                         
   2  14   4        776.02        824.34        58.30 o                         
   3  14   4        272.88        281.70        28.23 o                         
   4  14   4          0.00          1.88         4.17 o                         
  -4  15   4         12.66         12.32         4.33 o                         
  -3  15   4          8.37          7.78         2.81 o                         
  -2  15   4        136.97        143.70        11.97 o                         
  -1  15   4          3.08          5.60         0.88 o                         
   0  15   4        509.70        494.15        32.35 o                         
   1  15   4       3511.35       3580.48       212.04 o                         
   2  15   4        102.79        123.59        13.66 o                         
   3  15   4        177.01        181.89        18.78 o                         
   4  15   4         99.32         69.63        12.77 o                         
  -4  16   4        371.39        421.29        68.99 o                         
  -3  16   4        423.94        491.37        81.23 o                         
  -2  16   4        103.65         98.74         9.98 o                         
  -1  16   4          1.42          1.33         1.41 o                         
   0  16   4        248.98        251.90        21.39 o                         
   1  16   4       1038.72       1043.35        69.16 o                         
   2  16   4       2420.87       2623.28       168.73 o                         
   3  16   4          0.12          0.01         3.41 o                         
   4  16   4         19.38         10.75         4.31 o                         
  -4  17   4         54.49         42.73        10.67 o                         
  -3  17   4          9.18          8.66         3.63 o                         
  -2  17   4        568.28        585.27        47.60 o                         
  -1  17   4         38.89         36.52         5.07 o                         
   0  17   4        953.11        916.10        60.05 o                         
   1  17   4       1258.03       1282.00        82.98 o                         
   2  17   4        252.49        287.70        25.27 o                         
   3  17   4        172.66        192.28        24.60 o                         
  -3  18   4        197.66        181.36        27.20 o                         
  -2  18   4        334.38        356.37        35.81 o                         
  -1  18   4        426.24        438.48        29.81 o                         
   0  18   4       7507.98       8203.25       459.94 o                         
   1  18   4        368.45        382.91        32.69 o                         
   2  18   4        110.19        118.38        13.44 o                         
   3  18   4        644.77        740.62        59.40 o                         
  -3  19   4        185.25        190.79        30.15 o                         
  -2  19   4       2462.10       2811.71       220.44 o                         
  -1  19   4        739.67        689.92        49.12 o                         
   0  19   4         26.39         28.82         3.98 o                         
   1  19   4        218.88        235.29        21.65 o                         
   2  19   4        182.97        213.11        20.41 o                         
   3  19   4        120.53        138.05        16.86 o                         
  -3  20   4         62.32         49.16        11.23 o                         
  -2  20   4        227.31        226.98        21.79 o                         
  -1  20   4       4895.20       5048.46       430.29 o                         
   0  20   4       1455.68       1486.84       106.89 o                         
   1  20   4        225.72        243.89        23.14 o                         
   2  20   4         95.43        120.06        13.72 o                         
   3  20   4        166.33        200.31        20.60 o                         
  -3  21   4         90.34         94.58        12.66 o                         
  -2  21   4        158.86        178.31        17.14 o                         
  -1  21   4         10.12         10.39         2.71 o                         
   0  21   4         25.14         29.54         3.56 o                         
   1  21   4       1170.20       1212.36        81.73 o                         
   2  21   4        200.14        243.11        23.06 o                         
   3  21   4        658.52        691.34        59.98 o                         
  -3  22   4        486.77        528.36        54.62 o                         
  -2  22   4          1.41          3.63         3.42 o                         
  -1  22   4         53.99         48.05         5.90 o                         
   0  22   4        145.13        147.48        16.76 o                         
   1  22   4         41.85         50.65         7.07 o                         
   2  22   4         56.59         67.58         9.14 o                         
   3  22   4         79.48         77.56        11.86 o                         
  -3  23   4         90.53         87.26        11.34 o                         
  -2  23   4        113.33        108.36        12.08 o                         
  -1  23   4         92.19         77.20         9.35 o                         
   0  23   4         54.84         67.59         8.60 o                         
   1  23   4       2332.88       2510.38       157.91 o                         
   2  23   4         16.59         24.62         5.11 o                         
   3  23   4        164.73        150.54        16.24 o                         
  -3  24   4          1.85          1.92         4.26 o                         
  -2  24   4        274.15        282.20        25.29 o                         
  -1  24   4         14.21         10.29         2.91 o                         
   0  24   4         73.24         87.04        11.89 o                         
   1  24   4        398.47        384.54        32.51 o                         
   2  24   4        528.63        544.53        42.39 o                         
  -2  25   4        563.58        615.65        47.57 o                         
  -1  25   4         46.56         38.49         5.82 o                         
   0  25   4        144.57        170.09        17.50 o                         
   1  25   4          1.29          0.11         2.42 o                         
   2  25   4        183.64        179.93        18.67 o                         
  -2  26   4         77.11         76.31        11.39 o                         
  -1  26   4        564.54        533.41        58.42 o                         
   0  26   4        490.01        472.62        37.42 o                         
   1  26   4        322.18        315.76        26.64 o                         
   2  26   4         94.94        101.92        12.50 o                         
  -2  27   4        746.14        708.67        77.98 o                         
  -1  27   4        256.36        229.95        27.23 o                         
   0  27   4        603.84        604.99        44.28 o                         
   1  27   4        168.75        201.71        18.59 o                         
   2  27   4         41.95         28.68         6.13 o                         
  -1  28   4        479.64        460.40        39.86 o                         
   0  28   4        246.33        229.45        22.40 o                         
   1  28   4         12.33         14.47         4.21 o                         
  -1  29   4        812.10        743.31        57.07 o                         
   0  29   4        719.89        668.01        51.18 o                         
   1  29   4         48.87         37.33         5.95 o                         
   0  30   4        102.86         83.31        14.18 o                         
  -4   1   5         51.40         50.83         7.22 o                         
  -3   1   5        265.90        319.90        45.74 o                         
  -2   1   5       2374.05       2392.74       156.62 o                         
  -1   1   5       1167.12       1052.90        67.71 o                         
   0   1   5        793.70        759.98        47.02 o                         
   1   1   5        224.40        201.92        16.93 o                         
   2   1   5        759.90        602.94        43.60 o                         
   3   1   5         77.83         93.55        11.81 o                         
   4   1   5        282.19        356.98        52.10 o                         
  -4   2   5          5.44          3.51         4.31 o                         
  -3   2   5        170.62        197.95        27.44 o                         
  -2   2   5        337.66        367.17        26.86 o                         
  -1   2   5        575.56        451.53        31.49 o                         
   0   2   5       6576.57       6686.12       365.99 o                         
   1   2   5         13.55         28.93         2.87 o                         
   2   2   5       1054.69        768.64        53.86 o                         
   3   2   5         48.85         60.59         8.21 o                         
   4   2   5         18.07         34.35         5.33 o                         
  -4   3   5        137.35        108.34        15.28 o                         
  -3   3   5         22.15         26.99         4.61 o                         
  -2   3   5          6.33          8.55         1.67 o                         
  -1   3   5       4648.32       4390.62       242.21 o                         
   0   3   5          8.04          8.25         0.51 o                         
   1   3   5       1854.80       1615.73        92.08 o                         
   2   3   5       2733.54       2381.75       140.70 o                         
   3   3   5         81.71        114.06        16.21 o                         
   4   3   5          2.10          1.82         3.52 o                         
  -4   4   5        162.35        136.82        19.72 o                         
  -3   4   5         29.44         41.38         5.67 o                         
  -2   4   5        285.83        275.86        23.46 o                         
  -1   4   5         19.06         29.50         2.99 o                         
   0   4   5        949.13        874.07        52.43 o                         
   1   4   5          3.00          2.14         1.05 o                         
   2   4   5        773.34        678.89        42.52 o                         
   3   4   5        491.36        477.34        47.72 o                         
   4   4   5         22.75         20.21         3.95 o                         
  -4   5   5          9.52          8.63         5.55 o                         
  -3   5   5         76.56         88.65         9.90 o                         
  -2   5   5         82.89         99.20         9.43 o                         
  -1   5   5        445.36        372.18        27.33 o                         
   0   5   5       4421.94       4190.60       226.17 o                         
   1   5   5       5253.18       4908.50       267.48 o                         
   2   5   5          0.39          2.63         1.13 o                         
   3   5   5          0.35          1.44         2.23 o                         
   4   5   5         21.27         32.92         5.45 o                         
  -4   6   5        226.14        191.67        27.59 o                         
  -3   6   5       1693.01       2208.22       170.38 o                         
  -2   6   5        467.71        445.45        29.77 o                         
  -1   6   5          0.60          4.16         1.11 o                         
   0   6   5       7577.80       8389.28       461.40 o                         
   1   6   5        253.88        269.33        18.38 o                         
   2   6   5        301.83        265.30        21.63 o                         
   3   6   5        132.07        162.91        18.41 o                         
   4   6   5        478.61        623.06        89.85 o                         
  -4   7   5       1395.09       1291.27       223.45 o                         
  -3   7   5        197.75        232.11        22.26 o                         
  -2   7   5          4.95          8.13         1.95 o                         
  -1   7   5       3593.12       3402.69       198.31 o                         
   0   7   5        238.11        219.68        16.98 o                         
   1   7   5         21.33         21.05         1.58 o                         
   2   7   5        838.31        761.17        50.72 o                         
   3   7   5        439.75        478.02        47.51 o                         
   4   7   5        110.23        134.99        18.92 o                         
  -4   8   5        102.43         67.23         9.57 o                         
  -3   8   5        198.58        249.89        25.84 o                         
  -2   8   5        406.02        392.82        30.18 o                         
  -1   8   5          4.93          2.56         0.93 o                         
   0   8   5        320.45        348.66        23.62 o                         
   1   8   5         41.32         53.77         5.08 o                         
   2   8   5         17.13         24.84         2.50 o                         
   3   8   5          7.03          9.47         2.46 o                         
   4   8   5        242.38        269.39        37.87 o                         
  -4   9   5         98.66         90.39        14.81 o                         
  -3   9   5       1440.19       2070.34       146.60 o                         
  -2   9   5       4393.57       4467.95       278.33 o                         
  -1   9   5       1527.55       1438.14        79.34 o                         
   0   9   5       2640.37       2614.72       134.98 o                         
   1   9   5       3159.81       3087.19       163.54 o                         
   2   9   5        597.04        546.38        40.43 o                         
   3   9   5       1588.16       1789.74       150.03 o                         
   4   9   5        868.28       1114.76       159.45 o                         
  -4  10   5        259.47        209.78        30.87 o                         
  -3  10   5        231.83        327.69        35.60 o                         
  -2  10   5        556.10        584.94        43.07 o                         
  -1  10   5        451.80        391.66        27.51 o                         
   0  10   5       3464.57       3660.39       199.15 o                         
   1  10   5         64.90         49.40         5.68 o                         
   2  10   5        418.87        393.17        29.03 o                         
   3  10   5        153.50        193.65        21.24 o                         
   4  10   5          3.70          3.62         4.93 o                         
  -4  11   5        135.29        161.09        35.11 o                         
  -3  11   5         57.12         69.75         9.15 o                         
  -2  11   5       1501.24       1533.71        88.32 o                         
  -1  11   5       4139.89       4095.26       212.54 o                         
   0  11   5        408.53        435.48        29.56 o                         
   1  11   5         90.68         73.78         7.48 o                         
   2  11   5       1093.24       1108.34        71.18 o                         
   3  11   5        980.86       1165.63       141.61 o                         
   4  11   5        171.87        178.48        28.91 o                         
  -4  12   5         82.17         69.99        14.86 o                         
  -3  12   5         38.33         29.16         6.03 o                         
  -2  12   5        449.76        448.02        31.20 o                         
  -1  12   5         22.00         30.85         3.06 o                         
   0  12   5        430.56        382.75        27.76 o                         
   1  12   5        658.29        676.50        48.26 o                         
   2  12   5         84.13         92.99         9.27 o                         
   3  12   5        215.56        244.33        25.90 o                         
   4  12   5          5.59          6.79         4.46 o                         
  -4  13   5        110.99         97.29        21.85 o                         
  -3  13   5         41.32         43.72         7.93 o                         
  -2  13   5        264.74        277.97        20.98 o                         
  -1  13   5         44.58         37.59         4.01 o                         
   0  13   5       2298.09       2278.96       124.93 o                         
   1  13   5       1470.66       1433.52        92.30 o                         
   2  13   5         96.43        114.22        10.32 o                         
   3  13   5          1.69          5.95         2.35 o                         
   4  13   5        331.03        311.12        40.72 o                         
  -4  14   5        148.14        151.56        32.92 o                         
  -3  14   5        210.10        278.32        36.60 o                         
  -2  14   5         50.73         53.62         5.30 o                         
  -1  14   5       1211.66       1177.09        67.79 o                         
   0  14   5        168.33        164.62        15.44 o                         
   1  14   5         46.63         42.54         5.56 o                         
   2  14   5       1980.28       2115.40       135.40 o                         
   3  14   5        647.46        674.58        61.25 o                         
   4  14   5         47.81         41.77         6.55 o                         
  -4  15   5        240.58        268.65        64.89 o                         
  -3  15   5         43.97         37.37         7.15 o                         
  -2  15   5        647.73        670.44        52.99 o                         
  -1  15   5       2510.46       2448.21       133.87 o                         
   0  15   5       1790.67       1800.32       100.96 o                         
   1  15   5         37.63         38.74         5.22 o                         
   2  15   5       2644.62       2817.52       175.92 o                         
   3  15   5        173.27        176.35        21.14 o                         
   4  15   5         16.69         12.80         4.58 o                         
  -4  16   5         18.34         11.83         4.68 o                         
  -3  16   5        327.27        432.23        57.09 o                         
  -2  16   5        279.99        283.11        25.38 o                         
  -1  16   5       2529.45       2481.68       131.71 o                         
   0  16   5        198.16        194.55        16.73 o                         
   1  16   5       1068.55       1057.99        70.59 o                         
   2  16   5        457.34        498.70        38.54 o                         
   3  16   5        185.65        201.54        22.23 o                         
  -4  17   5          4.33         -2.86         7.04 o                         
  -3  17   5        184.97        190.81        27.80 o                         
  -2  17   5        291.45        303.38        26.03 o                         
  -1  17   5        322.54        312.76        24.43 o                         
   0  17   5        727.30        745.53        45.43 o                         
   1  17   5         41.16         41.56         5.56 o                         
   2  17   5          1.46          5.81         2.64 o                         
   3  17   5        929.76       1056.64        80.51 o                         
  -3  18   5         89.15         68.67        10.81 o                         
  -2  18   5         47.17         39.14         4.61 o                         
  -1  18   5       1011.96       1002.44        58.47 o                         
   0  18   5        358.51        388.40        30.53 o                         
   1  18   5        260.87        266.23        23.88 o                         
   2  18   5        902.12       1041.05        70.34 o                         
   3  18   5         55.84         64.68         9.88 o                         
  -3  19   5          0.90          0.62         2.84 o                         
  -2  19   5         37.96         35.70         4.92 o                         
  -1  19   5        260.07        255.56        19.96 o                         
   0  19   5        730.75        736.51        51.36 o                         
   1  19   5         57.67         67.62         9.99 o                         
   2  19   5        108.19        114.55        12.99 o                         
   3  19   5         67.87         74.10        11.00 o                         
  -3  20   5          3.24          2.33         2.81 o                         
  -2  20   5        272.65        279.66        24.30 o                         
  -1  20   5       1495.74       1524.08       134.59 o                         
   0  20   5        642.38        708.73        49.34 o                         
   1  20   5         22.69         22.26         4.57 o                         
   2  20   5        322.11        371.05        32.73 o                         
   3  20   5          0.85          2.70         4.23 o                         
  -3  21   5         10.72         11.89         3.49 o                         
  -2  21   5         26.01         22.27         3.84 o                         
  -1  21   5        432.76        418.99        39.29 o                         
   0  21   5       1153.43       1220.15        80.63 o                         
   1  21   5       1387.24       1490.69        97.07 o                         
   2  21   5         17.53         23.80         4.67 o                         
   3  21   5        170.10        205.74        20.85 o                         
  -3  22   5        326.80        379.43        38.71 o                         
  -2  22   5        417.48        437.47        35.81 o                         
  -1  22   5        334.58        323.31        26.36 o                         
   0  22   5        330.83        336.93        32.70 o                         
   1  22   5          0.03          2.93         2.13 o                         
   2  22   5         59.73         53.96         7.72 o                         
   3  22   5         90.36         82.60        11.16 o                         
  -3  23   5         28.66         32.45         6.48 o                         
  -2  23   5         38.83         41.65         8.00 o                         
  -1  23   5        123.06        105.59        10.70 o                         
   0  23   5          2.78          4.15         2.41 o                         
   1  23   5         74.95         86.75         9.84 o                         
   2  23   5          3.47          8.16         4.58 o                         
  -2  24   5          0.72          8.52         4.40 o                         
  -1  24   5        121.61        103.64        10.53 o                         
   0  24   5         18.43         21.11         3.97 o                         
   1  24   5         95.03        101.38        11.13 o                         
   2  24   5          0.48          3.82         3.42 o                         
  -2  25   5        184.78        202.17        20.11 o                         
  -1  25   5          5.19          6.07         3.08 o                         
   0  25   5        513.15        524.21        43.41 o                         
   1  25   5        188.10        225.75        20.61 o                         
   2  25   5        120.78        125.34        14.37 o                         
  -2  26   5        460.30        419.58        41.34 o                         
  -1  26   5          3.51          0.70         2.97 o                         
   0  26   5       1064.61       1082.06        74.12 o                         
   1  26   5         75.29         86.28        10.10 o                         
   2  26   5        256.77        231.64        22.34 o                         
  -2  27   5          2.82          7.26         4.20 o                         
  -1  27   5          9.31         16.84         5.87 o                         
   0  27   5         43.25         41.44         6.86 o                         
   1  27   5        100.77        105.30        11.91 o                         
  -1  28   5          9.26         11.11         6.02 o                         
   0  28   5        529.07        535.14        41.30 o                         
   1  28   5        761.62        732.97        51.13 o                         
  -1  29   5        464.96        422.15        37.97 o                         
   0  29   5         45.24         35.97         7.42 o                         
   1  29   5         66.34         48.48         6.97 o                         
  -4   0   6        181.88        128.04        26.45 o                         
  -3   0   6          1.01         -4.00         4.85 o                         
  -2   0   6       3774.33       3692.04       284.24 o                         
  -1   0   6        492.97        506.86        49.22 o                         
   0   0   6        251.90        220.26        24.23 o                         
   1   0   6       3754.07       3415.63       278.04 o                         
   2   0   6       3060.82       2484.28       213.30 o                         
   3   0   6        464.61        424.21        67.67 o                         
   4   0   6        177.99        227.40        45.92 o                         
  -4   1   6         21.05         11.16         3.19 o                         
  -3   1   6         58.77         61.98        10.11 o                         
  -2   1   6       2131.06       2129.49       119.44 o                         
  -1   1   6       1320.54       1199.76        75.79 o                         
   0   1   6       1050.20        979.05        60.05 o                         
   1   1   6          0.64          1.64         1.01 o                         
   2   1   6         10.13         18.08         1.82 o                         
   3   1   6         25.69         26.84         3.26 o                         
   4   1   6         11.69         12.51         3.80 o                         
  -4   2   6         88.84         60.59         8.58 o                         
  -3   2   6          1.70         -2.11         3.25 o                         
  -2   2   6        560.07        535.25        37.31 o                         
  -1   2   6       1685.33       1605.84        93.65 o                         
   0   2   6       1047.92        981.04        57.16 o                         
   1   2   6        504.10        456.13        30.03 o                         
   2   2   6       1917.93       1609.49       101.72 o                         
   3   2   6        688.94        746.78        86.97 o                         
   4   2   6         38.31         39.76         5.63 o                         
  -4   3   6        332.78        265.37        38.79 o                         
  -3   3   6        112.65        159.35        22.97 o                         
  -2   3   6        331.22        304.99        24.51 o                         
  -1   3   6        485.28        509.46        36.40 o                         
   0   3   6        758.13        732.36        44.86 o                         
   1   3   6       5628.20       5555.75       298.11 o                         
   2   3   6        689.78        620.30        44.33 o                         
   3   3   6        412.15        409.67        42.56 o                         
   4   3   6         43.28         64.91         9.39 o                         
  -4   4   6         14.45          8.91         3.97 o                         
  -3   4   6        727.55        975.25       130.22 o                         
  -2   4   6        103.25         77.65         7.70 o                         
  -1   4   6       3251.71       3474.93       197.51 o                         
   0   4   6       1530.25       1456.43        93.01 o                         
   1   4   6       7033.88       7009.18       373.24 o                         
   2   4   6          4.90          7.55         1.09 o                         
   3   4   6         27.22         31.20         3.69 o                         
   4   4   6        158.50        254.56        42.39 o                         
  -4   5   6          3.63          0.25         4.07 o                         
  -3   5   6        700.41        977.68        85.76 o                         
  -2   5   6          0.29         -0.39         0.51 o                         
  -1   5   6        579.21        644.50        44.20 o                         
   0   5   6       4143.64       4239.95       234.24 o                         
   1   5   6       6443.02       6412.22       337.81 o                         
   2   5   6        776.63        723.22        45.30 o                         
   3   5   6          4.90          5.21         3.91 o                         
   4   5   6         42.49         54.78         8.27 o                         
  -4   6   6         35.44         26.13         5.30 o                         
  -3   6   6         83.39        113.49        13.42 o                         
  -2   6   6        139.48        137.92        12.28 o                         
  -1   6   6       1007.56        858.62        57.91 o                         
   0   6   6       3528.03       3544.08       193.43 o                         
   1   6   6         49.20         58.48         5.64 o                         
   2   6   6        632.87        586.43        41.36 o                         
   3   6   6       1725.59       1851.63       162.98 o                         
   4   6   6        284.64        324.05        46.39 o                         
  -4   7   6          2.96         -0.04         6.23 o                         
  -3   7   6        172.86        211.21        22.21 o                         
  -2   7   6       2080.44       2006.83       123.67 o                         
  -1   7   6       2145.83       2028.02       116.26 o                         
   0   7   6        359.57        409.32        27.98 o                         
   1   7   6        728.67        686.24        39.55 o                         
   2   7   6         61.80         60.84         6.20 o                         
   3   7   6        286.36        301.57        32.05 o                         
   4   7   6         15.17         23.23         5.49 o                         
  -4   8   6          2.83         10.76         4.95 o                         
  -3   8   6        877.91       1168.14        91.99 o                         
  -2   8   6       1855.73       1824.27       131.42 o                         
  -1   8   6       3860.15       3933.65       219.60 o                         
   0   8   6       3906.93       3637.55       198.10 o                         
   1   8   6        185.79        138.28        11.65 o                         
   2   8   6        997.19        918.73        58.25 o                         
   3   8   6         16.79         24.37         3.32 o                         
   4   8   6        177.58        227.12        31.92 o                         
  -4   9   6         52.74         37.47         9.65 o                         
  -3   9   6         34.21         39.50         5.58 o                         
  -2   9   6        292.15        289.26        23.47 o                         
  -1   9   6        398.05        400.34        25.40 o                         
   0   9   6         22.35         17.05         1.49 o                         
   1   9   6        434.93        441.35        28.34 o                         
   2   9   6        108.15        112.26        10.84 o                         
   3   9   6        334.58        371.69        37.78 o                         
   4   9   6        261.82        265.69        56.09 o                         
  -4  10   6        377.27        542.31       134.88 o                         
  -3  10   6         16.00         18.24         3.37 o                         
  -2  10   6        307.48        323.09        23.73 o                         
  -1  10   6        319.33        288.89        19.58 o                         
   0  10   6       1427.12       1292.78        68.17 o                         
   1  10   6         67.93         64.40         6.60 o                         
   2  10   6        103.06        109.71        10.60 o                         
   3  10   6          4.39          4.46         2.70 o                         
   4  10   6        215.75        220.77        30.11 o                         
  -4  11   6         30.21         13.06         7.34 o                         
  -3  11   6        485.34        688.71        68.70 o                         
  -2  11   6        569.70        648.15        47.19 o                         
  -1  11   6          1.69          5.00         1.17 o                         
   0  11   6          5.41          7.34         1.07 o                         
   1  11   6        610.54        587.08        39.69 o                         
   2  11   6        368.52        359.10        30.12 o                         
   3  11   6        477.13        559.28        56.59 o                         
   4  11   6        105.01        120.24        19.31 o                         
  -4  12   6         61.44         44.27        14.50 o                         
  -3  12   6       1185.22       1516.85       197.47 o                         
  -2  12   6         66.34         70.27         7.12 o                         
  -1  12   6         60.73         56.86         5.45 o                         
   0  12   6        235.38        209.24        15.82 o                         
   1  12   6        594.26        600.66        40.99 o                         
   2  12   6        197.87        191.32        17.24 o                         
   3  12   6       1107.06       1210.92       106.35 o                         
   4  12   6         14.36          5.30         4.45 o                         
  -4  13   6         11.31         10.80         4.57 o                         
  -3  13   6         78.62         98.93        15.75 o                         
  -2  13   6         18.92         21.33         2.81 o                         
  -1  13   6       2778.84       2851.39       152.29 o                         
   0  13   6         27.88         30.77         2.90 o                         
   1  13   6          2.29          3.53         0.76 o                         
   2  13   6       1261.41       1286.81        82.92 o                         
   3  13   6        322.30        357.35        35.58 o                         
   4  13   6        149.96        110.48        17.11 o                         
  -4  14   6          3.40          7.05         4.92 o                         
  -3  14   6         18.35         12.26         3.40 o                         
  -2  14   6       1377.05       1552.42       127.92 o                         
  -1  14   6          3.90          5.90         1.21 o                         
   0  14   6        916.05        917.70        52.26 o                         
   1  14   6       2606.44       2733.47       172.88 o                         
   2  14   6         22.17         36.39         4.10 o                         
   3  14   6          1.96          0.48         2.52 o                         
  -4  15   6         20.48         17.15         4.86 o                         
  -3  15   6        630.23        879.98       141.36 o                         
  -2  15   6        292.65        317.33        26.84 o                         
  -1  15   6        639.16        641.84        41.01 o                         
   0  15   6       1683.72       1762.73        93.17 o                         
   1  15   6        351.35        376.87        30.73 o                         
   2  15   6         74.62         94.09        11.24 o                         
   3  15   6         40.97         48.39         5.91 o                         
  -4  16   6         59.46         30.47        11.00 o                         
  -3  16   6         29.29         20.21         3.72 o                         
  -2  16   6        263.98        256.14        22.93 o                         
  -1  16   6        120.34        109.57        10.55 o                         
   0  16   6       1094.60       1132.01        66.76 o                         
   1  16   6        898.67        948.30        64.58 o                         
   2  16   6        161.79        181.35        18.24 o                         
   3  16   6          0.64          4.95         3.16 o                         
  -3  17   6          1.37          3.70         2.89 o                         
  -2  17   6        489.58        523.89        41.49 o                         
  -1  17   6          1.59          2.20         1.76 o                         
   0  17   6       1601.87       1613.43        94.08 o                         
   1  17   6        152.11        159.62        16.42 o                         
   2  17   6        480.25        591.62        43.87 o                         
   3  17   6         24.70         22.10         5.23 o                         
  -3  18   6        136.84        154.05        21.64 o                         
  -2  18   6        869.99        966.39        77.93 o                         
  -1  18   6        868.34        893.08        52.98 o                         
   0  18   6        981.08       1015.72        61.00 o                         
   1  18   6        153.55        157.16        16.33 o                         
   2  18   6        182.48        221.71        21.20 o                         
   3  18   6         25.38         33.44         5.98 o                         
  -3  19   6        242.10        274.42        38.39 o                         
  -2  19   6        179.26        186.37        17.00 o                         
  -1  19   6         21.59         19.71         2.64 o                         
   0  19   6          4.34          6.78         1.59 o                         
   1  19   6        200.21        217.25        19.88 o                         
   2  19   6         53.30         59.91         8.10 o                         
   3  19   6        212.57        298.34        28.32 o                         
  -3  20   6        137.01        152.53        19.99 o                         
  -2  20   6        226.82        239.81        20.09 o                         
  -1  20   6       1005.36       1015.80        95.71 o                         
   0  20   6          1.41         -0.66         1.89 o                         
   1  20   6          3.31          4.98         2.33 o                         
   2  20   6        291.38        329.94        28.63 o                         
   3  20   6        580.58        724.54        58.07 o                         
  -3  21   6         18.57         19.90         4.66 o                         
  -2  21   6        291.22        273.17        27.61 o                         
  -1  21   6        660.54        678.58        67.71 o                         
   0  21   6         54.90         63.83         8.37 o                         
   1  21   6          2.25          3.64         2.49 o                         
   2  21   6        164.43        196.21        19.47 o                         
   3  21   6         85.44         86.67        11.42 o                         
  -3  22   6         35.17         25.63         5.45 o                         
  -2  22   6         79.23         63.18        11.40 o                         
  -1  22   6         39.68         33.87         6.80 o                         
   0  22   6        303.32        333.67        28.69 o                         
   1  22   6         63.94         76.40         8.84 o                         
   2  22   6          0.71          3.48         3.54 o                         
  -3  23   6        509.81        491.47        65.83 o                         
  -2  23   6         54.68         52.86         6.65 o                         
  -1  23   6        744.82        743.00        74.54 o                         
   0  23   6        506.90        557.35        42.85 o                         
   1  23   6        912.34       1005.98        68.99 o                         
   2  23   6          2.33          6.79         6.12 o                         
  -2  24   6         10.94         13.64         3.14 o                         
  -1  24   6        749.42        753.14        84.73 o                         
   0  24   6        921.87        976.17        68.43 o                         
   1  24   6          1.15          4.95         2.96 o                         
   2  24   6          1.62          6.67         3.94 o                         
  -2  25   6         96.00         83.49        11.90 o                         
  -1  25   6        392.09        393.55        53.75 o                         
   0  25   6        134.02        144.13        15.56 o                         
   1  25   6         49.61         58.83         7.40 o                         
   2  25   6       1248.90       1433.54        92.71 o                         
  -2  26   6        691.43        619.86        82.62 o                         
  -1  26   6          0.02          1.76         2.69 o                         
   0  26   6          4.24          6.93         3.65 o                         
   1  26   6         47.35         49.53         6.67 o                         
   2  26   6        380.47        389.05        31.29 o                         
  -1  27   6         37.87         20.82         8.46 o                         
   0  27   6        358.28        388.67        32.23 o                         
   1  27   6         96.44         95.07        11.06 o                         
  -1  28   6          2.25          6.57         5.47 o                         
   0  28   6         75.73         72.41        10.33 o                         
   1  28   6          0.96          5.91         3.60 o                         
   0  29   6        172.73        132.55        14.65 o                         
  -4   1   7         86.05         52.95         7.11 o                         
  -3   1   7         32.48         41.57         6.09 o                         
  -2   1   7         18.01         19.48         2.33 o                         
  -1   1   7        339.68        338.54        25.88 o                         
   0   1   7       1323.41       1133.09        68.46 o                         
   1   1   7        511.17        460.70        31.42 o                         
   2   1   7       1709.51       1353.97        90.96 o                         
   3   1   7         76.85         85.13         8.72 o                         
   4   1   7          8.41          8.80         4.79 o                         
  -4   2   7         28.33         13.65         3.14 o                         
  -3   2   7        287.48        366.85        48.57 o                         
  -2   2   7       1094.35        976.21        61.80 o                         
  -1   2   7          0.20          1.92         1.48 o                         
   0   2   7       1275.11       1174.46        68.46 o                         
   1   2   7        271.82        218.81        16.62 o                         
   2   2   7        221.63        196.60        17.71 o                         
   3   2   7        525.89        532.22        78.89 o                         
   4   2   7        188.23        240.77        34.69 o                         
  -4   3   7        107.43         76.38        10.83 o                         
  -3   3   7        239.12        312.66        30.57 o                         
  -2   3   7         68.84         62.64         6.30 o                         
  -1   3   7        596.51        556.58        37.56 o                         
   0   3   7       3386.67       3499.85       192.70 o                         
   1   3   7        116.50        123.40        10.88 o                         
   2   3   7        364.58        311.64        25.18 o                         
   3   3   7        230.80        219.46        21.21 o                         
   4   3   7          1.97          2.76         4.46 o                         
  -4   4   7         12.47          8.67         4.44 o                         
  -3   4   7          0.74          3.57         2.97 o                         
  -2   4   7        290.03        286.53        24.07 o                         
  -1   4   7        254.29        211.00        17.36 o                         
   0   4   7       1304.20       1253.16        75.77 o                         
   1   4   7        826.22        738.68        45.23 o                         
   2   4   7         80.36         73.22         7.49 o                         
   3   4   7        175.70        179.03        19.83 o                         
   4   4   7          9.19         17.61         4.96 o                         
  -4   5   7         68.26         46.21         7.07 o                         
  -3   5   7       1079.65       1493.15       119.09 o                         
  -2   5   7       1039.30        981.82        76.02 o                         
  -1   5   7       1598.93       1575.06        90.97 o                         
   0   5   7       3963.74       4304.36       239.80 o                         
   1   5   7        370.11        360.24        25.63 o                         
   2   5   7        137.10        129.26        11.47 o                         
   3   5   7         76.08         84.71        10.76 o                         
   4   5   7        350.79        483.85        69.41 o                         
  -4   6   7          1.47         -0.95         5.25 o                         
  -3   6   7        140.56        174.89        17.72 o                         
  -2   6   7          0.98          3.27         1.50 o                         
  -1   6   7         20.42         29.89         2.84 o                         
   0   6   7       1561.49       1405.22        80.00 o                         
   1   6   7       1873.62       1659.46        94.61 o                         
   2   6   7          7.56          6.46         1.49 o                         
   3   6   7        118.15        130.75        14.85 o                         
   4   6   7        256.90        324.78        45.88 o                         
  -4   7   7        419.40        354.06        52.33 o                         
  -3   7   7        164.38        215.27        22.84 o                         
  -2   7   7        420.07        383.88        30.45 o                         
  -1   7   7        315.42        318.80        24.24 o                         
   0   7   7        146.82        219.27        18.51 o                         
   1   7   7        573.56        537.33        36.68 o                         
   2   7   7        159.62        148.29        13.57 o                         
   3   7   7        655.59        686.00        64.83 o                         
   4   7   7          5.96          7.06         4.56 o                         
  -4   8   7         47.08         48.06         9.79 o                         
  -3   8   7        301.43        415.55        44.99 o                         
  -2   8   7        477.84        448.50        29.26 o                         
  -1   8   7       1193.42       1067.39        65.45 o                         
   0   8   7        307.12        277.78        20.50 o                         
   1   8   7        349.88        356.78        24.26 o                         
   2   8   7       1100.66       1118.65        69.45 o                         
   3   8   7        422.70        444.31        45.24 o                         
   4   8   7        105.47        111.58        20.53 o                         
  -4   9   7         27.56          7.69         5.11 o                         
  -3   9   7         86.89         90.85         9.49 o                         
  -2   9   7         68.42         64.58         6.19 o                         
  -1   9   7        163.86        184.93        15.27 o                         
   0   9   7         41.15         26.85         2.18 o                         
   1   9   7        833.51        712.06        41.80 o                         
   2   9   7        941.09        949.06        58.68 o                         
   3   9   7        502.85        530.18        54.32 o                         
   4   9   7        482.92        498.70        91.12 o                         
  -4  10   7         17.91         15.80         7.32 o                         
  -3  10   7        864.37       1189.47       137.67 o                         
  -2  10   7       3350.42       3662.84       222.55 o                         
  -1  10   7        897.22        912.42        50.67 o                         
   0  10   7        334.80        341.46        22.26 o                         
   1  10   7       1146.00       1130.03        61.08 o                         
   2  10   7        605.36        627.85        41.85 o                         
   3  10   7        399.84        440.21        43.18 o                         
   4  10   7         38.60         47.26         9.93 o                         
  -4  11   7         12.80          2.42         4.19 o                         
  -3  11   7          4.74          4.55         3.25 o                         
  -2  11   7        724.61        815.11        50.92 o                         
  -1  11   7        263.74        252.79        17.63 o                         
   0  11   7        221.03        200.19        14.36 o                         
   1  11   7          1.33          3.53         1.28 o                         
   2  11   7         86.88         90.44         8.55 o                         
   3  11   7        107.23        145.97        16.20 o                         
   4  11   7         12.53          5.77         4.39 o                         
  -4  12   7        590.76        815.09       153.29 o                         
  -3  12   7        534.90        743.89       110.99 o                         
  -2  12   7         32.23         37.48         3.86 o                         
  -1  12   7       1478.91       1520.78        83.49 o                         
   0  12   7       1004.03        995.88        56.50 o                         
   1  12   7        213.54        207.04        18.37 o                         
   2  12   7        743.18        765.44        49.86 o                         
   3  12   7        105.38        108.21        11.40 o                         
   4  12   7          2.83          5.39         4.56 o                         
  -4  13   7        108.02         77.77        21.20 o                         
  -3  13   7        510.84        761.27       130.86 o                         
  -2  13   7       1139.04       1234.58        94.59 o                         
  -1  13   7        897.82        958.73        60.55 o                         
   0  13   7         96.10        102.09         9.32 o                         
   1  13   7        493.15        480.39        33.44 o                         
   2  13   7         42.56         52.39         6.20 o                         
   3  13   7          9.42         10.91         2.37 o                         
  -4  14   7         89.99         55.23        18.42 o                         
  -3  14   7         80.73         89.25        15.48 o                         
  -2  14   7        261.65        269.85        19.40 o                         
  -1  14   7          6.81          8.56         1.47 o                         
   0  14   7       4034.46       4234.54       210.15 o                         
   1  14   7       6174.49       6578.44       354.55 o                         
   2  14   7         28.89         36.38         4.57 o                         
   3  14   7          7.49          7.57         2.56 o                         
  -4  15   7         28.34         17.18         6.16 o                         
  -3  15   7          9.47         10.26         3.22 o                         
  -2  15   7        555.12        567.38        56.01 o                         
  -1  15   7       1006.00       1045.78        67.38 o                         
   0  15   7       2265.29       2407.16       125.55 o                         
   1  15   7        163.08        174.94        15.23 o                         
   2  15   7         30.31         32.64         4.72 o                         
   3  15   7         17.38         21.00         3.44 o                         
  -3  16   7        421.68        488.64        67.44 o                         
  -2  16   7       1413.60       1580.87       132.98 o                         
  -1  16   7        875.26        881.70        56.09 o                         
   0  16   7        217.48        209.98        15.91 o                         
   1  16   7          0.13         -0.30         1.59 o                         
   2  16   7         46.78         58.42         7.68 o                         
   3  16   7        190.22        225.26        22.39 o                         
  -3  17   7          5.04          3.82         2.96 o                         
  -2  17   7         65.38         68.85         8.23 o                         
  -1  17   7          1.44          3.14         2.00 o                         
   0  17   7       1861.94       1955.93       101.45 o                         
   1  17   7       4015.04       4377.36       257.11 o                         
   2  17   7        978.56       1128.67        74.13 o                         
   3  17   7          9.38          6.81         4.25 o                         
  -3  18   7        747.94        715.81        95.30 o                         
  -2  18   7       1396.46       1621.80       142.87 o                         
  -1  18   7         26.29         23.12         3.29 o                         
   0  18   7        891.03        919.90        56.25 o                         
   1  18   7        229.00        255.15        22.34 o                         
   2  18   7          1.24          2.06         2.32 o                         
   3  18   7         77.53        105.18        15.17 o                         
  -3  19   7        322.18        350.21        58.78 o                         
  -2  19   7        102.91         98.89        12.00 o                         
  -1  19   7        493.39        524.85        55.59 o                         
   0  19   7        128.91        136.62        13.31 o                         
   1  19   7         41.95         47.36         5.79 o                         
   2  19   7         56.01         65.84         8.74 o                         
   3  19   7        259.62        274.94        28.12 o                         
  -3  20   7        185.89        178.66        33.90 o                         
  -2  20   7        309.75        333.90        35.97 o                         
  -1  20   7        590.95        641.07        48.25 o                         
   0  20   7         81.14        103.60        12.02 o                         
   1  20   7         41.01         46.40         5.80 o                         
   2  20   7        284.56        349.77        30.50 o                         
   3  20   7         33.68         32.86         6.33 o                         
  -3  21   7        143.62        146.02        25.00 o                         
  -2  21   7        278.63        239.60        25.72 o                         
  -1  21   7        531.26        567.72        54.74 o                         
   0  21   7        276.28        325.65        27.92 o                         
   1  21   7        440.56        470.67        36.80 o                         
   2  21   7         59.42         74.53         9.84 o                         
  -3  22   7         27.16         19.17         5.78 o                         
  -2  22   7          1.07          1.80         3.00 o                         
  -1  22   7         73.24         72.34         9.47 o                         
   0  22   7        414.67        481.75        38.22 o                         
   1  22   7        396.18        456.36        35.50 o                         
   2  22   7        512.71        640.70        48.34 o                         
  -2  23   7        189.34        195.81        30.18 o                         
  -1  23   7          5.12          3.23         2.77 o                         
   0  23   7        101.13        119.34        13.68 o                         
   1  23   7         30.23         36.17         5.09 o                         
   2  23   7        282.42        293.79        30.45 o                         
  -2  24   7        106.71        106.28        18.32 o                         
  -1  24   7        158.12        142.80        22.47 o                         
   0  24   7        231.80        249.49        23.52 o                         
   1  24   7        854.13        973.31        67.20 o                         
   2  24   7         71.86         74.99        10.14 o                         
  -2  25   7          8.57          3.70         4.17 o                         
  -1  25   7        300.88        330.87        50.66 o                         
   0  25   7         31.96         32.79         6.00 o                         
   1  25   7         26.06         32.78         5.00 o                         
   2  25   7         32.56         35.94         5.61 o                         
  -2  26   7        276.85        236.28        35.48 o                         
  -1  26   7        310.98        315.19        49.08 o                         
   0  26   7        205.81        219.15        24.07 o                         
   1  26   7         22.13         31.39         4.98 o                         
  -1  27   7         29.81         28.75         6.77 o                         
   0  27   7          0.01          3.52         4.24 o                         
   1  27   7         11.57         13.27         4.47 o                         
  -1  28   7        137.29        102.73        17.00 o                         
   0  28   7          8.16         13.63         5.76 o                         
  -4   0   8         26.53         14.92         5.49 o                         
  -3   0   8        637.78        773.73        83.54 o                         
  -2   0   8        896.59        860.84        83.24 o                         
  -1   0   8          1.93          2.92         2.39 o                         
   0   0   8         73.89         87.44        10.99 o                         
   1   0   8         42.16         56.20         7.10 o                         
   2   0   8        163.04        154.46        20.47 o                         
   3   0   8       2213.29       2067.22       331.59 o                         
   4   0   8        435.94        599.54       121.21 o                         
  -4   1   8        169.30        110.22        17.94 o                         
  -3   1   8        719.08        924.80        84.40 o                         
  -2   1   8        367.80        329.85        25.60 o                         
  -1   1   8        159.89        157.34        13.96 o                         
   0   1   8        105.94        104.77         9.46 o                         
   1   1   8       2726.05       2594.86       141.38 o                         
   2   1   8       1129.86        907.64        63.63 o                         
   3   1   8        500.95        474.00        43.57 o                         
   4   1   8         32.86         44.60         7.58 o                         
  -4   2   8        205.98        149.14        24.95 o                         
  -3   2   8          0.02          1.67         2.45 o                         
  -2   2   8         58.15         73.01         7.31 o                         
  -1   2   8       2885.17       2877.71       167.76 o                         
   0   2   8          0.03          0.75         1.02 o                         
   1   2   8         23.53         17.59         1.29 o                         
   2   2   8       1084.03        906.69        63.42 o                         
   3   2   8         13.20         14.04         2.89 o                         
   4   2   8         13.21         21.84         5.64 o                         
  -4   3   8          4.03          2.69         4.05 o                         
  -3   3   8        142.91        160.72        16.86 o                         
  -2   3   8         29.86         26.34         3.08 o                         
  -1   3   8        186.60        137.12        12.63 o                         
   0   3   8       1634.58       1626.53        94.74 o                         
   1   3   8         14.18         15.00         0.80 o                         
   2   3   8          0.73          3.37         1.59 o                         
   3   3   8        372.75        386.16        41.76 o                         
   4   3   8        371.55        477.05        69.09 o                         
  -4   4   8        158.16        100.60        14.62 o                         
  -3   4   8         31.01         31.61         4.35 o                         
  -2   4   8        594.42        601.16        43.55 o                         
  -1   4   8       2389.44       2455.28       136.65 o                         
   0   4   8       3221.48       3133.62       171.42 o                         
   1   4   8       1351.70       1150.56        66.21 o                         
   2   4   8         18.15         24.52         2.34 o                         
   3   4   8          0.40          1.69         2.14 o                         
   4   4   8          4.50          1.65         4.64 o                         
  -4   5   8         59.88         35.21         6.19 o                         
  -3   5   8          0.66          1.35         2.49 o                         
  -2   5   8        346.61        333.19        24.78 o                         
  -1   5   8       1234.26       1120.34        69.90 o                         
   0   5   8       1904.18       1892.81       109.53 o                         
   1   5   8         93.99         80.22         7.13 o                         
   2   5   8         29.95         33.41         3.12 o                         
   3   5   8         43.08         54.50         6.37 o                         
   4   5   8        480.54        564.10        82.95 o                         
  -4   6   8        496.26        339.30        67.82 o                         
  -3   6   8        304.92        370.93        45.91 o                         
  -2   6   8        140.84        141.26        12.62 o                         
  -1   6   8        423.64        384.18        27.72 o                         
   0   6   8        108.80        107.76         9.81 o                         
   1   6   8         41.92         51.39         4.63 o                         
   2   6   8        763.06        655.34        42.05 o                         
   3   6   8          2.63          2.32         2.29 o                         
   4   6   8          7.58         10.26         5.15 o                         
  -4   7   8        463.35        328.91        66.29 o                         
  -3   7   8        401.47        474.89        67.22 o                         
  -2   7   8         19.46         21.02         2.71 o                         
  -1   7   8         62.77         54.28         5.30 o                         
   0   7   8        766.62        879.00        55.24 o                         
   1   7   8        120.61        123.64        12.55 o                         
   2   7   8        139.37        130.89        11.22 o                         
   3   7   8         69.32         84.12         9.24 o                         
   4   7   8         17.17         23.76         5.21 o                         
  -4   8   8        281.91        161.96        30.61 o                         
  -3   8   8        799.28       1007.01       130.11 o                         
  -2   8   8       1220.95       1266.69       100.96 o                         
  -1   8   8        685.48        678.95        44.51 o                         
   0   8   8        448.68        474.79        31.00 o                         
   1   8   8         32.04         48.64         4.69 o                         
   2   8   8        933.98        956.65        68.08 o                         
   3   8   8         53.95         58.52         6.56 o                         
   4   8   8        150.85        142.47        29.37 o                         
  -4   9   8          0.86         -2.09         4.36 o                         
  -3   9   8        287.62        383.60        40.99 o                         
  -2   9   8        468.92        518.86        38.48 o                         
  -1   9   8        136.43        131.06        11.42 o                         
   0   9   8        950.63        972.78        58.57 o                         
   1   9   8        142.34        133.01        12.14 o                         
   2   9   8        791.03        842.36        54.16 o                         
   3   9   8         92.00        103.74        12.86 o                         
   4   9   8         24.24         16.48         4.43 o                         
  -4  10   8         92.00         95.40        27.92 o                         
  -3  10   8        130.31        159.28        17.53 o                         
  -2  10   8        219.33        216.89        19.53 o                         
  -1  10   8        194.49        202.45        15.26 o                         
   0  10   8          4.29          4.61         0.77 o                         
   1  10   8         18.58         14.94         1.26 o                         
   2  10   8        415.08        423.42        29.94 o                         
   3  10   8         15.13         17.91         2.46 o                         
   4  10   8         55.29         43.35         7.33 o                         
  -4  11   8         26.03         16.90         5.53 o                         
  -3  11   8         54.39         41.68         6.53 o                         
  -2  11   8        148.91        155.23        12.92 o                         
  -1  11   8       1930.58       1984.65       100.37 o                         
   0  11   8       1593.24       1698.04        84.58 o                         
   1  11   8        400.66        402.80        28.38 o                         
   2  11   8         95.75         99.13         9.08 o                         
   3  11   8        180.05        196.30        18.49 o                         
  -4  12   8        161.13        107.51        24.48 o                         
  -3  12   8        100.60        104.18        12.48 o                         
  -2  12   8        582.15        668.33        56.72 o                         
  -1  12   8        815.32        890.82        48.29 o                         
   0  12   8        583.34        568.37        33.05 o                         
   1  12   8       1179.12       1232.74        74.78 o                         
   2  12   8         13.80         20.88         2.31 o                         
   3  12   8          3.60          2.59         2.41 o                         
  -4  13   8          4.50          1.16         4.22 o                         
  -3  13   8         75.46         77.77        11.95 o                         
  -2  13   8         39.45         44.07         5.30 o                         
  -1  13   8         79.08         83.67         8.33 o                         
   0  13   8        211.13        204.92        16.00 o                         
   1  13   8         19.85         19.91         2.10 o                         
   2  13   8        644.47        690.60        47.16 o                         
   3  13   8          3.75          4.70         2.98 o                         
  -4  14   8          8.95          8.06         5.06 o                         
  -3  14   8          5.47          8.10         3.18 o                         
  -2  14   8          0.01          0.10         2.04 o                         
  -1  14   8        398.99        429.22        30.87 o                         
   0  14   8        546.18        565.44        36.09 o                         
   1  14   8        519.88        533.58        38.42 o                         
   2  14   8        676.14        775.11        53.04 o                         
   3  14   8        118.31        140.82        13.10 o                         
  -3  15   8         69.63         83.86        13.07 o                         
  -2  15   8        887.43        945.80        82.77 o                         
  -1  15   8       1769.65       1902.90       106.81 o                         
   0  15   8         14.87         18.34         2.10 o                         
   1  15   8        166.43        174.77        15.38 o                         
   2  15   8        927.20       1005.19        65.92 o                         
   3  15   8         42.96         54.37         6.06 o                         
  -3  16   8         13.35         10.76         2.97 o                         
  -2  16   8         15.91         14.48         2.36 o                         
  -1  16   8       3655.59       3999.28       233.75 o                         
   0  16   8        576.05        590.10        39.70 o                         
   1  16   8        444.30        458.26        32.16 o                         
   2  16   8         12.81         19.22         3.55 o                         
   3  16   8        193.59        217.69        22.20 o                         
  -3  17   8        108.51         89.13        14.13 o                         
  -2  17   8         89.66         78.76         7.54 o                         
  -1  17   8        175.31        184.21        15.95 o                         
   0  17   8       2321.17       2535.46       143.25 o                         
   1  17   8          4.49         10.19         1.30 o                         
   2  17   8         14.78         21.82         3.53 o                         
   3  17   8        439.52        458.02        42.57 o                         
  -3  18   8        236.63        247.92        39.53 o                         
  -2  18   8        457.84        522.31        53.94 o                         
  -1  18   8        497.97        517.60        34.99 o                         
   0  18   8       1181.85       1253.24        75.76 o                         
   1  18   8         91.95         99.74        10.77 o                         
   2  18   8          2.92          4.85         2.28 o                         
   3  18   8         50.72         53.68         7.75 o                         
  -3  19   8        313.54        346.37        55.61 o                         
  -2  19   8        345.81        406.52        39.52 o                         
  -1  19   8         53.71         49.79         6.90 o                         
   0  19   8       1229.66       1350.37        80.01 o                         
   1  19   8       2821.63       3030.47       185.49 o                         
   2  19   8       1654.59       1820.82       116.93 o                         
   3  19   8          7.55          5.58         4.27 o                         
  -3  20   8         44.05         44.94         7.28 o                         
  -2  20   8        565.37        652.09        69.89 o                         
  -1  20   8        189.03        164.96        17.42 o                         
   0  20   8         80.00         97.73        11.63 o                         
   1  20   8        691.55        772.15        54.72 o                         
   2  20   8        209.96        239.15        25.42 o                         
  -3  21   8        293.98        292.26        55.66 o                         
  -2  21   8          1.10          4.49         3.07 o                         
  -1  21   8        351.48        386.14        41.58 o                         
   0  21   8        704.80        802.31        56.13 o                         
   1  21   8        385.33        398.21        31.90 o                         
   2  21   8        112.33        136.20        15.28 o                         
  -2  22   8          3.66         -0.99         2.96 o                         
  -1  22   8          0.24          4.19         2.41 o                         
   0  22   8        138.38        157.52        16.63 o                         
   1  22   8        198.13        217.82        20.19 o                         
   2  22   8        123.55        152.71        15.33 o                         
  -2  23   8        401.37        457.71        64.84 o                         
  -1  23   8        285.92        288.46        46.37 o                         
   0  23   8        358.13        408.21        34.13 o                         
   1  23   8        891.57       1028.38        69.03 o                         
   2  23   8         11.43         15.43         3.58 o                         
  -2  24   8         66.78         56.01        11.59 o                         
  -1  24   8        107.88         87.01        16.04 o                         
   0  24   8        109.12        117.47        13.70 o                         
   1  24   8        104.10        113.39        12.40 o                         
   2  24   8          3.60          4.80         3.54 o                         
  -2  25   8        203.26        174.50        35.37 o                         
  -1  25   8        507.46        554.01        85.14 o                         
   0  25   8       1220.49       1428.63        98.35 o                         
   1  25   8         45.93         56.35         7.16 o                         
  -1  26   8        107.62         83.89        13.74 o                         
   0  26   8          6.74          9.74         4.29 o                         
   1  26   8         76.36         82.54         9.86 o                         
  -1  27   8         27.01         10.60         4.02 o                         
   0  27   8        304.97        290.56        25.36 o                         
   1  27   8        834.05        748.30        52.50 o                         
   0  28   8          8.14          7.71         4.85 o                         
  -4   1   9         23.99         13.51         5.41 o                         
  -3   1   9        237.79        277.45        24.46 o                         
  -2   1   9        245.09        215.78        18.28 o                         
  -1   1   9        919.77        919.04        57.92 o                         
   0   1   9        656.15        622.65        40.40 o                         
   1   1   9        468.44        400.82        27.70 o                         
   2   1   9          6.67          9.15         1.36 o                         
   3   1   9          3.89          4.60         1.73 o                         
   4   1   9          1.00          2.90         4.85 o                         
  -4   2   9        133.43         84.48        17.23 o                         
  -3   2   9          2.09          2.06         2.72 o                         
  -2   2   9        518.72        512.78        37.69 o                         
  -1   2   9       1195.44       1088.39        63.10 o                         
   0   2   9        114.70        107.56         9.77 o                         
   1   2   9       1796.09       1684.23        94.78 o                         
   2   2   9          3.53          4.82         1.04 o                         
   3   2   9          2.68          4.78         2.66 o                         
   4   2   9         34.16         40.06         7.32 o                         
  -4   3   9        139.87         85.13        14.62 o                         
  -3   3   9        107.09        137.86        14.65 o                         
  -2   3   9        814.86        840.35        58.13 o                         
  -1   3   9        352.41        303.00        22.56 o                         
   0   3   9         37.74         47.48         4.63 o                         
   1   3   9        114.02        123.75        10.52 o                         
   2   3   9       1545.29       1450.37        92.75 o                         
   3   3   9        304.22        302.90        27.92 o                         
   4   3   9        108.05        134.70        25.44 o                         
  -4   4   9         33.53         17.79         4.78 o                         
  -3   4   9        477.34        625.51        69.40 o                         
  -2   4   9          0.34          0.95         1.84 o                         
  -1   4   9       1421.91       1437.70        85.84 o                         
   0   4   9        968.47       1003.20        62.32 o                         
   1   4   9         25.16         31.75         3.05 o                         
   2   4   9        103.11         97.11         9.20 o                         
   3   4   9          0.19         -0.06         2.24 o                         
   4   4   9          0.05          1.97         4.54 o                         
  -4   5   9         33.07         16.92         4.59 o                         
  -3   5   9        151.75        201.88        25.68 o                         
  -2   5   9        487.52        562.97        42.94 o                         
  -1   5   9        546.39        618.57        41.37 o                         
   0   5   9       1236.34       1200.03        70.89 o                         
   1   5   9       1214.19       1185.41        66.11 o                         
   2   5   9        216.71        218.33        17.81 o                         
   3   5   9        104.29        114.52        12.18 o                         
   4   5   9        197.74        198.03        32.53 o                         
  -4   6   9          3.93          6.30         4.38 o                         
  -3   6   9         69.49         61.92         7.95 o                         
  -2   6   9        668.73        735.31        53.10 o                         
  -1   6   9       1075.96       1134.77        69.90 o                         
   0   6   9         74.89        113.61        10.64 o                         
   1   6   9       1357.29       1465.97        83.54 o                         
   2   6   9         59.88         58.12         5.51 o                         
   3   6   9        164.09        179.29        17.84 o                         
   4   6   9        169.13        183.54        25.76 o                         
  -4   7   9        117.72         81.01        13.19 o                         
  -3   7   9        122.70        139.19        17.50 o                         
  -2   7   9         64.75         71.33         7.51 o                         
  -1   7   9       3671.63       4022.46       226.42 o                         
   0   7   9       1963.04       2120.62       117.12 o                         
   1   7   9        537.14        569.08        36.93 o                         
   2   7   9          0.35          2.33         1.53 o                         
   3   7   9          1.67          2.85         2.18 o                         
   4   7   9         29.22         23.26         7.39 o                         
  -4   8   9        177.18        162.03        34.40 o                         
  -3   8   9          1.16          1.67         2.52 o                         
  -2   8   9         26.96         31.65         4.19 o                         
  -1   8   9          0.16          1.15         1.67 o                         
   0   8   9        684.75        732.77        45.33 o                         
   1   8   9        826.75        784.62        48.95 o                         
   2   8   9        182.75        172.34        13.89 o                         
   3   8   9        626.00        596.22        52.76 o                         
  -4   9   9          1.05          5.42         4.47 o                         
  -3   9   9        431.71        604.48        69.38 o                         
  -2   9   9        922.20       1025.77        82.69 o                         
  -1   9   9        219.61        245.81        18.85 o                         
   0   9   9          0.41          4.60         1.19 o                         
   1   9   9       1307.64       1255.10        67.09 o                         
   2   9   9        932.00        986.56        61.06 o                         
   3   9   9        365.52        377.35        34.84 o                         
  -4  10   9        223.46        293.55        73.59 o                         
  -3  10   9         66.72         65.89         9.33 o                         
  -2  10   9        157.81        176.62        14.98 o                         
  -1  10   9          0.49          3.98         1.49 o                         
   0  10   9         57.09         65.12         6.28 o                         
   1  10   9       2194.20       2316.16       119.81 o                         
   2  10   9        537.96        549.02        36.53 o                         
   3  10   9        106.79        118.64        11.13 o                         
  -4  11   9        490.72        518.53       143.39 o                         
  -3  11   9        726.92       1015.96       113.85 o                         
  -2  11   9        415.52        469.19        35.21 o                         
  -1  11   9       1239.60       1232.35        66.14 o                         
   0  11   9        222.94        213.76        15.87 o                         
   1  11   9          5.70          9.77         1.23 o                         
   2  11   9        549.08        576.48        39.35 o                         
   3  11   9       1075.35       1085.52        74.64 o                         
  -4  12   9         15.67         15.30         7.82 o                         
  -3  12   9          0.06          0.59         2.67 o                         
  -2  12   9        535.47        633.35        42.34 o                         
  -1  12   9        589.62        554.61        33.95 o                         
   0  12   9        247.04        228.72        16.56 o                         
   1  12   9          6.58          7.32         1.26 o                         
   2  12   9         81.55         86.00         8.91 o                         
   3  12   9         98.53        119.01        11.09 o                         
  -3  13   9         69.37         64.08        10.67 o                         
  -2  13   9       1014.71       1212.61        91.86 o                         
  -1  13   9       1311.06       1387.16        80.58 o                         
   0  13   9       1700.87       1809.30        95.40 o                         
   1  13   9        825.21        875.17        53.97 o                         
   2  13   9        103.93        127.88        13.14 o                         
   3  13   9          9.42          6.21         2.78 o                         
  -3  14   9        404.31        490.18        61.87 o                         
  -2  14   9          0.37         -0.37         1.61 o                         
  -1  14   9        884.69       1016.00        60.36 o                         
   0  14   9         98.07        103.71        10.03 o                         
   1  14   9         14.71         16.74         1.79 o                         
   2  14   9          0.77          3.24         2.32 o                         
   3  14   9        232.37        240.67        24.36 o                         
  -3  15   9         39.71         26.48         3.71 o                         
  -2  15   9        153.86        158.54        15.59 o                         
  -1  15   9       2125.32       2306.44       127.10 o                         
   0  15   9        631.83        656.30        40.65 o                         
   1  15   9         98.10         89.16         9.05 o                         
   2  15   9       1394.67       1505.92        94.20 o                         
   3  15   9         44.90         53.75         6.26 o                         
  -3  16   9        170.29        168.77        24.34 o                         
  -2  16   9        258.94        282.62        24.39 o                         
  -1  16   9        143.56        165.51        14.67 o                         
   0  16   9        720.15        789.00        46.80 o                         
   1  16   9        175.93        160.22        14.65 o                         
   2  16   9         48.11         59.25         7.11 o                         
   3  16   9        157.44        154.51        15.23 o                         
  -3  17   9         85.98         85.72        13.97 o                         
  -2  17   9        973.34       1174.49       102.17 o                         
  -1  17   9          4.86         10.08         2.56 o                         
   0  17   9          1.50          5.02         1.54 o                         
   1  17   9        709.15        710.85        47.84 o                         
   2  17   9        403.93        428.99        35.19 o                         
   3  17   9        168.73        168.57        20.13 o                         
  -3  18   9         39.50         26.14         6.01 o                         
  -2  18   9          9.73          8.94         3.10 o                         
  -1  18   9        267.49        284.14        22.10 o                         
   0  18   9          9.99         11.54         2.15 o                         
   1  18   9        152.47        187.91        17.62 o                         
   2  18   9        764.11        866.09        61.09 o                         
   3  18   9         44.29         35.44         5.87 o                         
  -3  19   9         13.18         14.62         3.97 o                         
  -2  19   9         37.35         36.25         5.34 o                         
  -1  19   9        516.78        564.31        46.23 o                         
   0  19   9       1098.00       1229.73        75.30 o                         
   1  19   9         25.65         25.24         3.76 o                         
   2  19   9        127.38        143.07        14.73 o                         
  -3  20   9         85.60         93.76        21.72 o                         
  -2  20   9        131.96        142.41        19.48 o                         
  -1  20   9        204.00        219.42        26.04 o                         
   0  20   9        495.34        579.64        39.84 o                         
   1  20   9        381.77        404.06        32.94 o                         
   2  20   9        150.84        182.75        18.21 o                         
  -2  21   9        119.85        119.08        17.93 o                         
  -1  21   9         33.61         33.79         5.11 o                         
   0  21   9        360.26        411.80        33.19 o                         
   1  21   9        450.74        509.48        38.71 o                         
   2  21   9        251.04        271.45        24.24 o                         
  -2  22   9        374.93        414.71        70.27 o                         
  -1  22   9        615.51        674.52        91.32 o                         
   0  22   9        349.28        391.74        32.49 o                         
   1  22   9         18.04         22.09         3.85 o                         
   2  22   9         46.77         53.23         6.82 o                         
  -2  23   9         85.48         64.94        10.99 o                         
  -1  23   9         29.52         26.41         4.47 o                         
   0  23   9         37.85         44.01         7.01 o                         
   1  23   9         11.58         19.55         3.67 o                         
   2  23   9         38.08         40.66         5.83 o                         
  -2  24   9        560.51        565.08        83.64 o                         
  -1  24   9        555.10        569.28        78.52 o                         
   0  24   9         33.46         35.21         6.79 o                         
   1  24   9          4.61          1.48         3.36 o                         
  -1  25   9        622.69        642.38        97.93 o                         
   0  25   9        237.32        274.09        23.77 o                         
   1  25   9          9.14          5.29         3.72 o                         
  -1  26   9        185.83        150.90        23.69 o                         
   0  26   9        417.91        436.72        37.71 o                         
   1  26   9        111.33         91.54        10.58 o                         
   0  27   9        278.36        251.79        22.76 o                         
  -4   0  10        202.49        141.47        41.65 o                         
  -3   0  10        442.66        464.02        47.25 o                         
  -2   0  10       1226.12       1358.21       110.88 o                         
  -1   0  10       2052.68       2428.15       182.65 o                         
   0   0  10         87.50         91.03        12.84 o                         
   1   0  10       3546.68       3738.32       278.07 o                         
   2   0  10       2780.19       2431.82       216.35 o                         
   3   0  10          7.18          7.68         2.48 o                         
  -4   1  10          7.31          4.99         6.06 o                         
  -3   1  10         68.08         85.04         9.28 o                         
  -2   1  10        437.38        461.68        31.35 o                         
  -1   1  10        308.16        370.48        24.69 o                         
   0   1  10        759.47        844.33        50.24 o                         
   1   1  10         72.29         77.45         6.82 o                         
   2   1  10         80.54         98.59         9.07 o                         
   3   1  10          0.22          4.44         3.86 o                         
  -4   2  10         81.22         51.00         8.29 o                         
  -3   2  10        322.45        470.33        42.89 o                         
  -2   2  10        666.46        724.98        44.44 o                         
  -1   2  10       1759.69       2065.34       113.29 o                         
   0   2  10       1629.76       1756.42        96.77 o                         
   1   2  10         81.89         83.00         7.48 o                         
   2   2  10        105.55        112.67        10.45 o                         
   3   2  10        462.38        466.15        48.40 o                         
  -4   3  10         87.17         41.20        11.44 o                         
  -3   3  10         31.37         32.62         4.33 o                         
  -2   3  10        251.02        262.54        20.34 o                         
  -1   3  10        202.42        245.98        19.03 o                         
   0   3  10        220.03        248.14        18.52 o                         
   1   3  10          6.39          4.95         1.10 o                         
   2   3  10        886.40        857.29        56.24 o                         
   3   3  10        217.11        235.34        21.09 o                         
  -3   4  10        148.99        180.39        20.75 o                         
  -2   4  10       3200.22       3813.16       272.32 o                         
  -1   4  10       1562.98       1800.62       100.58 o                         
   0   4  10        148.47        151.16        12.46 o                         
   1   4  10        795.00        825.39        46.80 o                         
   2   4  10          3.21          4.54         1.62 o                         
   3   4  10          1.88          2.81         2.14 o                         
  -4   5  10          1.53          0.14         4.71 o                         
  -3   5  10        389.19        517.13        50.35 o                         
  -2   5  10        145.19        145.97        14.80 o                         
  -1   5  10         31.52         42.54         4.37 o                         
   0   5  10         48.92         47.94         4.76 o                         
   1   5  10        351.52        329.34        23.22 o                         
   2   5  10          6.91         11.48         1.48 o                         
   3   5  10          0.67         -0.61         2.46 o                         
  -4   6  10         11.23          5.07         6.42 o                         
  -3   6  10        682.88        888.70       105.82 o                         
  -2   6  10        111.67        123.16        11.45 o                         
  -1   6  10        500.52        567.58        38.87 o                         
   0   6  10       2183.22       2455.02       133.41 o                         
   1   6  10         80.93         66.08         6.43 o                         
   2   6  10        406.28        343.46        29.70 o                         
   3   6  10        245.95        252.84        24.27 o                         
  -4   7  10        135.47        118.25        34.28 o                         
  -3   7  10        706.95        933.91       101.36 o                         
  -2   7  10        580.37        693.34        47.22 o                         
  -1   7  10        129.56        143.64        12.13 o                         
   0   7  10        392.91        408.61        28.75 o                         
   1   7  10         28.29         39.25         3.95 o                         
   2   7  10       1542.77       1455.64        80.69 o                         
   3   7  10        326.61        311.02        33.69 o                         
  -4   8  10         42.21         20.10         7.62 o                         
  -3   8  10          0.68          0.99         2.76 o                         
  -2   8  10        264.99        267.23        20.71 o                         
  -1   8  10        137.86        130.32        11.36 o                         
   0   8  10        163.26        147.18        12.44 o                         
   1   8  10        229.97        204.99        16.99 o                         
   2   8  10        123.60        114.25        10.27 o                         
   3   8  10        204.41        211.80        26.82 o                         
  -4   9  10         60.40         37.76        10.20 o                         
  -3   9  10        238.50        313.84        28.11 o                         
  -2   9  10       1035.04       1068.58        76.38 o                         
  -1   9  10        155.25        164.56        13.55 o                         
   0   9  10         46.75         48.46         4.78 o                         
   1   9  10         47.82         57.92         6.18 o                         
   2   9  10          1.47          4.35         1.88 o                         
   3   9  10          7.47         16.41         3.22 o                         
  -4  10  10         42.50         21.92         7.11 o                         
  -3  10  10        174.15        188.34        16.23 o                         
  -2  10  10        320.34        354.14        23.19 o                         
  -1  10  10        184.85        176.20        14.60 o                         
   0  10  10        334.36        366.06        26.17 o                         
   1  10  10        153.11        155.00        12.56 o                         
   2  10  10        333.51        340.92        29.54 o                         
   3  10  10        219.42        232.10        20.44 o                         
  -3  11  10        417.66        573.60        53.36 o                         
  -2  11  10        451.27        539.81        39.94 o                         
  -1  11  10        101.99        103.03         9.38 o                         
   0  11  10        148.78        137.36        11.35 o                         
   1  11  10         47.44         41.33         3.99 o                         
   2  11  10         11.27         12.52         1.76 o                         
   3  11  10        254.37        262.79        25.09 o                         
  -3  12  10        314.53        438.54        44.88 o                         
  -2  12  10        128.87        152.79        15.99 o                         
  -1  12  10        396.45        393.21        26.56 o                         
   0  12  10        253.70        225.13        16.31 o                         
   1  12  10         88.06         75.67         7.02 o                         
   2  12  10         98.32        111.47        11.94 o                         
   3  12  10        345.75        333.89        26.92 o                         
  -3  13  10          0.47          2.23         3.00 o                         
  -2  13  10         10.52         10.56         2.23 o                         
  -1  13  10         83.71         67.75         6.82 o                         
   0  13  10        605.15        641.19        37.31 o                         
   1  13  10        138.85        140.47        12.15 o                         
   2  13  10        349.36        391.46        28.80 o                         
   3  13  10         59.43         54.93         6.48 o                         
  -3  14  10        120.21        117.97        16.10 o                         
  -2  14  10         23.08         29.39         3.62 o                         
  -1  14  10        159.78        145.88        13.58 o                         
   0  14  10          2.25          2.34         1.58 o                         
   1  14  10        279.44        261.95        20.17 o                         
   2  14  10        137.23        157.12        14.92 o                         
   3  14  10         27.98         33.46         4.79 o                         
  -3  15  10         55.29         52.02         6.47 o                         
  -2  15  10         48.94         55.41         5.92 o                         
  -1  15  10         49.71         53.85         6.19 o                         
   0  15  10       1941.01       2077.19       118.04 o                         
   1  15  10        756.39        730.40        46.48 o                         
   2  15  10        120.97        135.93        13.93 o                         
   3  15  10        494.92        456.80        52.48 o                         
  -3  16  10          5.14         11.60         3.83 o                         
  -2  16  10          9.37          9.79         2.72 o                         
  -1  16  10        733.55        785.09        50.14 o                         
   0  16  10        344.01        393.08        29.26 o                         
   1  16  10        635.69        631.59        43.47 o                         
   2  16  10         17.94         21.06         2.46 o                         
   3  16  10          7.21         10.03         3.50 o                         
  -3  17  10          8.83          8.91         3.98 o                         
  -2  17  10          0.21          4.47         2.79 o                         
  -1  17  10         19.62         23.52         3.54 o                         
   0  17  10        242.33        229.16        18.40 o                         
   1  17  10         20.71         24.99         2.86 o                         
   2  17  10         47.32         50.67         6.18 o                         
  -3  18  10          8.86          8.02         3.74 o                         
  -2  18  10        387.56        405.71        48.83 o                         
  -1  18  10          0.04          0.79         2.40 o                         
   0  18  10        199.62        194.16        16.38 o                         
   1  18  10       1362.33       1451.78        88.56 o                         
   2  18  10        156.32        209.09        20.03 o                         
  -2  19  10        251.88        295.17        46.11 o                         
  -1  19  10        403.96        447.84        37.86 o                         
   0  19  10        525.37        597.00        42.50 o                         
   1  19  10        289.31        330.02        28.03 o                         
   2  19  10         10.22         10.16         3.10 o                         
  -2  20  10         30.78         23.61         4.52 o                         
  -1  20  10        123.22        120.36        15.03 o                         
   0  20  10         71.42         86.86         9.41 o                         
   1  20  10        378.50        427.79        35.06 o                         
   2  20  10       1344.12       1506.41       103.10 o                         
  -2  21  10        240.92        287.57        54.95 o                         
  -1  21  10        975.51       1108.32       140.38 o                         
   0  21  10         22.83         28.24         3.84 o                         
   1  21  10         48.83         57.83         7.29 o                         
   2  21  10        211.48        211.65        20.62 o                         
  -2  22  10        505.23        584.64        97.51 o                         
  -1  22  10        768.93        895.92       129.85 o                         
   0  22  10         47.49         60.84         8.55 o                         
   1  22  10         43.86         57.74         7.32 o                         
   2  22  10        541.07        535.76        40.86 o                         
  -2  23  10         34.49         23.58         5.16 o                         
  -1  23  10          1.25          3.10         2.87 o                         
   0  23  10       1512.18       1928.29       127.88 o                         
   1  23  10        312.84        367.46        29.85 o                         
  -1  24  10       1332.42       1461.05       208.20 o                         
   0  24  10        536.51        636.39        60.38 o                         
   1  24  10         59.08         67.77         8.57 o                         
  -1  25  10        101.75         65.55        11.27 o                         
   0  25  10         31.29         52.89         9.22 o                         
   1  25  10          4.55          8.53         3.91 o                         
   0  26  10         40.59         26.01         6.07 o                         
  -4   1  11         53.86         18.20         4.83 o                         
  -3   1  11        170.46        202.99        18.69 o                         
  -2   1  11        186.12        214.50        18.82 o                         
  -1   1  11        465.02        527.62        33.28 o                         
   0   1  11        291.57        328.07        24.10 o                         
   1   1  11        528.07        560.44        36.81 o                         
   2   1  11        295.41        290.30        22.96 o                         
   3   1  11        680.11        620.08        99.27 o                         
  -4   2  11        120.71         56.29         8.50 o                         
  -3   2  11        859.03       1140.95       120.57 o                         
  -2   2  11       1136.47       1282.33        86.92 o                         
  -1   2  11       1341.25       1551.02        85.93 o                         
   0   2  11        125.72        136.55        12.35 o                         
   1   2  11         31.45         36.93         3.50 o                         
   2   2  11        288.37        263.36        24.33 o                         
   3   2  11         11.51         17.50         2.48 o                         
  -4   3  11         46.29         14.71         4.49 o                         
  -3   3  11         55.08         60.49         7.57 o                         
  -2   3  11          0.59          2.47         2.26 o                         
  -1   3  11         49.97         59.87         5.55 o                         
   0   3  11       2650.83       2972.84       155.68 o                         
   1   3  11       2195.58       2321.56       120.66 o                         
   2   3  11         79.06         76.39         6.98 o                         
   3   3  11          0.73         -1.35         2.36 o                         
  -4   4  11         42.01         15.08         5.96 o                         
  -3   4  11        119.86        150.18        20.70 o                         
  -2   4  11         48.53         59.81         6.45 o                         
  -1   4  11         59.99         66.69         6.12 o                         
   0   4  11        674.05        751.93        45.99 o                         
   1   4  11        869.62        883.29        54.22 o                         
   2   4  11        553.92        523.82        40.49 o                         
   3   4  11        236.75        222.45        22.44 o                         
  -4   5  11         64.35         17.64         7.48 o                         
  -3   5  11          4.49          5.93         2.86 o                         
  -2   5  11       2011.96       2490.54       155.23 o                         
  -1   5  11        582.90        655.87        40.35 o                         
   0   5  11         75.35         96.35         9.50 o                         
   1   5  11        247.08        276.91        21.16 o                         
   2   5  11        966.98        884.87        64.58 o                         
   3   5  11        327.09        314.33        35.13 o                         
  -4   6  11         28.15         18.61         7.55 o                         
  -3   6  11         56.46         60.40         6.94 o                         
  -2   6  11        197.58        210.93        16.51 o                         
  -1   6  11       1613.26       1865.83       109.14 o                         
   0   6  11       1383.73       1579.56        91.12 o                         
   1   6  11        430.32        454.93        31.05 o                         
   2   6  11         28.94         30.00         2.77 o                         
   3   6  11          2.55          6.38         2.80 o                         
  -4   7  11        127.11         71.95        13.07 o                         
  -3   7  11        780.23        957.58       116.89 o                         
  -2   7  11         37.50         42.03         4.45 o                         
  -1   7  11         42.12         39.80         4.15 o                         
   0   7  11          5.23          8.19         1.38 o                         
   1   7  11         53.06         56.99         6.15 o                         
   2   7  11         51.74         49.35         4.83 o                         
   3   7  11        486.25        423.73        38.80 o                         
  -4   8  11        288.18        192.50        44.87 o                         
  -3   8  11        395.32        462.22        44.45 o                         
  -2   8  11         16.37         18.10         2.36 o                         
  -1   8  11        261.14        293.65        21.54 o                         
   0   8  11        181.65        203.18        15.95 o                         
   1   8  11         92.85         98.05         9.20 o                         
   2   8  11          1.87          5.29         1.43 o                         
   3   8  11         41.74         47.68         7.18 o                         
  -3   9  11        297.05        339.88        32.24 o                         
  -2   9  11         13.24         18.11         2.81 o                         
  -1   9  11        293.52        336.69        24.25 o                         
   0   9  11        286.09        296.99        22.34 o                         
   1   9  11        474.64        522.66        35.78 o                         
   2   9  11        818.83        887.56        52.81 o                         
   3   9  11         92.22         94.86        12.44 o                         
  -3  10  11        419.31        471.14        53.16 o                         
  -2  10  11        197.22        229.07        17.69 o                         
  -1  10  11         97.16        115.59        10.46 o                         
   0  10  11          0.05          1.75         1.78 o                         
   1  10  11       1674.92       1706.73        89.94 o                         
   2  10  11        623.84        639.59        43.49 o                         
   3  10  11          6.17          5.91         2.74 o                         
  -3  11  11        139.14        143.82        15.42 o                         
  -2  11  11         13.73         10.26         1.90 o                         
  -1  11  11        201.21        212.61        17.39 o                         
   0  11  11        327.66        426.09        31.38 o                         
   1  11  11        224.42        262.26        19.34 o                         
   2  11  11          9.81         14.89         1.82 o                         
   3  11  11        152.14        145.25        14.97 o                         
  -3  12  11        107.61         99.68        11.30 o                         
  -2  12  11        202.29        217.60        19.88 o                         
  -1  12  11        426.80        525.72        36.26 o                         
   0  12  11        502.89        544.25        33.26 o                         
   1  12  11          2.45          4.40         1.65 o                         
   2  12  11        118.53        129.60        12.05 o                         
   3  12  11         10.56          7.80         3.31 o                         
  -3  13  11        130.17        130.32        17.52 o                         
  -2  13  11       1046.39       1224.70       104.40 o                         
  -1  13  11        357.51        399.86        29.98 o                         
   0  13  11       1613.40       1601.86        85.77 o                         
   1  13  11         65.67         57.76         5.74 o                         
   2  13  11        613.65        668.80        47.03 o                         
   3  13  11         72.99         74.73         8.82 o                         
  -3  14  11         20.72         18.83         4.90 o                         
  -2  14  11        337.95        383.30        27.53 o                         
  -1  14  11          4.31         11.95         2.50 o                         
   0  14  11        332.84        389.13        25.09 o                         
   1  14  11         90.17        106.86         9.77 o                         
   2  14  11        288.60        297.23        24.59 o                         
   3  14  11         26.23         20.85         4.57 o                         
  -3  15  11        125.53        147.64        16.79 o                         
  -2  15  11        220.62        235.03        22.40 o                         
  -1  15  11          0.73         -0.09         2.33 o                         
   0  15  11        438.63        500.22        34.74 o                         
   1  15  11         62.10         62.06         6.14 o                         
   2  15  11         16.04         18.91         2.58 o                         
   3  15  11        187.21        204.26        60.08 o                         
  -3  16  11        252.43        327.01        60.03 o                         
  -2  16  11        165.11        175.02        15.87 o                         
  -1  16  11         59.74         68.48         7.50 o                         
   0  16  11        325.41        375.35        27.57 o                         
   1  16  11         13.64         17.74         2.71 o                         
   2  16  11        263.55        266.86        26.07 o                         
  -3  17  11         78.97         68.81        14.67 o                         
  -2  17  11          2.41          5.12         3.13 o                         
  -1  17  11         92.46        103.92        10.13 o                         
   0  17  11         15.06         11.48         2.69 o                         
   1  17  11        528.90        520.26        34.39 o                         
   2  17  11          2.92          4.89         2.72 o                         
  -2  18  11        158.64        169.14        17.07 o                         
  -1  18  11        227.42        230.71        21.27 o                         
   0  18  11        151.37        153.13        13.79 o                         
   1  18  11       1553.51       1537.40        88.14 o                         
   2  18  11        177.34        177.13        17.75 o                         
  -2  19  11          2.46          5.65         2.96 o                         
  -1  19  11          0.20          1.26         2.63 o                         
   0  19  11         55.25         64.27         6.97 o                         
   1  19  11          6.98         16.48         3.43 o                         
   2  19  11         22.49         22.02         3.90 o                         
  -2  20  11         35.79         34.67         6.22 o                         
  -1  20  11         28.80         23.08         4.12 o                         
   0  20  11         51.45         54.15         6.28 o                         
   1  20  11          3.91          8.30         2.99 o                         
   2  20  11        115.59        105.49        11.83 o                         
  -2  21  11         68.19         59.00        13.40 o                         
  -1  21  11         14.63         10.10         2.40 o                         
   0  21  11        390.16        443.78        47.30 o                         
   1  21  11        368.21        407.47        32.28 o                         
  -2  22  11        134.51        121.78        23.96 o                         
  -1  22  11         19.63         13.33         3.22 o                         
   0  22  11         71.00         73.39        12.20 o                         
   1  22  11         11.98         17.50         3.78 o                         
  -1  23  11         56.87         40.35        12.39 o                         
   0  23  11         10.42         13.10         4.08 o                         
   1  23  11         60.29         69.64         8.50 o                         
  -1  24  11         40.72         32.79         8.15 o                         
   0  24  11         91.11        101.13        11.98 o                         
   1  24  11        209.86        137.58        22.55 o                         
   0  25  11        170.50        168.20        17.01 o                         
  -4   0  12         32.89         10.35         7.13 o                         
  -3   0  12        432.09        482.11        47.38 o                         
  -2   0  12        135.31        122.88        16.81 o                         
  -1   0  12        148.62        177.13        19.47 o                         
   0   0  12         17.50         52.37        12.47 o                         
   1   0  12        131.68        148.83        16.96 o                         
   2   0  12          6.84         11.70         5.60 o                         
   3   0  12        139.35        150.77        21.09 o                         
  -3   1  12         78.49         71.75         9.83 o                         
  -2   1  12         16.47         17.80         3.46 o                         
  -1   1  12        154.83        185.36        14.15 o                         
   0   1  12       7294.27       8943.23       474.77 o                         
   1   1  12       3148.51       3444.62       176.73 o                         
   2   1  12        650.66        620.18        49.66 o                         
   3   1  12         71.75         87.34        10.26 o                         
  -3   2  12          0.23         -1.61         2.91 o                         
  -2   2  12         26.93         18.35         3.03 o                         
  -1   2  12       2069.47       2486.78       129.08 o                         
   0   2  12        263.80        292.77        24.23 o                         
   1   2  12         15.07         23.06         2.50 o                         
   2   2  12        259.40        281.14        27.57 o                         
   3   2  12         11.21         18.71         2.79 o                         
  -3   3  12        448.54        516.32        56.90 o                         
  -2   3  12        235.60        253.03        21.28 o                         
  -1   3  12       1695.38       1999.04       101.74 o                         
   0   3  12         13.94         19.91         2.51 o                         
   1   3  12          0.34          4.83         1.51 o                         
   2   3  12          4.34          7.11         1.52 o                         
   3   3  12        279.46        297.62        31.00 o                         
  -3   4  12         79.77         72.71         8.99 o                         
  -2   4  12        145.31        176.86        15.49 o                         
  -1   4  12         21.86         28.75         2.76 o                         
   0   4  12       1030.78       1202.11        70.60 o                         
   1   4  12         40.58         43.17         4.43 o                         
   2   4  12       1043.84        996.88        78.14 o                         
   3   4  12        183.04        187.80        19.68 o                         
  -3   5  12          8.53          7.82         3.16 o                         
  -2   5  12        403.46        469.83        30.53 o                         
  -1   5  12        370.07        437.66        30.34 o                         
   0   5  12         27.37         26.84         3.10 o                         
   1   5  12        172.40        173.36        14.79 o                         
   2   5  12        367.45        354.26        29.90 o                         
   3   5  12        164.88        157.66        18.22 o                         
  -3   6  12        191.88        194.69        25.96 o                         
  -2   6  12         11.55         14.04         2.27 o                         
  -1   6  12         77.71         88.66         8.29 o                         
   0   6  12        166.99        196.86        17.60 o                         
   1   6  12       1147.38       1214.14        75.33 o                         
   2   6  12         63.70         62.52         6.27 o                         
   3   6  12          7.05          4.00         2.64 o                         
  -3   7  12          3.98          6.00         3.24 o                         
  -2   7  12        274.11        277.92        20.45 o                         
  -1   7  12        168.28        195.15        14.75 o                         
   0   7  12        647.42        790.76        47.65 o                         
   1   7  12       1060.16       1139.01        69.32 o                         
   2   7  12         78.50         88.53         7.85 o                         
   3   7  12          0.49          1.78         2.48 o                         
  -3   8  12        183.44        241.59        27.78 o                         
  -2   8  12        175.70        201.26        17.47 o                         
  -1   8  12        213.97        262.53        19.38 o                         
   0   8  12        106.74        120.62        10.61 o                         
   1   8  12         36.95         47.64         4.79 o                         
   2   8  12        101.21        101.56         9.29 o                         
   3   8  12         10.07         12.18         2.90 o                         
  -3   9  12          2.17          2.07         2.73 o                         
  -2   9  12        198.79        199.65        16.78 o                         
  -1   9  12        167.57        176.31        14.29 o                         
   0   9  12         82.50         68.21         6.55 o                         
   1   9  12        198.93        251.98        20.12 o                         
   2   9  12          6.28         12.75         1.65 o                         
   3   9  12        206.69        176.26        23.05 o                         
  -3  10  12         23.87         22.87         5.51 o                         
  -2  10  12        192.44        196.58        15.61 o                         
  -1  10  12        325.25        340.21        23.81 o                         
   0  10  12         18.20         19.50         2.28 o                         
   1  10  12        217.43        229.77        19.65 o                         
   2  10  12         17.16         19.97         2.26 o                         
   3  10  12          1.74          5.92         2.81 o                         
  -3  11  12          0.02          2.03         2.84 o                         
  -2  11  12         57.63         57.52         5.77 o                         
  -1  11  12          0.39          4.44         1.93 o                         
   0  11  12        286.86        288.67        22.53 o                         
   1  11  12        526.06        535.25        34.64 o                         
   2  11  12          0.55          2.62         1.86 o                         
   3  11  12        118.56        119.15        18.40 o                         
  -3  12  12         30.28         26.79         5.27 o                         
  -2  12  12         17.47         14.83         2.48 o                         
  -1  12  12          1.58          3.28         1.89 o                         
   0  12  12        452.94        541.87        34.78 o                         
   1  12  12        159.46        166.46        14.08 o                         
   2  12  12        262.47        269.37        22.13 o                         
   3  12  12        134.12        106.00        16.25 o                         
  -3  13  12         41.56         27.61         5.85 o                         
  -2  13  12        162.93        177.05        13.77 o                         
  -1  13  12        123.54        124.34        11.01 o                         
   0  13  12        122.33        148.26        12.70 o                         
   1  13  12          1.57          5.86         1.70 o                         
   2  13  12         11.32         13.14         2.84 o                         
  -3  14  12         75.85         56.59        11.64 o                         
  -2  14  12          2.71          1.72         2.51 o                         
  -1  14  12        163.94        158.78        12.40 o                         
   0  14  12          5.57          8.37         2.02 o                         
   1  14  12         28.31         25.42         2.82 o                         
   2  14  12        286.86        295.59        25.15 o                         
  -3  15  12          0.09          2.41         3.69 o                         
  -2  15  12       1013.88       1216.43       114.92 o                         
  -1  15  12        180.77        208.89        19.11 o                         
   0  15  12          1.94          4.44         2.06 o                         
   1  15  12         34.93         38.70         3.97 o                         
   2  15  12          0.05          3.70         2.79 o                         
  -3  16  12         78.91         58.74        14.72 o                         
  -2  16  12         87.00         73.68        11.18 o                         
  -1  16  12        579.40        620.10        53.64 o                         
   0  16  12         19.13         23.43         3.31 o                         
   1  16  12         46.53         42.56         4.81 o                         
   2  16  12         62.98         65.10         7.62 o                         
  -2  17  12         22.75         30.52         8.53 o                         
  -1  17  12        239.40        255.54        22.42 o                         
   0  17  12        420.65        460.67        33.63 o                         
   1  17  12         36.91         37.25         3.94 o                         
   2  17  12         12.23         16.43         3.22 o                         
  -2  18  12         60.75         62.31        10.14 o                         
  -1  18  12        174.69        165.98        16.71 o                         
   0  18  12        101.72        111.04        10.91 o                         
   1  18  12          0.05          1.20         2.27 o                         
   2  18  12          7.37          8.54         3.86 o                         
  -2  19  12          0.29          3.53         3.08 o                         
  -1  19  12         61.66         50.55         7.58 o                         
   0  19  12        145.94        164.54        17.70 o                         
   1  19  12       1083.18       1246.56       108.36 o                         
   2  19  12        260.34        224.89        21.02 o                         
  -2  20  12          0.35          4.29         3.40 o                         
  -1  20  12         24.62         25.25         4.67 o                         
   0  20  12        133.03        137.14        14.95 o                         
   1  20  12        595.21        690.33        49.76 o                         
  -2  21  12         14.03          5.86         3.84 o                         
  -1  21  12         85.43         72.73        11.30 o                         
   0  21  12        692.49        785.73        89.48 o                         
   1  21  12         25.19         30.89         5.44 o                         
  -1  22  12          0.96          3.71         3.29 o                         
   0  22  12         64.72         51.74         7.76 o                         
   1  22  12          1.32          6.63         4.31 o                         
  -1  23  12        422.40        382.84        60.99 o                         
   0  23  12          7.45         10.96         4.92 o                         
  -3   1  13          1.44          5.21         3.09 o                         
  -2   1  13         82.04         82.53         8.49 o                         
  -1   1  13         44.66         49.34         4.80 o                         
   0   1  13        194.91        208.27        19.28 o                         
   1   1  13       1678.14       1788.82       115.35 o                         
   2   1  13         37.24         35.61         3.47 o                         
   3   1  13         52.76         59.31         7.83 o                         
  -3   2  13         44.83         41.03         5.86 o                         
  -2   2  13        267.06        288.86        23.48 o                         
  -1   2  13        251.76        288.36        22.29 o                         
   0   2  13         45.35         49.40         5.51 o                         
   1   2  13        567.09        583.86        40.79 o                         
   2   2  13         30.71         31.75         2.95 o                         
   3   2  13         10.85          9.37         3.25 o                         
  -3   3  13         64.85         58.49         7.25 o                         
  -2   3  13         62.08         67.22         6.88 o                         
  -1   3  13        595.74        676.63        41.57 o                         
   0   3  13         33.84         34.41         4.15 o                         
   1   3  13          1.14          3.65         1.74 o                         
   2   3  13        396.38        429.41        34.95 o                         
   3   3  13        129.30        123.92        13.07 o                         
  -3   4  13         28.08         28.44         5.29 o                         
  -2   4  13         20.48         19.00         2.85 o                         
  -1   4  13        219.78        229.41        17.72 o                         
   0   4  13         42.99         45.42         5.22 o                         
   1   4  13         51.12         49.30         5.18 o                         
   2   4  13         37.53         44.58         4.54 o                         
   3   4  13         24.94         24.92         3.33 o                         
  -3   5  13          1.48          6.38         4.13 o                         
  -2   5  13       1487.94       1738.24        93.59 o                         
  -1   5  13        430.37        459.57        36.41 o                         
   0   5  13         22.91         24.28         2.93 o                         
   1   5  13         17.29         19.93         2.24 o                         
   2   5  13          4.92          7.54         1.84 o                         
   3   5  13         38.53         38.70         4.48 o                         
  -3   6  13         69.81         70.47        11.74 o                         
  -2   6  13        372.13        412.33        27.42 o                         
  -1   6  13         64.33         72.97         6.84 o                         
   0   6  13        161.67        186.88        15.95 o                         
   1   6  13          5.76          7.29         1.76 o                         
   2   6  13        215.34        221.50        19.81 o                         
   3   6  13        107.32        109.42        10.36 o                         
  -3   7  13         76.41         75.63         9.85 o                         
  -2   7  13        122.65        132.50        11.62 o                         
  -1   7  13       1270.45       1473.10        97.49 o                         
   0   7  13        723.73        784.12        48.11 o                         
   1   7  13         50.68         59.20         5.97 o                         
   2   7  13          7.07          5.13         1.92 o                         
   3   7  13        130.94        103.57        12.10 o                         
  -3   8  13         16.01         16.27         3.21 o                         
  -2   8  13         26.97         20.35         2.84 o                         
  -1   8  13         17.79         23.96         2.52 o                         
   0   8  13        642.50        764.92        46.93 o                         
   1   8  13        198.69        182.74        15.71 o                         
   2   8  13          8.22         10.20         1.84 o                         
   3   8  13        143.81        123.59        13.21 o                         
  -3   9  13         36.81         33.23         4.53 o                         
  -2   9  13        153.35        141.72        12.02 o                         
  -1   9  13        457.75        488.25        31.61 o                         
   0   9  13          2.65          6.58         1.63 o                         
   1   9  13        984.28       1023.67        64.97 o                         
   2   9  13        410.33        380.12        27.60 o                         
   3   9  13         24.38         18.17         3.55 o                         
  -3  10  13        133.35        141.33        15.17 o                         
  -2  10  13          5.04          3.58         2.30 o                         
  -1  10  13       1827.73       2060.80       156.53 o                         
   0  10  13       1862.44       2164.26       124.31 o                         
   1  10  13       1345.51       1369.56        82.15 o                         
   2  10  13         48.60         54.69         5.61 o                         
  -3  11  13        100.83         97.22        14.85 o                         
  -2  11  13          6.51          8.25         2.49 o                         
  -1  11  13         91.43         87.18         9.47 o                         
   0  11  13         76.58         94.90         9.61 o                         
   1  11  13         36.20         33.89         3.59 o                         
   2  11  13        120.89        147.87        14.30 o                         
  -3  12  13         76.69         51.88        13.70 o                         
  -2  12  13        155.35        173.60        13.43 o                         
  -1  12  13         99.13         93.31         8.86 o                         
   0  12  13        832.91        897.25        52.61 o                         
   1  12  13         64.72         69.91         6.69 o                         
   2  12  13        109.40        106.51        10.20 o                         
  -3  13  13          0.01         -2.02         3.46 o                         
  -2  13  13        623.13        702.16        51.86 o                         
  -1  13  13       1169.09       1232.17        99.46 o                         
   0  13  13         93.03         86.14         8.37 o                         
   1  13  13          1.21          1.12         1.89 o                         
   2  13  13         86.25         85.40         9.22 o                         
  -3  14  13         46.05         33.36        10.12 o                         
  -2  14  13        213.55        248.89        26.10 o                         
  -1  14  13        253.90        254.86        20.08 o                         
   0  14  13         18.84         15.89         2.97 o                         
   1  14  13          0.27          3.04         2.13 o                         
   2  14  13        557.22        520.25        49.25 o                         
  -2  15  13         40.05         36.91         5.03 o                         
  -1  15  13        371.11        409.64        41.53 o                         
   0  15  13         94.77        101.72        10.06 o                         
   1  15  13        130.34        121.37        11.13 o                         
   2  15  13          0.69          1.68         3.08 o                         
  -2  16  13          4.05          7.49         3.26 o                         
  -1  16  13        103.63         99.48         9.13 o                         
   0  16  13        643.03        736.13        46.35 o                         
   1  16  13        180.97        178.12        15.07 o                         
   2  16  13         68.09         57.14         6.22 o                         
  -2  17  13        171.01        183.37        31.90 o                         
  -1  17  13         84.50         89.14        14.53 o                         
   0  17  13         27.74         34.08         4.60 o                         
   1  17  13        415.18        451.90        37.80 o                         
   2  17  13        108.02         89.47         9.59 o                         
  -2  18  13         45.96         37.27         7.73 o                         
  -1  18  13        513.16        669.78        97.48 o                         
   0  18  13        234.37        264.07        26.13 o                         
   1  18  13         36.79         46.37         5.84 o                         
  -2  19  13          2.49         -0.63         3.48 o                         
  -1  19  13        113.41         92.99        12.64 o                         
   0  19  13         19.70         22.04         3.86 o                         
   1  19  13         56.88         50.96         6.43 o                         
  -1  20  13          3.49          1.37         2.72 o                         
   0  20  13        166.69        188.39        26.20 o                         
   1  20  13         29.01         19.62         5.77 o                         
  -1  21  13        368.52        368.43        55.94 o                         
   0  21  13         13.91         15.32         4.27 o                         
   1  21  13         55.71         43.95         8.90 o                         
  -1  22  13          2.04         -5.83         5.97 o                         
   0  22  13        464.03        455.34        78.12 o                         
  -3   0  14         12.27         22.09         6.74 o                         
  -2   0  14          0.49          2.12         3.67 o                         
  -1   0  14         57.35         59.40         7.97 o                         
   0   0  14        810.31        938.38        80.22 o                         
   1   0  14       2782.04       2817.83       290.98 o                         
   2   0  14        133.01        141.00        19.60 o                         
   3   0  14         66.80         44.65        10.03 o                         
  -3   1  14        206.77        206.32        20.55 o                         
  -2   1  14         23.17         24.54         2.87 o                         
  -1   1  14       1514.77       1629.94       140.02 o                         
   0   1  14        330.35        364.49        40.97 o                         
   1   1  14        107.64        113.35        12.85 o                         
   2   1  14        112.55        106.66        10.84 o                         
   3   1  14          6.69          8.15         2.97 o                         
  -3   2  14        408.60        389.32        31.06 o                         
  -2   2  14        126.47        117.38        11.38 o                         
  -1   2  14          1.61          2.06         1.73 o                         
   0   2  14        438.99        491.34        33.72 o                         
   1   2  14         14.35         13.59         2.06 o                         
   2   2  14         92.07         93.54         9.47 o                         
   3   2  14         91.10         39.64         8.39 o                         
  -3   3  14         64.83         42.64         6.07 o                         
  -2   3  14         72.50         73.29         7.23 o                         
  -1   3  14        615.78        713.32        41.64 o                         
   0   3  14        318.50        360.95        26.74 o                         
   1   3  14          8.38          8.94         2.06 o                         
   2   3  14        115.60        115.27        11.02 o                         
  -3   4  14         92.14         77.81         9.16 o                         
  -2   4  14       1510.46       1798.77       100.75 o                         
  -1   4  14        454.42        505.73        34.43 o                         
   0   4  14         16.14         17.97         2.58 o                         
   1   4  14         52.15         49.88         5.72 o                         
   2   4  14        778.70        682.31        54.76 o                         
  -3   5  14         67.31         56.70         8.16 o                         
  -2   5  14         72.92         75.16         7.34 o                         
  -1   5  14          3.23          5.71         1.55 o                         
   0   5  14          0.02          1.60         1.95 o                         
   1   5  14         67.68         70.50         8.23 o                         
   2   5  14        103.45        110.74        10.81 o                         
  -3   6  14        185.14        156.27        20.52 o                         
  -2   6  14         24.09         31.16         3.91 o                         
  -1   6  14        164.39        167.75        14.52 o                         
   0   6  14        367.44        394.14        27.53 o                         
   1   6  14         19.20         19.97         2.64 o                         
   2   6  14         39.40         43.21         4.68 o                         
  -3   7  14         15.68          9.97         3.21 o                         
  -2   7  14        429.60        463.63        32.81 o                         
  -1   7  14        401.13        435.00        27.48 o                         
   0   7  14        136.50        144.12        12.98 o                         
   1   7  14         35.57         28.77         3.48 o                         
   2   7  14        175.83        171.45        18.39 o                         
  -3   8  14          1.50          5.00         3.05 o                         
  -2   8  14        120.93         94.26         9.35 o                         
  -1   8  14         72.17         73.40         6.96 o                         
   0   8  14        165.89        165.71        15.28 o                         
   1   8  14        434.25        416.35        31.60 o                         
   2   8  14        194.84        199.69        21.74 o                         
  -3   9  14         42.46         29.61         4.89 o                         
  -2   9  14          0.43          3.66         2.46 o                         
  -1   9  14        272.02        298.42        26.18 o                         
   0   9  14          3.25          7.52         2.04 o                         
   1   9  14        261.84        245.35        20.95 o                         
   2   9  14          0.11          2.06         2.67 o                         
  -3  10  14        223.73        210.40        32.81 o                         
  -2  10  14         18.15         21.92         2.99 o                         
  -1  10  14          0.01          1.17         2.06 o                         
   0  10  14         34.94         44.52         5.29 o                         
   1  10  14         34.23         26.52         3.21 o                         
   2  10  14          0.55         -1.64         2.77 o                         
  -3  11  14         96.74         69.67        16.58 o                         
  -2  11  14          4.32          5.10         2.21 o                         
  -1  11  14         42.60         43.21         4.92 o                         
   0  11  14          0.06         -1.99         2.08 o                         
   1  11  14        347.24        314.26        23.90 o                         
   2  11  14         89.95         81.54         8.21 o                         
  -2  12  14        182.86        228.10        23.22 o                         
  -1  12  14         21.04         20.24         3.08 o                         
   0  12  14       1291.68       1374.47        73.07 o                         
   1  12  14         17.35         16.49         2.30 o                         
   2  12  14          1.77          2.46         2.99 o                         
  -2  13  14         15.57         18.83         3.35 o                         
  -1  13  14          0.07          1.56         2.35 o                         
   0  13  14         29.17         32.33         4.03 o                         
   1  13  14         17.34         19.92         3.23 o                         
   2  13  14         40.66         39.45         4.72 o                         
  -2  14  14        129.04        142.28        17.73 o                         
  -1  14  14        225.69        250.11        26.65 o                         
   0  14  14         81.96         70.33         7.22 o                         
   1  14  14        298.22        291.87        24.18 o                         
   2  14  14         47.30         37.46         4.87 o                         
  -2  15  14         47.14         44.64         6.99 o                         
  -1  15  14          3.15          1.01         2.39 o                         
   0  15  14          4.55          1.65         2.51 o                         
   1  15  14         62.86         56.66         7.26 o                         
   2  15  14        540.28        392.19        39.72 o                         
  -2  16  14        209.54        213.77        32.96 o                         
  -1  16  14        197.65        217.17        26.67 o                         
   0  16  14         13.36         21.23         3.45 o                         
   1  16  14          7.90          8.41         3.40 o                         
  -2  17  14         72.69         60.07        10.25 o                         
  -1  17  14         88.04         93.27        13.65 o                         
   0  17  14         29.51         26.84         4.27 o                         
   1  17  14        279.48        272.59        28.29 o                         
  -1  18  14        211.55        245.03        35.11 o                         
   0  18  14        102.39         89.50        11.56 o                         
   1  18  14        211.92        176.11        21.19 o                         
  -1  19  14        937.93       1079.98       158.02 o                         
   0  19  14        144.90        124.10        15.95 o                         
   1  19  14        100.94         80.66         9.08 o                         
  -1  20  14         93.61         61.19        10.58 o                         
   0  20  14        735.73        739.82       100.21 o                         
  -3   1  15         76.12         48.62         7.20 o                         
  -2   1  15          9.28          9.29         2.34 o                         
  -1   1  15        985.91       1040.06        77.20 o                         
   0   1  15          7.18         12.10         2.24 o                         
   1   1  15          0.75          2.06         2.24 o                         
   2   1  15        155.81        154.87        17.36 o                         
  -3   2  15         43.73         30.49         4.73 o                         
  -2   2  15         81.36         81.68         8.83 o                         
  -1   2  15         10.13          8.92         1.69 o                         
   0   2  15       1224.98       1312.49       127.46 o                         
   1   2  15         18.40         20.05         3.02 o                         
   2   2  15          0.02          5.97         3.15 o                         
  -3   3  15         23.44         20.71         4.05 o                         
  -2   3  15        107.37        111.20        10.91 o                         
  -1   3  15         64.05         71.50         6.86 o                         
   0   3  15        572.87        611.94        55.38 o                         
   1   3  15        215.76        180.50        19.53 o                         
   2   3  15        533.08        422.50        36.90 o                         
  -3   4  15          6.59          4.29         3.36 o                         
  -2   4  15        115.31        103.47        10.14 o                         
  -1   4  15         70.41         78.77         7.47 o                         
   0   4  15          0.43          3.64         2.09 o                         
   1   4  15          7.68          7.63         2.06 o                         
   2   4  15        140.99        109.97        10.78 o                         
  -3   5  15         49.46         34.94         4.63 o                         
  -2   5  15        103.85        122.82        10.45 o                         
  -1   5  15          6.86          7.66         1.70 o                         
   0   5  15        151.58        152.43        13.40 o                         
   1   5  15         14.51         17.72         2.86 o                         
   2   5  15        801.91        663.45        49.67 o                         
  -3   6  15          7.32          8.68         3.24 o                         
  -2   6  15        365.45        446.43        33.87 o                         
  -1   6  15         67.06         58.82         5.95 o                         
   0   6  15          9.33          9.07         1.86 o                         
   1   6  15         10.67          9.65         2.26 o                         
   2   6  15         13.69         11.61         3.23 o                         
  -3   7  15        248.23        179.35        32.31 o                         
  -2   7  15        157.77        176.26        15.85 o                         
  -1   7  15         67.10         70.58         6.94 o                         
   0   7  15         48.54         48.35         5.40 o                         
   1   7  15        196.63        184.12        16.67 o                         
   2   7  15         82.65         74.55         7.76 o                         
  -2   8  15          5.76          2.77         2.50 o                         
  -1   8  15        142.67        126.44        10.95 o                         
   0   8  15        126.39        114.69        11.05 o                         
   1   8  15         13.75         12.44         2.61 o                         
   2   8  15         26.72         26.16         4.07 o                         
  -2   9  15         26.08         29.18         3.61 o                         
  -1   9  15        699.03        852.37        82.70 o                         
   0   9  15        479.70        519.25        35.89 o                         
   1   9  15        130.17        134.62        13.15 o                         
   2   9  15        213.42        171.25        15.55 o                         
  -2  10  15         44.23         49.99         6.47 o                         
  -1  10  15         25.86         28.30         4.06 o                         
   0  10  15          0.07          1.92         2.46 o                         
   1  10  15        702.73        671.50        47.14 o                         
   2  10  15          0.79          2.95         3.17 o                         
  -2  11  15         22.20         23.98         3.69 o                         
  -1  11  15         13.70         17.89         2.75 o                         
   0  11  15        531.44        601.56        52.00 o                         
   1  11  15        448.81        442.36        29.31 o                         
   2  11  15         28.15         27.50         3.80 o                         
  -2  12  15         31.43         31.61         4.23 o                         
  -1  12  15         92.05         89.61         9.05 o                         
   0  12  15        499.47        525.91        33.46 o                         
   1  12  15         41.37         44.28         5.19 o                         
   2  12  15          0.43          5.79         7.92 o                         
  -2  13  15        222.54        249.90        30.43 o                         
  -1  13  15         65.67         59.71         6.68 o                         
   0  13  15         56.72         55.95         6.19 o                         
   1  13  15        582.61        536.11        34.93 o                         
  -2  14  15        374.75        424.52        56.72 o                         
  -1  14  15        172.75        192.67        17.24 o                         
   0  14  15         27.15         20.34         3.30 o                         
   1  14  15          0.09         -2.71         3.08 o                         
  -2  15  15        268.94        238.31        35.21 o                         
  -1  15  15         10.28          9.66         2.80 o                         
   0  15  15        175.34        154.15        12.94 o                         
   1  15  15        567.64        552.35        55.11 o                         
  -1  16  15         23.14         21.10         3.75 o                         
   0  16  15        226.75        237.26        18.76 o                         
   1  16  15        131.57         98.99        12.09 o                         
  -1  17  15        313.48        307.33        35.69 o                         
   0  17  15        227.14        221.14        18.77 o                         
  -1  18  15         15.92          5.75         3.24 o                         
   0  18  15        118.31        107.69        11.53 o                         
  -2   0  16         93.67         83.21        13.72 o                         
  -1   0  16        228.84        244.47        31.95 o                         
   0   0  16        359.07        359.40        75.94 o                         
   1   0  16          0.14          2.06         3.30 o                         
   2   0  16        162.00        206.67        47.25 o                         
  -2   1  16         29.80         30.13         3.66 o                         
  -1   1  16        422.94        450.07        34.05 o                         
   0   1  16        907.31        842.57       127.73 o                         
   1   1  16          0.26         -2.08         2.51 o                         
   2   1  16         36.94         27.47         4.82 o                         
  -2   2  16         83.47         70.92         9.14 o                         
  -1   2  16         63.03         62.89         7.29 o                         
   0   2  16         73.93         76.90         9.91 o                         
   1   2  16        729.42        731.04       106.61 o                         
   2   2  16          4.93          4.25         3.46 o                         
  -2   3  16        784.66        960.78        90.50 o                         
  -1   3  16        383.81        369.52        35.93 o                         
   0   3  16         13.50         14.48         2.53 o                         
   1   3  16         68.00         66.47         8.47 o                         
   2   3  16         26.14         20.12         4.57 o                         
  -2   4  16          2.11          3.00         2.63 o                         
  -1   4  16         26.05         25.07         2.96 o                         
   0   4  16        164.37        159.08        15.42 o                         
   1   4  16        191.53        181.97        18.00 o                         
   2   4  16        325.85        256.69        22.01 o                         
  -2   5  16         63.99         76.11         8.34 o                         
  -1   5  16         24.34         24.17         3.01 o                         
   0   5  16          1.56          2.81         2.11 o                         
   1   5  16         61.93         58.85         6.43 o                         
   2   5  16         32.15         29.37         4.17 o                         
  -2   6  16         87.92        105.03        11.58 o                         
  -1   6  16         11.30         15.49         2.18 o                         
   0   6  16         85.72         88.59         9.08 o                         
   1   6  16        158.96        155.19        14.77 o                         
   2   6  16         75.73         55.28         6.19 o                         
  -2   7  16        100.79         98.71         9.12 o                         
  -1   7  16        231.65        261.00        21.65 o                         
   0   7  16        664.10        721.17        45.40 o                         
   1   7  16        134.51        126.13        12.37 o                         
   2   7  16         53.21         32.97         4.69 o                         
  -2   8  16         12.83         10.61         2.68 o                         
  -1   8  16        625.97        769.25        57.98 o                         
   0   8  16         29.94         29.67         4.14 o                         
   1   8  16        148.80        138.70        13.29 o                         
  -2   9  16        102.55         98.18         9.01 o                         
  -1   9  16        219.05        223.41        20.58 o                         
   0   9  16        138.45        153.95        13.94 o                         
   1   9  16        127.43        131.18        13.73 o                         
  -2  10  16          0.01         -0.77         2.83 o                         
  -1  10  16         61.58         56.53         6.83 o                         
   0  10  16         82.78         81.07         8.52 o                         
   1  10  16        197.66        160.39        14.73 o                         
  -2  11  16         47.59         36.37         5.47 o                         
  -1  11  16        133.28        127.33        12.27 o                         
   0  11  16          3.17          1.45         2.56 o                         
   1  11  16         47.39         27.96         3.98 o                         
  -2  12  16        239.49        197.89        26.14 o                         
  -1  12  16        172.36        158.99        16.85 o                         
   0  12  16          9.45         11.29         2.85 o                         
   1  12  16          0.03         -0.34         2.66 o                         
  -1  13  16         15.45         11.24         3.56 o                         
   0  13  16        181.95        178.03        14.64 o                         
   1  13  16         61.71         51.14         6.29 o                         
  -1  14  16        108.42         99.04         9.09 o                         
   0  14  16        183.57        158.90        13.68 o                         
   1  14  16          0.87          6.31         3.33 o                         
  -1  15  16          1.49          0.84         2.86 o                         
   0  15  16         83.79         66.59         7.84 o                         
   0  16  16         10.76          4.89         3.44 o                         
  -2   1  17          2.65          5.68         2.64 o                         
  -1   1  17         34.42         34.70         4.61 o                         
   0   1  17          3.70          6.49         4.53 o                         
   1   1  17        696.72        552.81        83.22 o                         
  -2   2  17         58.91         39.30         6.92 o                         
  -1   2  17        275.24        309.18        32.89 o                         
   0   2  17         90.56         85.48        10.83 o                         
   1   2  17        155.69        127.75        14.82 o                         
  -2   3  17         87.25         61.90         8.09 o                         
  -1   3  17         29.83         26.42         3.99 o                         
   0   3  17        153.03        140.73        15.40 o                         
   1   3  17         18.72         15.34         3.52 o                         
  -2   4  17         38.47         31.03         4.05 o                         
  -1   4  17          0.09          0.84         2.89 o                         
   0   4  17        108.32         92.76        10.09 o                         
   1   4  17         55.90         51.61         6.24 o                         
  -2   5  17        400.08        403.36        36.15 o                         
  -1   5  17         65.84         69.38         7.16 o                         
   0   5  17        614.15        666.65        44.96 o                         
   1   5  17         95.26         73.18         8.26 o                         
  -2   6  17          6.05          8.57         2.80 o                         
  -1   6  17         15.21         13.68         2.89 o                         
   0   6  17         19.99         15.26         2.94 o                         
   1   6  17        234.69        170.53        16.08 o                         
  -2   7  17         66.86         56.80         6.00 o                         
  -1   7  17         73.69         77.46         7.74 o                         
   0   7  17         21.20         19.08         3.32 o                         
   1   7  17        146.80        128.84        13.05 o                         
  -2   8  17        254.85        167.77        25.05 o                         
  -1   8  17        342.90        352.86        26.35 o                         
   0   8  17        247.08        247.18        20.60 o                         
   1   8  17        232.59        168.06        16.93 o                         
  -1   9  17         15.64         13.12         2.73 o                         
   0   9  17         60.71         55.54         7.22 o                         
   1   9  17         68.33         56.34         6.65 o                         
  -1  10  17        872.79        834.93        73.10 o                         
   0  10  17        368.70        345.53        33.54 o                         
   1  10  17         36.93         24.95         4.12 o                         
  -1  11  17         44.22         27.08         3.75 o                         
   0  11  17        268.10        232.01        19.39 o                         
  -1  12  17         78.69         46.77         6.75 o                         
   0  12  17        175.89        130.54        12.60 o                         
  -1   0  18        307.96        262.79        55.43 o                         
   0   0  18         47.75         38.73        14.61 o                         
   1   0  18         49.46         21.44        10.19 o                         
  -1   1  18         77.19         64.69        10.79 o                         
   0   1  18          1.63          0.58         3.83 o                         
   1   1  18          0.04          0.82         4.02 o                         
  -1   2  18         11.29          9.93         3.35 o                         
   0   2  18        263.59        210.24        25.98 o                         
   1   2  18        163.64         89.74        11.51 o                         
  -1   3  18         41.09         30.02         4.29 o                         
   0   3  18         42.38         28.98         4.40 o                         
   1   3  18        117.53         58.50         6.87 o                         
  -1   4  18         43.90         42.23         5.20 o                         
   0   4  18         24.56         16.12         3.42 o                         
  -1   5  18         19.19         15.93         3.26 o                         
   0   5  18        103.61         76.25         8.27 o                         
  -1   6  18          7.13         11.06         3.51 o                         
   0   6  18        312.86        248.66        21.21 o                         
  -1   7  18          0.55          5.39         2.61 o                         
   0   7  18         11.07          4.45         3.04 o                         
  -1   8  18        307.44        179.97        18.55 o                         
   0   8  18         95.67         56.28         7.28 o                         
   0   9  18          9.28          4.78         8.19 o                         
                                                                                
